# Supplementary material for: Genome-wide association study identifies 143 loci associated with 25 hydroxyvitamin D concentration
Source: Nat Commun. 2020 Apr 2;11:1647. doi: 10.1038/s41467-020-15421-7 (PMC7118120; doi:10.1038/s41467-020-15421-7)
Supplement: Supplementary file 3 — Supplementary Dataset 1 [file 41467_2020_15421_MOESM3_ESM.xlsx]

## Sheet: Supplementary Data 1
Supplementary Data 1. Heritability and SNP-based heritability estimates
bigK, heritability from close relationships (see https://cnsgenomics.com/software/gcta/#GREMLinfamilydata); Biv., bivariate; BMI, body mass index; GRM, genetic relationship matrix; Heritability, narrow-sense heritability, i.e. proportion of the phenotypic variance that is explained by genetic factors (VG∙VP-1). NB, when two GRM are fitted h2 = (VGbigK + VG_GRM)∙VP-1; N, sample size; rg, genetic c…
Heritability estimates
	BMI not fitted								BMI fitted as covariate
	VG source	VG	VG (s.e.)	VP	VP (s.e.)	Heritability	s.e.	N	VG	VG (s.e.)	VP	VP (s.e.)	Heritability	s.e.	N
fastGWA	-	0.264123	0.00928109	0.820814	NA	0.321782	0.0113072	417580	0.252569	0.00899189	0.793248	NA	0.318398	0.0113355	417580
All relatives	GRM	0.099317	0.006555	0.826211	0.004913	0.327883	0.01231	58738	0.09642	0.006351	0.797994	0.00475	0.321729	0.012348	58567
	bigK	0.171584	0.01189						0.160319	0.011505
1st degree relatives	GRM	0.106343	0.008447	0.820945	0.005605	0.334657	0.012841	44783	0.103993	0.008189	0.793202	0.005421	0.329253	0.012881	44667
	bigK	0.168392	0.013211						0.157171	0.012781
2nd degree relatives	GRM	0.06828	0.021893	0.849858	0.009672	0.289775	0.038342	15771	0.058502	0.020984	0.819211	0.00934	0.292238	0.03841	15711
	bigK	0.177987	0.039337						0.180903	0.037895
SNP-based heritability estimates
	BMI not fitted									BMI fitted as covariate
	VG	VG (s.e.)	VP	VP (s.e.)	Heritability	s.e.	N	rg	rg (s.e.)	VG	VG (s.e.)	VP	VP (s.e.)	Heritability	s.e.	N	rg	rg (s.e.)
Single GRM	0.105939	0.007235	0.817025	0.005233	0.129665	0.008728	49510	NA	NA	0.101079	0.007014	0.79093	0.005073	0.127798	0.008744	49353	NA	NA
Biv. with BMI	0.105881	0.007233	0.81702	0.005233	0.129594	0.008725	98863	-0.190554	0.03443	-	-	-	-	-	-	-	-	-
Biv. with BMI summer	0.142512	0.00678	0.72486	0.004674	0.196606	0.009066	98953	-0.178406	0.027782	-	-	-	-	-	-	-	-	-
Biv. summer/winter: summer	0.189578	0.016804	0.977483	0.008871	0.193945	0.0169	49510	0.798048	0.106032	0.182165	0.016108	0.935519	0.008503	0.194721	0.016925	49353	0.823559	0.112692
Biv. summer/winter: winter	0.09459	0.015332	0.933699	0.008435	0.101307	0.016338	49510	0.798048	0.106032	0.08604	0.014988	0.912353	0.008254	0.094305	0.016356	49353	0.823559	0.112692
Not transformed vitamin D	VG	VG (s.e.)	VE	VE (s.e.)	VP	VP (s.e.)	Heritability	s.e.	N	rg	rg (s.e.)
Biv. summer/winter: summer	75.0875	6.55975	306.633	6.71855	381.721	3.46479	0.196708	0.016886	49510	0.818003	0.108678
Biv. summer/winter: winter	34.2481	5.71958	313.791	6.20176	348.039	3.14368	0.098403	0.016355	49510
SNP-based heritability estimates - by MAF and LD
	VG source			BMI not fitted							BMI fitted as covariate
	MAF bin	LD bin	# SNPs	VG	VG (s.e.)	VP	VP (s.e.)	Heritability	s.e.	N	VG	VG (s.e.)	VP	VP (s.e.)	Heritability	s.e.	N
LDMS	-	-	8546149			0.817449	0.005249	0.12608	0.011788	49510			0.791305	0.005088			49353
	0.01-0.1	-	3704808					0.025409	0.0114771						0.027096	0.0115156
		High LD	1852407	0.004617	0.003244			0.005648	0.003968		0.00436	0.003151			0.00551	0.003982
		Low LD	1852401	0.016154	0.009046			0.019761	0.011064		0.017081	0.00879			0.021586	0.011106
	0.1-0.2	-	1616618					0.02101	0.00671673						0.019096	0.00672085
		High LD	808310	0.008209	0.002586			0.010042	0.003161		0.008399	0.002523			0.010614	0.003186
		Low LD	808308	0.008966	0.004908			0.010968	0.006003		0.006712	0.004744			0.008482	0.005994
	0.2-0.3	-	1203448					0.031263	0.00632682						0.031419	0.00634718
		High LD	601724	0.009951	0.002555			0.012174	0.003122		0.00949	0.002483			0.011993	0.003133
		Low LD	601724	0.015604	0.004576			0.019089	0.005594		0.015372	0.004437			0.019426	0.005603
	0.3-0.4	-	1049024					0.027652	0.00603918						0.026643	0.0060272
		High LD	524513	0.009666	0.002446			0.011825	0.002989		0.009251	0.002353			0.011691	0.002969
		Low LD	524511	0.012937	0.004332			0.015827	0.005296		0.011831	0.004184			0.014952	0.005284
	0.4-0.5	-	972251					0.020747	0.0052603						0.020131	0.00525753
		High LD	486131	0.006994	0.002077			0.008556	0.002539		0.006426	0.001987			0.00812	0.002509
		Low LD	486120	0.009965	0.0038			0.012191	0.004647		0.009504	0.003685			0.012011	0.004655
LDMS summer	-	-	8546149			0.725035	0.004684			49543			0.69074	0.004473			49410
	0.01-0.1	-	3704808					0.064727	0.0117459						0.064727	0.0117459
		High LD	1852407	0.011937	0.003064			0.016464	0.004222		0.010859	0.002912			0.015721	0.004212
		Low LD	1852401	0.034992	0.008181			0.048263	0.011272		0.034984	0.007823			0.050647	0.011312
	0.1-0.2	-	1616618					0.036343	0.00692957						0.036343	0.00692957
		High LD	808310	0.010793	0.002412			0.014887	0.003322		0.009836	0.002298			0.01424	0.003322
		Low LD	808308	0.015556	0.004479			0.021456	0.006172		0.014032	0.004262			0.020314	0.006166
	0.2-0.3	-	1203448					0.022655	0.00637508						0.022655	0.00637508
		High LD	601724	0.007181	0.002272			0.009905	0.003131		0.006813	0.002181			0.009864	0.003155
		Low LD	601724	0.009244	0.004115			0.01275	0.005675		0.008378	0.003927			0.012129	0.005683
	0.3-0.4	-	1049024					0.033174	0.0061303						0.033174	0.0061303
		High LD	524513	0.011784	0.002281			0.016253	0.003139		0.012568	0.002233			0.018194	0.003224
		Low LD	524511	0.012268	0.003864			0.016921	0.005326		0.012745	0.003706			0.018451	0.005362
	0.4-0.5	-	972251					0.040105	0.0056748						0.040105	0.0056748
		High LD	486131	0.007501	0.00197			0.010346	0.002713		0.008198	0.001934			0.011869	0.002796
		Low LD	486120	0.021576	0.003642			0.029759	0.00501		0.020395	0.003475			0.029526	0.005019
GWAS SNP-based heritability estimates
	BMI not fitted			BMI fitted as covariate
	Heritability	s.e.	N	Heritability	s.e.	N
SBayesS	0.1173	0.0014	417580	0.1179	0.0015	417580
SBayesR	0.1267	0.0014	417580	0.1278	0.0014	417580
LDSC	0.0966	0.0138	417580	0.0977	0.0142	417580
SBayesS summer	0.1328	0.0031	177082	-	-	-
SBayesR summer	0.1654	0.0027	177082	-	-	-
LDSC summer	0.1389	0.0293	177082	-	-	-
SBayesS winter	0.0844	0.0029	162591	-	-	-
SBayesR winter	0.0969	0.0027	162591	-	-	-
LDSC winter	0.0862	0.0134	162591	-	-	-
