# Supplementary material for: Genome-wide association study identifies 143 loci associated with 25 hydroxyvitamin D concentration
Source: Nat Commun. 2020 Apr 2;11:1647. doi: 10.1038/s41467-020-15421-7 (PMC7118120; doi:10.1038/s41467-020-15421-7)
Supplement: Supplementary file 4 — Supplementary Dataset 2 [file 41467_2020_15421_MOESM4_ESM.xlsx]

## Sheet: Supplementary Data 2
Supplementary Data 2. Summary of genome-wide associations and comparison of GWAS results generated with three levels of correction for BMI
Three sets of GWAS results were generated with varying levels of correction for BMI, namely: (1) no correction, (2) including BMI as covariate, and (3) conditioning on BMI, with mtCOJO (Zhu et al. 2018). GWAS were conducted using the linear mixed model implemented in fastGWA (Jiang et al. 2019). Below we present the number of genome-wide significant (GWS) associations and the number of independen…
	Summary of genome-wide associations
	No BMI correction M=8,806,780 SNPs	With BMI covariate M=8,806,780 SNPs	BMI-conditioned M=7,250,403 SNPs	SUNLIGHT inputed to 1KGP M=7,667,712	Meta-analysis with SUNLIGHT M=6,912,294 SNPs	Summer (M=8,806,780 SNPs)	Winter (M=8,806,780 SNPs)
N GWS associations	18864	20052	16012	1550	15154	12331	3993
N independent associations (COJO)	143	162	155	25	150	70	26
	Comparison of BMI corrections
	After restriction to overlapping variants (M=7,250,403)
N GWS associations	15150	15806	15150
N independent associations (COJO)	141	156	155
91 1 Mb regions were identified as genome-wide significant in both the meta-analysis and the UKB.
Below we report the results for the 150 COJO loci identified from the meta-analysis. We present the COJO (effect estimate bJ) and non-COJO summary statistics (effect estimate b) from this meta-analysis matched to the non-COJO results from our UKB analysis.
Those highlighted in red did not reach genome-wide significance in the UKB GWAS, often another SNP nearby was GWS. All bar two of the listed SNPs were associated at p < 10-5
The only locus identified from the meta-analysis and not the UKB alone (p>0.03) was the FTO locus (rs1558902, p=0.17). Identification of this locus may reflect the ascertainment criteria of some of the cohorts contributing to the SUNLIGHT consortium.
			COJO on summary statistics from meta-analysis											UKB GWAS summary statistics (RINT(vitD) no BMI covariate)
Chr	SNP	bp	refA	freq	b	se	p	n	freq_geno	bJ	bJ_se	pJ	LD_r	A1	A2	AF1	b	se	p	n	Gene	Position
1	rs2494429	2339395	A	0.177001	0.0148459	0.00267333	2.80293e-08	480246	0.176842	0.0148459	0.00267341	2.8057e-08	0	A	G	0.17739	0.0161838	0.00261914	6.44833e-10	412044	PEX10	overlapping	1
1	rs35823191	17560123	C	0.342049	-0.0232636	0.00214072	1.65283e-27	484688	0.342617	-0.0232636	0.00214098	1.67677e-27	0	T	C	0.657818	0.0214725	0.00209949	1.49308e-24	416498	PADI1	overlapping	1
1	rs1343776	41757718	A	0.22133	0.0180762	0.00245028	1.61651e-13	483165	0.219852	0.015932	0.00248053	1.33788e-10	0.155889	G	A	0.778661	-0.0145216	0.00240671	1.60137e-09	414979	SCMH1	Intergenic	1
1	rs7522116	41835685	C	0.434467	0.0136437	0.00205936	3.46723e-11	479791	0.433423	0.0115428	0.00208476	3.08174e-08	0.00163406	C	T	0.433767	0.0134641	0.00202533	2.97438e-11	411594	FOXO6	overlapping	1
1	rs10789481	46383583	G	0.442519	0.0127926	0.0020476	4.1684e-10	483374	0.441665	0.0127645	0.00204768	4.55763e-10	0	C	G	0.55835	-0.00997171	0.00200944	6.96148e-07	415187	MAST2	overlapping	0
1	rs11207969	62911751	G	0.351365	0.0209396	0.00212672	7.13577e-23	484957	0.353413	0.0209396	0.00212693	7.20521e-23	0	A	G	0.6451	-0.0225098	0.00208486	3.56457e-27	416769	USP1	overlapping	1
1	rs7528419	109817192	G	0.22441	0.0215389	0.00243165	8.16545e-19	485763	0.22255	0.0215389	0.00243185	8.21732e-19	0	A	G	0.775329	-0.0197401	0.00238729	1.35246e-16	417580	CELSR2	overlapping	1
1	rs115288876	152000117	A	0.043321	0.0788065	0.00498229	2.36334e-56	485763	0.0416	0.0696552	0.005192	4.882e-41	0.260688	G	A	0.958447	-0.077525	0.00498389	1.46853e-54	417580	S100A11	Intergenic	1
1	rs12144049	152440910	C	0.27985	0.033555	0.00225944	6.84783e-50	485763	0.28025	0.0192818	0.00242393	1.7947e-15	0.243398	C	T	0.280802	0.0302116	0.00221411	2.16095e-42	417580	LCE5A	Intergenic	1
1	rs61813875	152536650	G	0.0248209	0.0821291	0.00658876	1.15825e-35	475685	0.0245347	0.0719969	0.00682941	5.52047e-26	-0.0119724	C	G	0.975045	-0.0812182	0.00645875	2.90106e-36	407473	LCE3E	Intergenic	1
1	rs11264223	154565519	A	0.490051	-0.0119615	0.00203042	3.83509e-09	485289	0.496095	-0.0117552	0.00203189	7.23626e-09	-0.0171699	G	A	0.510013	0.0123469	0.00199213	5.7253e-10	417105	ADAR	overlapping	1
1	rs76798800	154994978	T	0.264339	-0.011124	0.00230691	1.42115e-06	483114	0.264775	-0.0142267	0.00232543	9.48302e-10	0.0212309	G	T	0.733745	0.0121989	0.00225962	6.71428e-08	414922	DCST2	overlapping	0
1	rs10908454	155066416	A	0.47081	-0.0106306	0.00203689	1.79841e-07	483674	0.470119	-0.0137903	0.00206611	2.48042e-11	0.167281	G	A	0.529406	0.00922817	0.00199807	3.86459e-06	415480	EFNA3	Intergenic	0
1	rs11264361	155289545	G	0.251408	0.0174875	0.00234081	7.9749e-14	484803	0.249825	0.0208378	0.00239321	3.11856e-18	0	T	G	0.748252	-0.0163781	0.0022948	9.53554e-13	416615	FDPS	overlapping	1
1	rs61747728	179526214	T	0.0385611	0.0303061	0.00526894	8.82755e-09	485763	0.036675	0.0303061	0.00526911	8.83748e-09	0	C	T	0.961763	-0.0265719	0.00518761	3.02015e-07	417580	NPHS2	overlapping	0
1	rs2807834	220970593	T	0.31486	0.0150625	0.00218678	5.65928e-12	484641	0.315858	0.0150694	0.00218689	5.54892e-12	0.000493763	T	G	0.314876	0.0144511	0.00214533	1.62731e-11	416458	MARC1	overlapping	1
1	rs4846913	230294715	C	0.393671	-0.0131835	0.00207695	2.18846e-10	485556	0.397444	-0.0131905	0.00207704	2.14423e-10	0	C	A	0.393207	-0.0134551	0.00204031	4.26292e-11	417373	GALNT2	overlapping	1
2	rs1042034	21225281	C	0.207862	0.0151254	0.00250017	1.4507e-09	485763	0.20825	0.0176111	0.00252503	3.06685e-12	-0.139683	C	T	0.206642	0.0132876	0.00245828	6.47219e-08	417580	APOB	overlapping	0
2	rs562338	21288321	A	0.181758	0.015996	0.00263069	1.19766e-09	485763	0.17725	0.0181066	0.00265731	9.50036e-12	-0.00945543	A	G	0.18132	0.01526	0.00258311	3.47109e-09	417580	APOB	Intergenic	1
2	rs1260326	27730940	T	0.396075	-0.0197194	0.00207421	1.96318e-21	485763	0.3932	-0.0200234	0.00207567	5.07544e-22	0.0341143	T	C	0.393435	-0.0206128	0.00203644	4.4161e-24	417580	GCKR	overlapping	1
2	rs11127186	28881407	C	0.494362	0.0110334	0.00206649	9.33555e-08	468375	0.495511	0.0115546	0.00206805	2.30726e-08	-0.00701359	T	C	0.504205	-0.0109023	0.00203379	8.29504e-08	400133	PLB1	Intergenic	0
2	rs35270497	38259872	T	0.176236	0.0156723	0.0026815	5.07717e-09	478948	0.175653	0.0157763	0.00268165	4.02753e-09	0	C	T	0.823061	-0.0131307	0.00262933	5.91604e-07	410747	RMDN2;RMDN2-AS1	overlapping	0
2	rs727857	58981967	G	0.38819	0.0120548	0.00209882	9.26655e-09	477894	0.39023	0.0120461	0.00209889	9.50848e-09	0.000737606	G	A	0.388511	0.0140184	0.00206152	1.04611e-11	409686	LINC01122	overlapping	1
2	rs2710651	63166379	G	0.473899	0.0115892	0.00203474	1.22881e-08	484363	0.468443	0.0115806	0.0020348	1.26084e-08	0	G	A	0.471877	0.0114568	0.00199623	9.51095e-09	416172	EHBP1	overlapping	1
2	rs7580771	101428119	T	0.175983	-0.0165625	0.0026652	5.1538e-10	485366	0.181402	-0.0165625	0.00266531	5.16171e-10	0	G	T	0.825203	0.0151446	0.00262142	7.59382e-09	417182	NPAS2	Intergenic	1
2	rs7569755	118648261	A	0.288618	0.0136395	0.00225626	1.49242e-09	478337	0.290575	0.0136395	0.00225634	1.4945e-09	0	G	A	0.70942	-0.01425	0.00221206	1.17937e-10	410139	CCDC93	Intergenic	1
2	rs1047891	211540507	A	0.317078	-0.0133984	0.00218016	7.96454e-10	485763	0.3141	-0.0133984	0.00218024	7.97622e-10	0	C	A	0.684179	0.0152142	0.00214041	1.17651e-12	417580	CPS1	overlapping	1
2	rs3732220	234627048	A	0.0852646	-0.0478406	0.00363266	1.31351e-39	485626	0.0834834	-0.0478406	0.00363331	1.35481e-39	0	G	A	0.916051	0.0463634	0.00359116	3.93112e-38	417443	UGT1A8;UGT1A10;UGT1A9;UGT1A7;UGT1A6;UGT1A5	overlapping	1
3	rs9847248	18804655	G	0.287031	0.0123077	0.00224484	4.19038e-08	484811	0.287458	0.0123077	0.00224491	4.19428e-08	0	G	A	0.285637	0.012191	0.0022049	3.21917e-08	416625	SATB1-AS1	Intergenic	1
3	rs1128535	49866392	C	0.499951	-0.0164131	0.0020293	6.0641e-16	485599	0.49775	-0.0159679	0.00203168	3.85782e-15	-0.0454789	C	T	0.497766	-0.0129976	0.00199095	6.65072e-11	417416	TRAIP	overlapping	1
3	rs4481150	52837793	C	0.46354	0.0137404	0.00204137	1.68513e-11	482461	0.456501	0.0129403	0.00204361	2.41891e-10	0.0061698	T	C	0.537838	-0.0101095	0.00200494	4.59986e-07	414266	ITIH3	overlapping	0
3	rs6445969	58301336	C	0.299424	0.012587	0.00221901	1.40838e-08	484040	0.299347	0.0127077	0.00221929	1.0281e-08	0	C	T	0.298385	0.0101867	0.00218116	3.00696e-06	415853	RPP14	overlapping	0
3	rs7652808	85603643	T	0.350508	0.0212858	0.00212614	1.35746e-23	485763	0.34825	0.0212858	0.00212636	1.37156e-23	0	T	G	0.351121	0.0169821	0.00208414	3.69168e-16	417580	CADM2	overlapping	1
3	rs6438900	125148287	G	0.256034	0.0150486	0.00234031	1.27447e-10	479222	0.2577	0.0150486	0.00234041	1.27674e-10	0	C	G	0.741991	-0.0135964	0.0022937	3.07159e-09	411020	SNX4	Intergenic	1
3	rs34186890	141720712	G	0.259637	-0.0156853	0.00231839	1.32758e-11	483888	0.260203	-0.0156853	0.0023185	1.33046e-11	0	A	G	0.740264	0.0137414	0.00227639	1.57494e-09	415695	TFDP2	overlapping	1
3	rs1949633	153758806	T	0.394241	-0.0114162	0.00208637	4.45489e-08	480950	0.390397	-0.0114162	0.00208643	4.45903e-08	0	T	C	0.393741	-0.00902144	0.00204972	1.07603e-05	412756	ARHGEF26-AS1	overlapping	0
4	rs78649910	3482213	A	0.105728	-0.0191377	0.00332162	8.33347e-09	479271	0.104532	-0.0191377	0.00332173	8.34303e-09	0	T	A	0.893821	0.0211949	0.00325203	7.15153e-11	411070	DOK7	overlapping	1
4	rs4364259	15892159	A	0.198665	0.0172408	0.00256676	1.85543e-11	476678	0.203173	0.0172408	0.00256687	1.85939e-11	0	G	A	0.797852	-0.0159119	0.00250595	2.15807e-10	408470	CD38	Intergenic	1
4	rs13108245	57790205	G	0.386601	-0.0122246	0.00208616	4.63238e-09	484441	0.387172	-0.0122788	0.00208625	3.96585e-09	0.00448025	A	G	0.612704	0.0116578	0.00204662	1.22555e-08	416255	REST	overlapping	1
4	rs4337775	66359577	A	0.475372	0.0097364	0.00204581	1.94381e-06	478997	0.47593	0.0119421	0.00204691	5.4049e-09	-0.00525055	A	G	0.475293	0.00845882	0.00200989	2.56957e-05	410798	EPHA5	overlapping	0
4	rs6422323	69953080	G	0.480497	-0.03053	0.00203198	5.055e-51	484900	0.480207	-0.0242063	0.00213845	1.05036e-29	0.310077	C	G	0.521716	0.0316576	0.00199006	5.58543e-57	416714	UGT2B7	Intergenic	1
4	rs62308489	70301452	T	0.15609	-0.0262407	0.00280017	7.17813e-21	484007	0.156525	-0.0169288	0.00294652	9.17293e-09	-0.000602282	C	T	0.845005	0.0264024	0.00275326	8.84873e-22	415820	UGT2B4	Intergenic	1
4	rs705117	72608115	C	0.148535	0.0342359	0.00285458	3.85261e-33	485022	0.148693	-0.0372021	0.00297618	7.46992e-36	-0.269081	C	T	0.1477	0.0334179	0.00280601	1.05768e-32	416839	GC	overlapping	1
4	rs3755967	72609398	T	0.29065	-0.206767	0.00221607	0	485121	0.292662	-0.2179	0.00245725	0	0.330226	C	T	0.7083	0.193289	0.00219119	0	416937	GC	overlapping	1
4	rs2017905	72721345	C	0.485896	-0.0555741	0.00203732	7.73517e-164	481489	0.487242	0.0247783	0.00241477	1.05451e-24	-0.465904	C	G	0.485613	-0.0616363	0.00200018	1.62914e-208	413299	GC	Intergenic	1
4	rs10021949	72764039	A	0.275427	0.0580424	0.00227357	9.35126e-144	484041	0.273387	0.0388298	0.0025778	2.83073e-51	0	A	G	0.274552	0.0538686	0.00223166	9.88491e-129	415852	GC	Intergenic	1
4	rs6834488	88178919	T	0.422833	-0.01445	0.00205911	2.2569e-12	483168	0.422524	-0.01445	0.00205921	2.26257e-12	0	C	T	0.576282	0.0148246	0.0020214	2.23686e-13	414978	KLHL8	Intergenic	1
4	rs28364331	100201295	G	0.017557	0.0644114	0.00773402	8.19983e-17	484553	0.0185297	0.0565309	0.00779734	4.16703e-13	-0.0804944	A	G	0.981914	-0.068614	0.00747169	4.1845e-20	416363	LOC100507053;ADH1A	overlapping	1
4	rs1614377	100279332	A	0.313115	-0.00952756	0.00218813	1.33549e-05	485536	0.313301	-0.0141241	0.00234519	1.71653e-09	-0.344819	G	A	0.685411	0.00839291	0.00214248	8.95147e-05	417351	ADH1C	Intergenic	0
4	rs12642639	100301241	A	0.202315	-0.0152566	0.00252571	1.53616e-09	485638	0.205041	-0.0196944	0.00270385	3.24465e-13	0	C	A	0.796818	0.0150593	0.00247028	1.08612e-09	417455	ADH1C	Intergenic	1
5	rs986649	118668050	G	0.321628	0.0128637	0.00217811	3.5073e-09	483014	0.321391	0.0128637	0.00217818	3.51171e-09	0	A	G	0.679204	-0.0107434	0.00213849	5.0658e-07	414825	TNFAIP8	overlapping	0
5	rs7712001	148020950	G	0.440176	0.011939	0.00206215	7.05478e-09	477115	0.441112	0.011939	0.00206222	7.06307e-09	0	T	G	0.558754	-0.0110286	0.00202617	5.23683e-08	408902	HTR4	overlapping	0
6	rs72834856	22801858	G	0.0722111	-0.0246218	0.00392619	3.58346e-10	484105	0.0727259	-0.0246653	0.00392635	3.34298e-10	-0.00167665	T	G	0.927936	0.0249871	0.00385103	8.67359e-11	415915	LOC105374972	Intergenic	1
6	rs1321247	25662873	T	0.101578	-0.0221847	0.00336578	4.36169e-11	483594	0.103003	-0.0222201	0.00336593	4.07105e-11	0	A	T	0.896966	0.0182172	0.00327518	2.66421e-08	415394	SCGN	overlapping	1
6	rs742493	40998167	C	0.112871	0.0183528	0.00320607	1.03806e-08	485763	0.109475	0.0183528	0.00320618	1.0392e-08	0	T	C	0.888013	-0.0165645	0.00315582	1.53043e-07	417580	UNC5CL	overlapping	0
6	rs12153819	83773049	T	0.123154	-0.0178178	0.0030906	8.15827e-09	484711	0.121697	-0.0178178	0.0030907	8.16755e-09	0	C	T	0.875543	0.0138284	0.00301667	4.56158e-06	416523	UBE3D	overlapping	0
6	rs9375037	121856794	C	0.443168	0.0117059	0.00205423	1.20895e-08	480122	0.443079	0.0117059	0.0020543	1.21028e-08	0	A	C	0.553967	-0.010932	0.00201131	5.4709e-08	411921	GJA1	Intergenic	0
6	rs2245133	131931092	C	0.164339	-0.0212917	0.00273999	7.80305e-15	484896	0.16346	-0.0212917	0.00274016	7.83242e-15	0	T	C	0.834343	0.0232055	0.0026803	4.81061e-18	416708	MED23	overlapping	1
7	rs10277163	21569089	G	0.254715	-0.0143336	0.0023507	1.07676e-09	476614	0.259265	-0.0143336	0.00235079	1.07832e-09	0	A	G	0.743159	0.0148617	0.00230296	1.09433e-10	408396	DNAH11	Intergenic	1
7	rs2595644	43980540	T	0.384889	-0.0122625	0.00209685	4.97374e-09	480304	0.380602	-0.0122625	0.00209692	4.97979e-09	0	G	T	0.617861	0.0105266	0.00206223	3.31743e-07	412108	UBE2D4;POLR2J4	overlapping	0
7	rs7784802	64015379	T	0.358913	0.0133202	0.0021157	3.05675e-10	485424	0.36028	0.0133202	0.00211578	3.06169e-10	0	A	T	0.639009	-0.0138131	0.00207209	2.6243e-11	417239	ZNF680	overlapping	1
7	rs75741381	100809458	G	0.149104	-0.0162666	0.00286467	1.35989e-08	480206	0.14539	-0.0158029	0.00286565	3.49624e-08	0.0250824	C	G	0.852362	0.0166065	0.00282521	4.15283e-09	412004	VGF	Intergenic	1
7	rs1858889	107117447	A	0.497468	-0.0134514	0.00203065	3.49127e-11	484991	0.503257	-0.0131718	0.00203137	8.9197e-11	0	A	C	0.498463	-0.0112353	0.00199299	1.72618e-08	416807	COG5	overlapping	1
8	rs4841132	9183596	A	0.0910436	-0.0150233	0.0035267	2.04535e-05	485763	0.0887	-0.0216774	0.00360685	1.85426e-09	-0.209767	A	G	0.0919369	-0.0171404	0.00345823	7.18099e-07	417580	LOC157273	overlapping	0
8	rs804281	11611865	A	0.416502	-0.015895	0.00205997	1.19912e-14	484772	0.421932	-0.0185485	0.00210688	1.32274e-18	0	A	G	0.416395	-0.0132996	0.00202139	4.72191e-11	416585	GATA4	overlapping	1
8	rs34726834	25889606	T	0.252209	0.014013	0.00234858	2.42234e-09	480604	0.25281	0.014013	0.00234866	2.42553e-09	0	C	T	0.748017	-0.0148605	0.00230778	1.2e-10	412404	EBF2	overlapping	1
8	rs1384687	61525963	A	0.132271	-0.0168656	0.00299675	1.82332e-08	485056	0.131593	-0.0168656	0.00299684	1.8252e-08	0	G	A	0.869604	0.0171788	0.00295677	6.24804e-09	416873	RAB2A	overlapping	1
8	rs2049867	116588570	T	0.437507	0.00964289	0.00204518	2.41793e-06	485719	0.440891	0.0137051	0.00207235	3.75786e-11	-0.161712	T	C	0.438315	0.00911284	0.00200791	5.6663e-06	417536	TRPS1	overlapping	0
8	rs12056768	116988527	T	0.415956	0.0231961	0.00206406	2.65096e-29	482968	0.418172	0.0254267	0.00209171	5.3313e-34	0	T	G	0.417091	0.0234029	0.00202418	6.44269e-31	414768	LINC00536	overlapping	1
9	rs13294734	80710910	T	0.466128	0.012568	0.00205837	1.02278e-09	474184	0.469533	0.012568	0.00205845	1.02428e-09	0	C	T	0.534149	-0.00660815	0.0020235	0.00109191	405953	GNAQ	Intergenic	0
9	rs11791258	107632644	A	0.191072	0.0140808	0.00258052	4.85429e-08	485763	0.194375	0.0140808	0.00258059	4.85871e-08	0	G	A	0.805306	-0.0134129	0.00252083	1.03295e-07	417580	ABCA1	overlapping	0
9	rs9409266	125745042	G	0.137778	0.0167771	0.00294656	1.24258e-08	484743	0.139049	0.0167771	0.00294666	1.24393e-08	0	G	A	0.138899	0.019633	0.00288097	9.44541e-12	416559	RABGAP1	overlapping	1
9	rs532436	136149830	A	0.187046	-0.0151343	0.00260187	6.00261e-09	485685	0.184493	-0.0151343	0.00260196	6.00967e-09	0	G	A	0.816208	0.0185345	0.00256813	5.31098e-13	417502	ABO	overlapping	1
10	rs77697233	5246125	T	0.153432	0.0155723	0.00281575	3.19418e-08	485488	0.152366	0.0158511	0.00281624	1.81826e-08	0.0170733	C	T	0.845711	-0.0124302	0.00275765	6.55884e-06	417304	AKR1C4	overlapping	0
10	rs2398113	10076429	G	0.423526	-0.0117606	0.00205797	1.0992e-08	483506	0.428848	-0.011958	0.00205834	6.26417e-09	0	A	G	0.573843	0.0099096	0.00201854	9.14093e-07	415311	LOC101928298	Intergenic	0
10	rs12411742	82042782	G	0.472729	0.0116916	0.00203745	9.56112e-09	483192	0.47034	0.011743	0.00203759	8.25459e-09	0.00409096	G	A	0.471769	0.011089	0.00199867	2.88612e-08	415001	MAT1A	overlapping	1
10	rs77532868	88081438	T	0.0521528	0.0259557	0.004563	1.28315e-08	485763	0.053675	0.0263874	0.00456374	7.38336e-09	-0.0150963	C	T	0.945958	-0.0265692	0.00440069	1.56497e-09	417580	GRID1	overlapping	1
10	rs12775091	91524012	T	0.213441	0.0155618	0.00247693	3.32764e-10	485400	0.214547	0.0161077	0.00247769	7.97411e-11	-0.0159066	C	T	0.785543	-0.0147147	0.00242499	1.29549e-09	417216	KIF20B	overlapping	1
10	rs2068888	94839642	A	0.455938	0.0112586	0.00203696	3.25438e-08	485763	0.449675	0.0115109	0.00203729	1.6036e-08	0	G	A	0.548928	-0.0108668	0.00199928	5.46895e-08	417580	CYP26A1	Intergenic	0
10	rs2297991	113913222	T	0.281522	-0.0127547	0.00225578	1.56559e-08	485763	0.276475	-0.0127547	0.00225585	1.56723e-08	0	T	C	0.279469	-0.0107888	0.00221721	1.13912e-06	417580	GPAM	overlapping	0
11	rs181631645	14152413	C	0.0435242	-0.0456341	0.00498026	5.04776e-20	484158	0.0431333	-0.0317896	0.00501802	2.37207e-10	-0.0804941	T	C	0.956516	0.0508904	0.00490681	3.34615e-25	415969	SPON1	overlapping	1
11	rs2597193	14505962	A	0.249737	0.0597824	0.00235516	3.83393e-142	480453	0.249772	0.0161866	0.00254561	2.03566e-10	-0.101586	G	A	0.748876	-0.064228	0.00231132	5.97849e-170	412251	COPB1	overlapping	1
11	rs118071012	14806674	C	0.0318922	0.0508178	0.00579043	1.69121e-18	482916	0.0322069	0.092786	0.00590607	1.28597e-55	-0.0239548	G	C	0.967916	-0.0549482	0.00566782	3.17364e-22	414724	PDE3B	overlapping	1
11	rs116970203	14876718	A	0.0264471	-0.365538	0.00630604	0	484978	0.0273506	-0.397142	0.00646155	0	-0.141102	G	A	0.972844	0.376873	0.00612043	0	416792	PDE3B	overlapping	1
11	rs11023379	14929960	T	0.457629	-0.0652928	0.00203427	4.94078e-226	485763	0.455625	-0.0832959	0.00224852	2.17904e-300	0	C	T	0.543533	0.0760458	0.00199704	2.8E-317	417580	CYP2R1	Intergenic	0
11	rs10896045	65555524	A	0.295939	-0.0127838	0.00222949	9.81066e-09	482746	0.296189	-0.0129192	0.00223589	7.5537e-09	-0.0721404	A	G	0.294649	-0.0114396	0.00218835	1.71839e-07	414553	OVOL1	overlapping	0
11	rs61891388	66079818	G	0.455233	0.0126293	0.00204406	6.46942e-10	482506	0.45316	0.0122276	0.00204982	2.44352e-09	-0.000583659	T	G	0.544079	-0.0125532	0.00200799	4.06256e-10	414310	CD248	Intergenic	1
11	rs1620013	71089210	T	0.312659	0.0154604	0.00218858	1.61607e-12	485689	0.313163	0.0147925	0.00221681	2.50822e-11	-0.0589614	C	T	0.687274	-0.015114	0.00214532	1.85313e-12	417506	FLJ42102	Intergenic	1
11	rs1894100	71130343	T	0.189844	-0.102148	0.0025918	0	482401	0.187509	-0.0678807	0.00394003	1.62356e-66	-0.0904655	G	T	0.815806	0.0962841	0.00257838	3.30916e-305	414202	FLJ42102	overlapping	1
11	rs1790373	71166337	A	0.0389334	-0.101924	0.00524427	3.88272e-84	485499	0.0384096	-0.125687	0.00530844	6.24029e-124	-0.0711573	A	G	0.0376672	-0.0971997	0.00522378	2.81067e-77	417313	NADSYN1	overlapping	1
11	rs11233933	71210070	T	0.131198	-0.115785	0.00300245	0	485112	0.129302	-0.0605202	0.00457005	4.96584e-40	0.00196163	C	T	0.872692	0.10667	0.00298523	1.2307e-279	416925	NADSYN1	overlapping	1
11	rs3060	75511572	C	0.0864691	0.027754	0.00361564	1.63996e-14	484132	0.0842575	0.0284129	0.00361638	3.94309e-15	-0.0150767	T	C	0.914498	-0.0271997	0.0035659	2.38914e-14	415943	DGAT2	overlapping	1
11	rs1149605	76485216	C	0.169441	0.0224664	0.00271557	1.30452e-16	481725	0.172507	0.0234599	0.00271619	5.76778e-18	0	T	C	0.829603	-0.0220166	0.00266133	1.30877e-16	413532	TSKU	Intergenic	1
11	rs964184	116648917	G	0.132766	-0.0406845	0.00298936	3.5042e-42	485763	0.13465	-0.0327132	0.00327239	1.57524e-23	0.409828	G	C	0.131624	-0.0431755	0.00294423	1.08882e-48	417580	ZPR1	overlapping	1
11	rs613808	116710968	A	0.282767	-0.0252663	0.00227167	9.76575e-29	477617	0.28075	-0.0151681	0.00248654	1.06007e-09	-0.000208572	A	G	0.280007	-0.0264476	0.00223913	3.40237e-32	409404	APOA1-AS	overlapping	1
11	rs2847500	120114421	A	0.123204	-0.022548	0.00308665	2.77282e-13	485763	0.1236	-0.0227675	0.00308689	1.63678e-13	0	G	A	0.876497	0.021925	0.00302751	4.42372e-13	417580	POU2F3	overlapping	1
12	rs1871395	21352315	G	0.152679	-0.0203733	0.00282689	5.7216e-13	483593	0.152725	-0.0202156	0.00282716	8.64734e-13	-0.00949048	A	G	0.848828	0.0207472	0.00278354	9.08735e-14	415405	SLCO1B1	overlapping	1
12	rs1396206	24576859	A	0.481179	0.0124677	0.00206606	1.59446e-09	469165	0.485103	0.0123296	0.00206623	2.41394e-09	0	A	T	0.482751	0.00915083	0.00203298	6.75713e-06	400925	SOX5	overlapping	0
12	rs7955128	38684121	A	0.47947	-0.0130617	0.00203856	1.48097e-10	482037	0.480518	-0.0130617	0.00203864	1.48355e-10	0	A	T	0.478284	-0.0117195	0.0020021	4.81068e-09	413844	ALG10B	Intergenic	1
12	rs1038165	68665940	C	0.420549	-0.0115149	0.00205629	2.14541e-08	485221	0.419484	-0.0115149	0.00205636	2.14758e-08	0	C	T	0.416651	-0.0120567	0.002018	2.30681e-09	417036	IL22	Intergenic	1
12	rs10859995	96375682	T	0.420159	0.0436264	0.00205452	4.60003e-100	485763	0.4187	0.0371423	0.00223236	3.69144e-62	-0.392621	T	C	0.417366	0.0403465	0.0020206	1.05514e-88	417580	HAL	overlapping	1
12	rs7308827	96382644	G	0.17939	-0.0402783	0.00266053	8.93259e-52	479614	0.177397	-0.0215181	0.00289018	9.67682e-14	0	A	G	0.821313	0.0344901	0.00261768	1.20899e-39	411404	HAL	overlapping	1
12	rs73413596	111582630	C	0.0740317	0.0223468	0.00388928	9.15106e-09	482158	0.0734285	0.0223468	0.00388941	9.16138e-09	0	T	C	0.926146	-0.0216996	0.00382584	1.41262e-08	413966	CUX2	overlapping	1
12	rs11060406	123339117	T	0.0344597	-0.0302241	0.00558073	6.10178e-08	482482	0.0356045	-0.0305654	0.00558123	4.33927e-08	0.0109779	C	T	0.964923	0.0236205	0.00542276	1.3258e-05	414292	HIP1R	overlapping	0
12	rs28435470	133067473	G	0.336796	0.0118696	0.00214831	3.29366e-08	484992	0.334068	0.0119984	0.00214851	2.34334e-08	0	G	A	0.333713	0.0107395	0.00211279	3.71328e-07	416807	FBRSL1	overlapping	0
13	rs4580037	55702646	C	0.285578	-0.0135627	0.00225079	1.68307e-09	483715	0.283355	-0.0135627	0.00225087	1.68536e-09	0	A	C	0.714693	0.0125617	0.00220529	1.22519e-08	415524	MIR5007	Intergenic	1
14	rs8018720	39556185	G	0.176492	0.0344962	0.00266074	1.93494e-38	485763	0.176275	0.0344962	0.00266119	1.99201e-38	0	G	C	0.176673	0.0378247	0.00260904	1.25516e-47	417580	SEC23A	overlapping	1
14	rs142004400	50829560	C	0.0342066	-0.0310034	0.00559561	3.01332e-08	483342	0.0355777	-0.0310034	0.00559578	3.01625e-08	0	A	C	0.965471	0.0291939	0.00546367	9.12789e-08	415148	CDKL1	overlapping	0
14	rs2756119	104001517	A	0.38143	0.0121434	0.0021104	8.71224e-09	475780	0.381825	0.0121434	0.00211047	8.72225e-09	0	G	A	0.616777	-0.0122647	0.00207294	3.28688e-09	407563	TRMT61A	overlapping	1
15	rs58038553	58574324	G	0.129234	0.0209304	0.00304035	5.81034e-12	480621	0.129372	0.0170304	0.00306568	2.7731e-08	-0.12775	A	G	0.871454	-0.0201887	0.00299104	1.48125e-11	412422	AQP9	Intergenic	1
15	rs261291	58680178	C	0.353923	-0.0261207	0.00212471	9.78386e-35	484218	0.359707	-0.0255573	0.00214336	8.87843e-33	-0.0292235	T	C	0.644772	0.0273653	0.00208561	2.49549e-39	416031	LIPC	Intergenic	1
15	rs1800588	58723675	T	0.214964	-0.0305021	0.00246932	4.72578e-35	485763	0.21395	-0.031497	0.00247085	3.22139e-37	0.0017635	C	T	0.784797	0.0329215	0.00242187	4.38214e-42	417580	LIPC	Intergenic	1
15	rs55829990	63790642	C	0.346108	-0.0181927	0.00214025	1.89148e-17	482235	0.343089	-0.0185021	0.0021406	5.45479e-18	0	T	C	0.655996	0.0186013	0.00210294	9.1235e-19	414042	USP3	Intergenic	1
15	rs62007299	77711719	G	0.287042	0.0124205	0.00224413	3.11852e-08	485105	0.288193	0.0124205	0.0022442	3.12152e-08	0	G	A	0.287463	0.0133407	0.00219977	1.32294e-09	416920	PEAK1	overlapping	1
15	rs325393	100229260	T	0.278218	-0.0136497	0.00227676	2.03224e-09	480299	0.28016	-0.0136497	0.00227685	2.03497e-09	0	G	T	0.720948	0.0139721	0.00223465	4.03993e-10	412092	MEF2A	overlapping	1
16	rs1684600	4594671	T	0.298695	-0.0125301	0.00221719	1.59188e-08	485515	0.297949	-0.01252	0.00221726	1.63635e-08	-0.00082179	C	T	0.701358	0.0106041	0.00217739	1.11557e-06	417331	CDIP1	Intergenic	0
16	rs8053548	11889059	C	0.149523	0.0157646	0.00284495	3.00291e-08	485763	0.14875	0.0157724	0.00284504	2.9591e-08	0.00126644	T	C	0.850535	-0.0150981	0.00279144	6.34727e-08	417580	ZC3H7A	overlapping	0
16	rs77924615	20392332	A	0.194374	-0.0152475	0.00259019	3.94175e-09	475888	0.194399	-0.0152655	0.00259028	3.78431e-09	0	G	A	0.806515	0.0166321	0.00255158	7.10842e-11	407680	PDILT	overlapping	1
16	rs1558902	53803574	A	0.405799	0.0115207	0.00206648	2.47501e-08	485554	0.404818	0.0114475	0.00206656	3.03518e-08	-0.00413721	T	A	0.596669	0.00279532	0.00203004	0.168521	417371	FTO	overlapping	0
16	rs1800775	56995236	A	0.488804	-0.0174191	0.00202945	9.23058e-18	485763	0.483125	-0.0173726	0.00202962	1.13331e-17	0	C	A	0.513929	0.0171013	0.00199281	9.36291e-18	417580	CETP	Intergenic	1
16	rs4575545	79755446	A	0.306499	-0.0151655	0.00221176	7.04548e-12	480811	0.310927	-0.015497	0.00221222	2.46704e-12	-0.0178645	G	A	0.695172	0.0155823	0.00217312	7.47345e-13	412611	MAFTRR	overlapping	1
16	rs11542462	82033810	A	0.133511	-0.0247803	0.00298265	9.71989e-17	485763	0.13325	-0.0251518	0.00298333	3.43403e-17	0	G	A	0.865656	0.023334	0.00291776	1.27242e-15	417580	SDR42E1	overlapping	1
17	rs11867297	66433493	TRUE	0.38533	0.0135432	0.00209454	1.0065e-10	481150	0.384928	0.0135432	0.00209463	1.00833e-10	0	C	T	0.6155	-0.014369	0.00205778	2.8937e-12	412955	PRKAR1A;WIPI1	overlapping	1
17	rs61698755	79257880	TRUE	0.439959	0.011465	0.0020505	2.25374e-08	482602	0.435555	0.011465	0.00205057	2.25601e-08	0	T	C	0.433953	0.0104781	0.00201692	2.04615e-07	414407	SLC38A10	overlapping	0
18	rs9946771	28918628	T	0.0663426	-0.0233992	0.00407655	9.47025e-09	485709	0.0648815	-0.0233992	0.00407668	9.48081e-09	0	C	T	0.935035	0.02609	0.00403686	1.02692e-10	417526	DSG1	overlapping	1
18	rs77960347	47109955	G	0.0127013	-0.0525688	0.00905963	6.5322e-09	485763	0.01385	-0.0513181	0.00906205	1.4878e-08	-0.021618	A	G	0.986865	0.0494212	0.00873784	1.5495e-08	417580	LIPG	overlapping	1
18	rs10438978	47158186	T	0.179723	0.0172243	0.00264437	7.33876e-11	484980	0.178162	0.0169007	0.0026451	1.6649e-10	0	T	C	0.181764	0.0167795	0.00258618	8.68984e-11	416796	LIPG	Intergenic	1
18	rs2037511	61366207	A	0.165924	0.0176624	0.00272732	9.41308e-11	485676	0.166783	0.0176624	0.00272743	9.43011e-11	0	G	A	0.833993	-0.0181228	0.00267963	1.35001e-11	417492	SERPINB11	Intergenic	1
19	rs57631352	4338173	G	0.297914	-0.0125522	0.00222071	1.58264e-08	484705	0.29833	-0.0124183	0.00222112	2.25749e-08	0.00511499	A	G	0.702992	0.011657	0.00218228	9.20997e-08	416518	STAP2	overlapping	0
19	rs142158911	11190534	A	0.111826	0.026284	0.00323446	4.42816e-16	481135	0.114943	0.026296	0.00323479	4.32439e-16	-0.00646973	G	A	0.885392	-0.0255317	0.00314553	4.78468e-16	412939	LDLR	Intergenic	1
19	rs12462826	11955767	A	0.369566	-0.0132119	0.0021149	4.18309e-10	479759	0.366949	-0.0129009	0.00211533	1.06883e-09	-0.000134792	G	A	0.631278	0.0123751	0.00208027	2.70116e-09	411551	ZNF440	Intergenic	1
19	rs8107974	19388500	T	0.0763013	0.0355672	0.00382316	1.36416e-20	485273	0.0765245	0.0356129	0.0038235	1.22863e-20	0	A	T	0.923757	-0.0395147	0.00375364	6.48591e-26	417086	SUGP1	overlapping	1
19	rs429358	45411941	C	0.14263	-0.0232636	0.00290105	1.06591e-15	485763	0.152925	-0.0205837	0.00292547	1.97764e-12	-0.127524	T	C	0.847529	0.0189639	0.00276917	7.47825e-12	417580	APOE	overlapping	1
19	rs7412	45412079	T	0.0809351	0.0311298	0.00371964	5.80893e-17	485763	0.0816	0.027135	0.00375067	4.66595e-13	0.00548457	C	T	0.917927	-0.0300485	0.00363434	1.36311e-16	417580	APOE	overlapping	1
19	rs62129966	48374950	A	0.160854	0.0611636	0.00276373	1.59534e-108	484477	0.166433	0.0610162	0.00276536	6.9306e-108	0.00869217	C	A	0.835906	-0.0657548	0.00268973	5.46498e-132	416290	SULT2A1	overlapping	1
19	rs10426	51517798	A	0.213516	0.0255959	0.00247551	4.6621e-25	485763	0.210025	0.0250492	0.00247622	4.69692e-24	-0.00714595	G	A	0.786567	-0.0256629	0.00243056	4.64391e-26	417580	KLK10	overlapping	1
19	rs67127431	53019391	A	0.279392	0.0122947	0.00226271	5.5218e-08	485037	0.276587	0.012892	0.00226298	1.22006e-08	-0.000577045	C	A	0.719177	-0.0120222	0.00221654	5.83257e-08	416851	ZNF578	overlapping	0
19	rs11606	54658102	G	0.419303	0.0113514	0.00208876	5.49413e-08	470640	0.423936	0.0116267	0.00208887	2.60668e-08	-0.00202324	C	G	0.574838	-0.0120363	0.00205119	4.41237e-09	402410	CNOT3	overlapping	1
19	rs35313547	58352806	C	0.155302	0.0156789	0.00280179	2.1929e-08	485505	0.154067	0.0158845	0.00280193	1.43534e-08	0	T	C	0.845841	-0.0122334	0.00275648	9.07727e-06	417322	ZNF587B	overlapping	0
20	rs6129648	39231118	G	0.379837	0.0140631	0.00210628	2.44278e-11	478404	0.378178	0.0140631	0.00210638	2.44785e-11	0	A	G	0.617167	-0.0124754	0.00206358	1.48933e-09	410206	MAFB	Intergenic	1
20	rs6123359	52714706	G	0.100352	0.0358006	0.00340344	7.06681e-26	478008	0.100188	0.0281817	0.00344292	2.71381e-16	-0.085368	A	G	0.897775	-0.0341831	0.00331429	6.09972e-25	409801	BCAS1	Intergenic	1
20	rs6013892	52724216	A	0.0688976	0.030816	0.00400909	1.51162e-14	484870	0.0691479	0.031246	0.00404735	1.16215e-14	0.0863176	C	A	0.932262	-0.0281851	0.00396359	1.1519e-12	416684	BCAS1	Intergenic	1
20	rs2585442	52737123	G	0.239299	0.0381893	0.00242042	4.41126e-56	468603	0.238298	0.0234962	0.00253377	1.80597e-20	-0.26417	C	G	0.759346	-0.0356675	0.00237687	6.69916e-51	400363	CYP24A1	Intergenic	1
20	rs8121940	52742306	G	0.19762	-0.0435613	0.00254898	1.77048e-65	485028	0.198558	-0.0388792	0.00267255	6.04802e-48	-0.0970815	C	G	0.804751	0.0376239	0.00251225	1.05116e-50	416843	CYP24A1	Intergenic	1
20	rs2762943	52790786	T	0.0710595	-0.0482547	0.00394822	2.37496e-34	485763	0.0773	-0.0491733	0.00399475	8.05479e-35	0.0105738	T	G	0.076929	-0.0457231	0.00373798	2.09661e-34	417580	CYP24A1	Intergenic	1
20	rs1887407	62446569	A	0.0621828	0.0244575	0.00420408	5.97139e-09	485076	0.0617924	0.0234357	0.00420552	2.50952e-08	0	G	A	0.937155	-0.0209857	0.00409974	3.07494e-07	416891	ZBTB46-AS1	overlapping	0
21	rs2229742	16339172	C	0.104659	-0.0249837	0.00331409	4.74972e-14	485763	0.104625	-0.0249837	0.00331428	4.76552e-14	0	G	C	0.896549	0.0251483	0.00327069	1.48299e-14	417580	NRIP1	overlapping	1
22	rs2074735	31535872	C	0.0648365	0.0292667	0.00412	1.21569e-12	485763	0.063625	0.0293327	0.00412022	1.08559e-12	-0.00249405	G	C	0.935904	-0.0278196	0.00407045	8.22711e-12	417580	PLA2G3	overlapping	1
22	rs138335	41227086	C	0.341413	0.0137663	0.00215115	1.55888e-10	480506	0.340259	0.0138778	0.00215128	1.11143e-10	0.0056816	C	G	0.340256	0.0101763	0.00211366	1.47534e-06	412303	ST13	overlapping	0
22	rs5770794	50880781	T	0.3143	-0.0133141	0.00221143	1.738e-09	474366	0.317013	-0.0133946	0.00221155	1.38967e-09	0	C	T	0.685554	0.0118763	0.00217229	4.57299e-08	406146	PPP6R2	overlapping	1
