# Supplementary material for: Genome-wide association study identifies 143 loci associated with 25 hydroxyvitamin D concentration
Source: Nat Commun. 2020 Apr 2;11:1647. doi: 10.1038/s41467-020-15421-7 (PMC7118120; doi:10.1038/s41467-020-15421-7)
Supplement: Supplementary file 5 — Supplementary Dataset 3 [file 41467_2020_15421_MOESM5_ESM.xlsx]

## Sheet: Supplementary Data 3
Supplementary Data 3. 143 independent associations identified with GCTA-COJO (conditional and joint) analysis applied to GWAS summary statistics (no adjustment for BMI) and the results for these loci from replication analyses Presented are the (1) UK Biobank (UKB) GWAS summary statistics (yellow header), (2) QIMR replication analysis summary statistics (green header), (3) UKB replication analysis…																	Correlation between beta values from different data sets
																	UKB	QIMR	UKBR	SUNLIGHT	All are highly significant
																UKB (b)	1	0.79	0.63	0.92
																QIMR		1	0.44	0.84
																UKBR			1	0.53
																SUNLIGHT				1
UKB main results																	Replication sample 1632 EUR individuals from QIMR				Replication sample 1632 nearly EUR samples from UKB, independent of discovery sample				Summary statistics from SUNLIGHT Consortium (imputed)				Summary statistics from meta-analysis of UKB and SUNLIGHT Consortium
						before COJO			after COJO			conditioned on BMI
SNP	Chr	bp	refA	altA	freq	b	se	p	bJ	bJ_se	pJ	bC	bC_se	bC_pval	Gene	Gene_location	freq	b	se	p	freq	b	se	p	freq	b	se	p	freq	b	se	p
rs6671730	1	2339139	G	A	0.565714	0.0147881	0.00201077	1.9172e-13	0.0147881	0.0020109	1.92394e-13	-0.015	0.002	7.8e-14	PEX10	overlapping	0.5802	0.0583	0.0416	0.1615	0.669	-0.06834	0.03648	0.06122
rs35408430	1	17560195	C	T	0.657806	0.0214952	0.00209979	1.35602e-24	0.0213877	0.00210013	2.33826e-24	-0.022	0.002	1.7e-25	PADI1	overlapping	0.6472	-0.0005	0.0371	0.9886	0.6381	0.0102	0.03653	0.78	0.6567	0.0236985	0.00564768	2.71506e-05	0.657829	0.0207679	0.00207182	1.19577e-23
1:27335529_GGAATGCAGT_G	1	27335529	GGAATGCAGT	G	0.977696	0.0405533	0.0067746	2.14958e-09	0.0399542	0.00677514	3.69773e-09				FAM46B	overlapping					0.991667	0.2164	0.1942	0.2653
rs7522116	1	41835685	C	T	0.433767	0.0134641	0.00202533	2.97395e-11	0.0134381	0.00202544	3.25248e-11				FOXO6	overlapping	0.4542	-0.0506	0.0366	0.1668	0.4921	0.011	0.03567	0.7579	0.4389	0.0116727	0.00540416	0.0307765	0.433716	0.012542	0.00199858	3.48596e-10
rs112943319	1	46015535	A	ATATCTG	0.579454	-0.0115599	0.00204429	1.56095e-08	-0.0115298	0.00204437	1.70251e-08				AKR1A1	downstream	0.5651	-0.0419	0.0358	0.2425	0.5194	-0.05807	0.03541	0.1012
rs11591147	1	55505647	G	T	0.981959	-0.0450903	0.00747745	1.63787e-09	-0.0447871	0.00747782	2.1072e-09	0.046	0.007	3.6e-10	PCSK9	overlapping	0.9871	0.1528	0.1858	0.411	0.99326	-0.4211	0.2144	0.04973	0.991913	0.0137786	0.0299443	0.645415	0.981969	-0.044772	0.00737972	1.30403e-09
rs2131925	1	63025942	G	T	0.356375	0.0229402	0.0020845	3.60982e-28	0.0228937	0.00208482	4.70916e-28	0.022	0.002	5.8e-27	DOCK7	overlapping	0.3518	-0.0235	0.0378	0.5349	0.2702	0.0641	0.0391	0.1013	0.329	-0.00674579	0.00570798	0.237278	0.356411	0.0211261	0.00205682	9.49708e-25
rs7528419	1	109817192	A	G	0.775329	-0.0197401	0.00238729	1.35278e-16	-0.0197401	0.00238748	1.36038e-16	0.02	0.002	1.8e-17	CELSR2	overlapping	0.7829	-0.0134	0.0424	0.7518	0.8125	-0.0578	0.04505	0.1997	0.7773	-0.0179046	0.00644566	0.0054732	0.775305	-0.019866	0.00235556	3.34993e-17
rs140371183	1	152098428	A	G	0.967821	-0.0870147	0.00565335	1.86062e-53	-0.0626244	0.00738217	2.19079e-17	0.085	0.006	4.7e-53	HDHD1P2	upstream	0.9749	-0.0388	0.1393	0.7808	0.98367	-0.2241	0.1394	0.1081
rs12123821	1	152179152	C	T	0.952473	-0.0785529	0.00467652	2.55417e-63	-0.0744367	0.00478794	1.67522e-54	0.077	0.005	2.9e-63	FLG-AS1, RP11-107M16.2	overlapping	0.9397	-0.0343	0.1027	0.7388	0.97763	0.07616	0.1181	0.519
rs61816761	1	152285861	G	A	0.984074	-0.12315	0.00804767	7.35008e-53	-0.0772734	0.0104494	1.41435e-13	0.122	0.008	2.9e-53	FLG-AS1,FLG	overlapping	0.9829	-0.0872	0.1791	0.6262	0.992817	-0.2733	0.2091	0.1913
rs1933064	1	152301576	G	A	0.53039	-0.015731	0.00203195	9.80003e-15	-0.015122	0.00210587	6.92622e-13	0.016	0.002	3e-15	FLG-AS1	overlapping	0.4832	-0.0879	0.047	0.06174	0.5006	0.01657	0.0353	0.6388	0.5528	-0.0155068	0.00539368	0.00404027	0.53036	-0.0159192	0.0020049	2.01961e-15
rs10908419	1	154567699	G	A	0.510067	0.012342	0.00199206	5.80647e-10	0.0121272	0.00199351	1.17703e-09	-0.012	0.002	7e-10	ADAR	overlapping	0.5276	0.0054	0.0355	0.8783	0.5255	0.03203	0.03559	0.3683	0.51	0.00562034	0.00536487	0.294814	0.510028	0.0113875	0.0019657	6.90889e-09
rs76798800	1	154994978	G	T	0.733745	0.0121989	0.00225962	6.71438e-08	0.0169043	0.00229012	1.56643e-13	-0.01	0.002	8.1e-06	DCST2	overlapping	0.7466	0.0108	0.0437	0.8044	0.7826	-0.01777	0.04163	0.6696	0.7472	0.0173898	0.00617041	0.00482841	0.733722	0.00904347	0.00222959	4.98968e-05
rs11264322	1	155087933	G	A	0.570235	0.00938478	0.0020223	3.4732e-06	0.0130283	0.00204885	2.03273e-10	-0.01	0.002	7.3e-07	Y_R	downstream	0.5652	0.0228	0.0353	0.5194	0.6304	0.003386	0.03675	0.9266	0.5602	-0.00398803	0.00540312	0.460455	0.570174	0.00983463	0.00199554	8.29474e-07
rs10908465	1	155389688	C	T	0.732668	-0.0168816	0.00224924	6.12093e-14	-0.0200994	0.00229187	1.78847e-18	0.017	0.002	5.1e-14	ASH1L	overlapping	0.7233	0.0103	0.0432	0.8113	0.7581	0.004269	0.04124	0.9176	0.7349	-0.0118877	0.00607596	0.0504037	0.732654	-0.0157145	0.0022193	1.43274e-12
rs867772	1	220972343	A	G	0.315487	0.0146031	0.00215141	1.13945e-11	0.0144983	0.00215158	1.60073e-11	0.015	0.002	1.7e-12	2001-03-01	overlapping	0.312	-0.017	0.0395	0.6677	0.3397	0.003853	0.0368	0.9166	0.3157	0.00408715	0.0057701	0.478738	0.315533	0.0147054	0.00212274	4.28154e-12
rs6672758	1	230303512	C	T	0.199128	-0.0175857	0.00250898	2.3985e-12	-0.0174674	0.00250919	3.36931e-12	-0.016	0.003	3e-11	GALNT2	overlapping	0.225	-0.0691	0.0445	0.1207	0.209	-0.06618	0.04314	0.1252	0.2035	-0.0156301	0.00666121	0.0189542	0.199137	-0.0146302	0.0024755	3.42111e-09
rs7604788	2	21190024	C	T	0.966567	-0.0336737	0.0055518	1.31653e-09	-0.0362031	0.00556731	7.88386e-11	0.035	0.006	1.9e-10	RP11-116D2.1	downstream	0.9727	-0.0604	0.1223	0.6217	0.97557	0.1902	0.1152	0.0989	0.95873	-0.00321119	0.0134828	0.81175	0.966596	-0.0352194	0.0054801	1.30326e-10
rs541041	2	21294975	G	A	0.180761	0.0154585	0.00258635	2.27346e-09	0.0162299	0.00259405	3.9347e-10	0.016	0.003	1.1e-10	APOB	upstream	0.1728	0.0288	0.0471	0.5405	0.2537	0.01369	0.04011	0.733	0.1835	0.00949471	0.00692857	0.170571	0.180809	0.0152241	0.00255168	2.42667e-09
rs1260326	2	27730940	T	C	0.393435	-0.0206128	0.00203644	4.41406e-24	-0.0208796	0.00203791	1.23876e-24	-0.022	0.002	3.5e-28	GCKR	overlapping	0.401	0.0045	0.0361	0.9	0.4727	-0.01874	0.03509	0.5933	0.4118	-0.00025949	0.00544929	0.96202	0.393449	-0.0205984	0.00200946	1.17421e-24
rs11127186	2	28881407	T	C	0.504205	-0.0109023	0.00203379	8.29538e-08	-0.0113648	0.0020353	2.35244e-08	0.011	0.002	2e-08	AC074011.2	overlapping	0.5105	-0.0034	0.0368	0.9268	0.5389	0.0523	0.03637	0.1506	0.5138	-0.00328706	0.00536587	0.54015	0.504215	-0.0110975	0.00200676	3.20088e-08
rs727857	2	58981967	G	A	0.388511	0.0140184	0.00206152	1.04597e-11	0.0140098	0.00206163	1.07968e-11	0.012	0.002	1.7e-08	LINC01122	overlapping	0.3945	0.033	0.0357	0.3554	0.3885	0.06999	0.03622	0.05348	0.3864	0.0109131	0.00550772	0.0475449	0.388495	0.0109766	0.00203429	6.82325e-08
rs2710651	2	63166379	G	A	0.471877	0.0114568	0.00199623	9.51145e-09	0.0114469	0.00199631	9.80744e-09	0.011	0.002	6.2e-08	EHBP1	overlapping	0.4762	0.044	0.0352	0.2123	0.5489	-0.006814	0.03488	0.8451	0.4859	0.00543551	0.00536593	0.311076	0.471888	0.0113064	0.00196984	9.48167e-09
rs3849374	2	101443397	G	C	0.821971	0.0161021	0.00261564	7.45656e-10	0.0161021	0.00261576	7.46951e-10	-0.017	0.003	1.3e-10	NPAS2, AC092168.2	overlapping	0.811	0.0866	0.0463	0.06151	0.753	0.01537	0.04089	0.7071	0.8085	0.00645003	0.00681583	0.34398	0.82199	0.0159963	0.00258093	5.72266e-10
rs7569755	2	118648261	G	A	0.70942	-0.01425	0.00221206	1.17941e-10	-0.01425	0.00221217	1.18189e-10	0.014	0.002	6.2e-10	HTR5BP	overlapping	0.7261	-0.0275	0.0402	0.4946	0.6796	-0.03276	0.03724	0.3791	0.7232	-0.00449566	0.00599421	0.453255	0.709372	-0.0135962	0.00218248	4.67356e-10
rs1047891	2	211540507	C	A	0.684179	0.0152142	0.00214041	1.17671e-12	0.0152142	0.00214054	1.1803e-12	-0.014	0.002	1.4e-10	CPS1	overlapping	0.6842	0.0262	0.0418	0.5305	0.6805	0.0655	0.03682	0.07547	0.675	0.0126572	0.00572581	0.0270674	0.684245	0.0121147	0.00211218	9.71328e-09
rs2012736	2	234622379	C	A	0.919186	0.0483073	0.00366555	1.1633e-39	0.0483073	0.00366631	1.20642e-39	-0.048	0.004	1.1e-40	UGT1A5, UGT1A6, UGT1A7, UGT1A8, UGT1A9, UGT1A10	overlapping	0.9081	-0.0227	0.0613	0.7116	0.8883	0.05337	0.05687	0.3482	0.92812	0.0384413	0.0103824	0.000213445	0.919152	0.0455066	0.00361616	2.57886e-36
rs10642047	3	18794313	A	ATTTC	0.28438	0.0124079	0.0022155	2.13739e-08	0.0124079	0.00221558	2.13992e-08				AC144521.1	overlapping	0.2784	0.0406	0.0395	0.3042	0.3513	0.05394	0.03747	0.1502
3:49981907_CTT_C	3	49981907	CTT	C	0.562569	-0.0140407	0.00201339	3.08797e-12	-0.0140407	0.00201351	3.09678e-12				RBM6	overlapping	0.5801	-0.0643	0.0361	0.07562	0.6361	-0.007857	0.03664	0.8302
rs13060130	3	84440527	C	T	0.860311	0.0149893	0.00287224	1.80203e-07	0.0166935	0.0028791	6.7039e-09	-0.014	0.003	9.6e-07	AC108696.1	upstream	0.8605	0.0399	0.0513	0.4369	0.8607	0.04524	0.05086	0.3739	0.8566	-0.00734278	0.00765208	0.337267	0.860343	0.0135967	0.00283432	1.60934e-06
rs6782190	3	85639672	G	A	0.352488	0.0172156	0.00208415	1.45368e-16	0.0180458	0.00208923	5.74477e-18	0.019	0.002	2.3e-20	CADM2	overlapping	0.3499	0.0012	0.037	0.9752	0.3851	0.004995	0.03552	0.8882	0.3494	0.0206718	0.00562451	0.000237564	0.352497	0.0189106	0.00205644	3.72294e-20
rs11458206	3	125125159	T	TG	0.727909	-0.0138401	0.00226747	1.036e-09	-0.0138401	0.00226757	1.03777e-09				RNU6-232P	upstream	0.7252	0.0257	0.0404	0.5253	0.7344	-0.003577	0.04132	0.931
rs9861009	3	141654685	T	C	0.272485	-0.0140213	0.00225294	4.86009e-10	-0.0140213	0.00225304	4.86895e-10	-0.015	0.002	3.6e-11	RP11-271K21.11	downstream	0.2599	-0.0236	0.0413	0.5689	0.2209	-0.01838	0.04168	0.6593	0.276	-0.00893144	0.0059995	0.136567	0.272456	-0.0139778	0.00222312	3.22703e-10
rs78649910	4	3482213	T	A	0.893821	0.0211949	0.00325203	7.15189e-11	0.0211949	0.00325219	7.16754e-11	-0.02	0.003	5.6e-10	DOK7	overlapping	0.8947	-0.0458	0.0735	0.5334	0.91273	0.02137	0.06368	0.7372	0.8969	8.16157e-05	0.00881951	0.992616	0.893826	0.019983	0.00320891	4.7443e-10
rs4364259	4	15892159	G	A	0.797852	-0.0159119	0.00250595	2.15808e-10	-0.0159119	0.00250607	2.16238e-10	0.016	0.003	2.9e-11	RP11-442P12.1	upstream	0.8035	-0.0602	0.0512	0.2403	0.8053	-0.09083	0.04499	0.04369	0.8218	-0.00658083	0.00700819	0.34772	0.797841	-0.0170115	0.00247268	5.9954e-12
rs4616820	4	57745481	C	T	0.535046	0.012286	0.00201755	1.13219e-09	0.012286	0.00201764	1.13409e-09	-0.012	0.002	5.3e-10	REST	downstream	0.5293	-0.0271	0.0354	0.4447	0.5078	0.03037	0.0355	0.3924	0.5473	0.000595256	0.005388	0.91203	0.535048	0.012479	0.00199079	3.64878e-10
rs35057908	4	69372082	A	T	0.568691	-0.0110085	0.00202343	5.3127e-08	-0.0159656	0.00209632	2.61634e-14	0.011	0.002	3.6e-08	UGT2B29P	downstream	0.6683	-0.077	0.0713	0.2803	0.5404	-0.02881	0.03556	0.418
rs368637654	4	69591271	G	GT	0.855618	0.0218915	0.00283427	1.1286e-14	0.0222578	0.00295272	4.77034e-14				RP11-1267H10.4	upstream	0.8303	-0.004	0.0499	0.9368	0.8779	0.01949	0.0542	0.7193
rs34407256	4	69968825	A	AT	0.52465	0.031817	0.00200292	8.01042e-57	0.0346177	0.00205799	1.70843e-63				UGT2B7	overlapping	0.5199	-0.05	0.036	0.1647	0.3946	0.01619	0.03602	0.6531
rs13104260	4	70348090	G	A	0.743062	-0.00725311	0.00228347	0.00149139	-0.0201879	0.00238664	2.70338e-17	0.007	0.002	0.0018	UGT2B4	overlapping	0.7529	0.0113	0.0412	0.7845	0.8226	-0.02029	0.04642	0.662	0.7559	0.00140843	0.00624352	0.821526	0.743081	-0.00648517	0.00225343	0.0040031
rs705117	4	72608115	C	T	0.1477	0.0334179	0.00280601	1.05733e-32	-0.0319089	0.00292302	9.62437e-28	0.034	0.003	2.9e-34	GC	overlapping	0.1448	0.0867	0.0503	0.08478	0.143	0.0421	0.05023	0.4021	0.1534	0.0269429	0.00744137	0.000293818	0.147721	0.0317739	0.00276853	1.72504e-30
rs1352846	4	72617775	A	G	0.708567	0.193471	0.00219074	0	0.195884	0.00232154	0	-0.194	0.002	0	GC	overlapping	0.7048	0.3618	0.0373	1.18e-21	0.7215	0.1802	0.0389	3.897e-06	0.7176	0.222184	0.00589771	1.4E-310	0.708555	0.183861	0.00216171	0
rs139148694	4	72770563	G	GTGCTTTTATCAA	0.275492	0.0540715	0.00224089	1.2265e-128	0.0262751	0.00227302	6.60377e-31				RP11-545L5.1	upstream	0.2768	0.0536	0.0399	0.1796	0.2802	-0.03798	0.03991	0.3414
rs11732896	4	88287993	G	A	0.701209	0.0160047	0.00217341	1.78659e-13	0.0160047	0.00217355	1.79288e-13	-0.016	0.002	3.8e-13	HSD17B11	overlapping	0.7141	0.0378	0.0382	0.3224	0.6452	-0.003031	0.03656	0.9339	0.7118	0.00489152	0.00592131	0.408755	0.701193	0.015001	0.00214451	2.65099e-12
rs28364331	4	100201295	A	G	0.981914	-0.068614	0.00747169	4.18479e-20	-0.0700882	0.00747515	6.84199e-21	0.068	0.007	2.3e-20	RP11-696N14.1, ADH1A	overlapping	0.9846	-0.0906	0.1528	0.5533	0.990473	0.08839	0.1812	0.6258	0.98553	-0.0216906	0.0224581	0.334131	0.981926	-0.0634507	0.00737497	7.73068e-18
rs1229984	4	100239319	T	C	0.0248886	0.0450574	0.00637113	1.52584e-12	0.0466671	0.00637381	2.44867e-13	0.039	0.006	4.8e-10	ADH1B	overlapping	0.0527	0.1519	0.102	0.1367	0.2062	0.004595	0.04162	0.9121
rs10070734	5	87940026	T	C	0.290469	-0.0132137	0.00219753	1.82146e-09	-0.0132137	0.00219762	1.82432e-09	-0.011	0.002	5.4e-07	LINC00461	overlapping	0.3002	-0.0053	0.0387	0.8907	0.2744	-0.005018	0.0407	0.9019	0.297	-0.00607838	0.0058693	0.300379	0.290475	-0.0104228	0.00216827	1.53229e-06
rs31612	5	108996643	T	C	0.825562	0.014528	0.00264902	4.15128e-08	0.014528	0.00264911	4.15586e-08	-0.014	0.003	9.6e-08	AC012603.1	downstream	0.8076	0.053	0.0471	0.261	0.845	-0.04855	0.04896	0.3215	0.8149	-0.000459045	0.00690542	0.946999	0.825572	0.0124544	0.00261401	1.89349e-06
5:148116332_GA_G	5	148116332	GA	G	0.609312	-0.0115707	0.00208162	2.72092e-08	-0.0115707	0.0020817	2.72415e-08				HTR4	upstream	0.6037	-0.003	0.0379	0.937	0.5615	0.02381	0.03701	0.52
rs72834856	6	22801858	T	G	0.927936	0.0249871	0.00385103	8.67412e-11	0.0248982	0.00385124	1.01302e-10	-0.024	0.004	4.7e-10	RP1-209A6.1	overlapping	0.9277	0.0813	0.0691	0.2397	0.9343	0.01592	0.07194	0.8249	0.92687	0.0040537	0.0103012	0.693938	0.927943	0.0251376	0.00379985	3.70477e-11
rs78151190	6	25619007	A	C	0.871284	0.0168754	0.00297406	1.39341e-08	0.0166961	0.00297427	1.98275e-08	-0.017	0.003	2.8e-09	LRRC16A	overlapping	0.8708	0.038	0.0522	0.4662	0.92343	-0.01524	0.06531	0.8155	0.8815	0.0187117	0.00829773	0.0241313	0.871246	0.0179172	0.00293406	1.01752e-09
rs28374650	6	32623367	C	T	0.756438	0.0135623	0.00232502	5.43753e-09	0.0134284	0.00232519	7.68662e-09				HLA-DQB1	downstream					0.6597	0.01536	0.03666	0.6753	0.7302	-0.00718268	0.00604226	0.234542	0.756412	0.0133975	0.00229419	5.22733e-09
rs9476310	6	57767576	C	T	0.488637	-0.0117571	0.00200093	4.20761e-09	-0.0117571	0.00200101	4.21367e-09	-0.012	0.002	3.5e-09	RP11-325M4.2	downstream	0.4588	-0.0209	0.0439	0.6338	0.4716	0.02639	0.03453	0.4449	0.4933	-0.000766331	0.00536432	0.886403	0.488661	-0.0108729	0.00197437	3.64925e-08
rs9490317	6	121859499	T	C	0.554106	-0.011051	0.00201182	3.95082e-08	-0.011051	0.00201189	3.95516e-08	0.011	0.002	2.5e-08	RNU4-76P	downstream	0.5644	-0.0103	0.0355	0.7718	0.545	-0.0002154	0.03525	0.9951	0.5735	-0.00862694	0.00542265	0.11163	0.554066	-0.0106658	0.00198507	7.74265e-08
rs2248551	6	131924689	G	A	0.834778	0.0233623	0.0026823	3.04408e-18	0.0233623	0.00268254	3.06516e-18	-0.021	0.003	6.7e-16	MED23	overlapping	0.832	-0.0808	0.0494	0.1019	0.8844	0.007529	0.05522	0.8916	0.8432	0.00901473	0.00737569	0.221624	0.834819	0.0203669	0.00264676	1.41468e-14
rs10085881	7	21577960	T	C	0.717815	0.0145575	0.00223829	7.82905e-11	0.0145575	0.0022384	7.84623e-11	-0.015	0.002	2.2e-11	D H11	downstream	0.7406	-0.0217	0.0406	0.593	0.7368	0.04425	0.04118	0.2828	0.7261	-0.00238618	0.00601383	0.691528	0.717835	0.0141794	0.00220864	1.36283e-10
rs7784802	7	64015379	A	T	0.639009	-0.0138131	0.00207209	2.62396e-11	-0.0138131	0.0020722	2.63017e-11	0.014	0.002	1.2e-11	ZNF680	overlapping	0.6656	-0.0211	0.04	0.5976	0.7074	0.009009	0.03743	0.8098	0.6535	-0.00626016	0.00563595	0.266674	0.639012	-0.0129774	0.00204446	2.18733e-10
rs75741381	7	100809458	C	G	0.852362	0.0166065	0.00282521	4.15328e-09	0.0161525	0.00282608	1.09377e-08	-0.015	0.003	1.3e-07	VGF	upstream	0.8364	-0.0112	0.048	0.8158	0.8228	0.1212	0.04567	0.008057	0.8425	0.0214474	0.00736197	0.00357669	0.852317	0.0137731	0.00278718	7.74879e-07
rs6966728	7	104618318	C	T	0.537368	0.0117532	0.00203758	8.01154e-09	0.0116829	0.0020377	9.84506e-09	-0.011	0.002	4.9e-08	LINC01004	overlapping	0.5106	-0.04	0.0355	0.2603	0.5016	-0.03531	0.03658	0.3345	0.5189	-0.00076681	0.00536767	0.886403	0.537355	0.0113076	0.00201049	1.86277e-08
rs556230166	7	107136397	A	AT	0.508025	-0.0116667	0.00202194	7.92468e-09	-0.0114116	0.00202252	1.67801e-08				COG5	overlapping	0.5122	0.0134	0.0366	0.7132	0.4317	-0.09092	0.03598	0.0116
rs2346264	7	133536351	A	C	0.217315	0.0138826	0.00243596	1.20494e-08	0.0138826	0.00243605	1.20648e-08	0.015	0.002	1.2e-09	EXOC4	overlapping	0.225	0.0598	0.0422	0.1566	0.2332	-0.0309	0.04234	0.4657	0.2186	-0.00474201	0.00648907	0.46492	0.217301	0.0142533	0.00240377	3.03736e-09
rs34290760	8	9185179	C	G	0.970888	0.0334615	0.00593241	1.696e-08	0.038727	0.00597617	9.15835e-11	-0.032	0.006	3.7e-08	RP11-115J16.1	overlapping	0.9606	0.0103	0.0966	0.9154	0.97787	0.2379	0.1205	0.04846	0.97225	0.0200191	0.0163275	0.220163	0.970879	0.0281839	0.00585264	1.46763e-06
rs804281	8	11611865	A	G	0.416395	-0.0132996	0.00202139	4.72246e-11	-0.0148897	0.00203633	2.63171e-13	-0.015	0.002	1.8e-14	GATA4	overlapping	0.4015	0.0032	0.0359	0.9288	0.5012	0.02814	0.035	0.4215	0.4171	-0.00296414	0.00543911	0.585776	0.416402	-0.0161836	0.00199452	4.89684e-16
rs28692966	8	25892919	G	A	0.747064	-0.0148311	0.00230018	1.13486e-10	-0.014948	0.00230039	8.13751e-11	0.015	0.002	8.9e-11	EBF2	overlapping	0.7526	0.0841	0.0405	0.03804	0.7843	0.003021	0.04231	0.9431	0.7423	-0.00378099	0.00613194	0.537494	0.747024	-0.0140087	0.00226945	6.71206e-10
rs2725371	8	30854033	A	G	0.302309	-0.0118392	0.00218287	5.83826e-08	-0.0119707	0.00218304	4.16994e-08	-0.01	0.002	5.3e-06	PURG	overlapping	0.2947	0.0095	0.0383	0.8039	0.2924	-0.02775	0.03941	0.4815	0.3013	0.00675441	0.00584516	0.247863	0.302285	-0.00861253	0.00215382	6.36857e-05
rs4738684	8	59393273	A	G	0.334478	-0.0124102	0.00211491	4.41199e-09	-0.0123084	0.00211506	5.90523e-09	-0.012	0.002	7e-09	CYP7A1	downstream	0.3306	-0.0258	0.0374	0.4906	0.3	0.03468	0.03878	0.3713	0.3432	-0.00462172	0.00564876	0.413253	0.334508	-0.00994588	0.00208683	1.87895e-06
rs769249577	8	61388083	CCTG	C	0.867797	0.0179048	0.00296257	1.50646e-09	0.0177665	0.00296279	2.01585e-09				RAB2A	downstream	0.8623	0.0267	0.0513	0.6036	0.8656	0.02936	0.05254	0.5763
rs762456196	8	116577719	TTTTTTG	T	0.433188	0.00968466	0.00204616	2.21127e-06	0.0135408	0.00206967	6.05026e-11				TRPS1	overlapping					0.4032	0.05152	0.03573	0.1496
rs12056768	8	116988527	T	G	0.417091	0.0234029	0.00202418	6.44436e-31	0.0254141	0.00204771	2.27813e-35	0.022	0.002	2.8e-29	LINC00536	overlapping	0.3991	0.0472	0.0361	0.1912	0.3492	0.02214	0.03687	0.5482	0.4091	0.0176616	0.00545433	0.00120331	0.417109	0.0216054	0.0019971	2.81763e-27
rs13284054	9	107669073	T	C	0.882273	-0.0175688	0.00313411	2.07446e-08	-0.0175688	0.00313423	2.07698e-08	0.018	0.003	4.6e-09	ABCA1	overlapping	0.8751	-0.0228	0.058	0.6938	0.8915	-0.1274	0.05684	0.02511	0.8842	-0.00147907	0.00838139	0.859924	0.882245	-0.0178056	0.00309215	8.49513e-09
9:125759861_TTTTC_T	9	125759861	TTTTC	T	0.140307	0.019986	0.00287542	3.63641e-12	0.019986	0.00287558	3.64665e-12				RABGAP1	overlapping					0.1529	0.0132	0.04958	0.7901
9:136151579_TGGTGCAGGCGCAGGAAAAAATTGTGGCAATTCCTCA_T	9	136151579	TGGTGCAGGCGCAGGAAAAAATTGTGGCAATTCCTCA	T	0.815959	0.0185674	0.00256664	4.68533e-13	0.0185674	0.0025668	4.70068e-13				ABO	upstream	0.8139	-0.0328	0.0478	0.4934	0.7995	-0.03038	0.04338	0.4839
rs10887718	10	82042624	C	T	0.471787	0.0111219	0.00199828	2.61047e-08	0.0111701	0.00199843	2.278e-08	0.012	0.002	4.5e-09	MAT1A	overlapping	0.462	0.0403	0.0357	0.2593	0.4168	-0.03213	0.03601	0.3723	0.4781	-0.000785703	0.00536899	0.883652	0.471793	0.0114771	0.00197171	5.8528e-09
rs77532868	10	88081438	C	T	0.945958	-0.0265692	0.00440069	1.56513e-09	-0.0270056	0.00440154	8.49008e-10	0.024	0.004	3.4e-08	GRID1	overlapping	0.9568	-0.013	0.0934	0.8897	0.95619	0.1084	0.08496	0.2021	0.95904	-0.0280553	0.0135311	0.0381363	0.945978	-0.0230071	0.0043429	1.17311e-07
rs3925446	10	91495322	G	A	0.800871	-0.0152166	0.00249607	1.08604e-09	-0.0157982	0.0024969	2.49808e-10				KIF20B	overlapping					0.8407	-0.03823	0.04812	0.4271	0.7992	-0.0114449	0.00669464	0.0873462	0.800891	-0.0147869	0.002463	1.9298e-09
rs4418728	10	94839724	G	T	0.548312	-0.0109611	0.00200006	4.244e-08	-0.011198	0.00200039	2.16944e-08	0.012	0.002	1.1e-09	CYP26A1	upstream	0.5346	0.0007	0.0356	0.9842	0.5313	-0.004005	0.03464	0.908	0.5156	-0.00365893	0.00536643	0.495354	0.54832	-0.0111594	0.00197359	1.56413e-08
rs61883501	11	13882754	A	C	0.966768	0.00177085	0.00553993	0.749232	-0.033158	0.00563625	4.0291e-09	-0.002	0.006	0.69	RP11-98J9.2, RP11-98J9.3	overlapping	0.9644	0.0874	0.1135	0.4415	0.97549	0.05128	0.1147	0.6548	0.96995	0.0264448	0.0157087	0.0922878	0.966779	0.000862333	0.00546702	0.874667
rs116970203	11	14876718	G	A	0.972844	0.376873	0.00612043	0	0.428092	0.00621427	0	-0.377	0.006	0	PDE3B	overlapping	0.9784	0.8501	0.1347	3.55e-10	0.98893	0.4097	0.1685	0.01513	0.97773	0.251221	0.0181501	1.43576e-43	0.972854	0.344103	0.00604043	0
rs117576073	11	14912573	G	T	0.987265	0.147177	0.00886081	5.91103e-62	0.214727	0.00904664	1.5502e-124	-0.148	0.009	2.7e-64	CYP2R1	overlapping	0.9885	0.0918	0.2367	0.6981	0.96599	0.2078	0.09635	0.03117
rs12794714	11	14913575	G	A	0.578197	0.0878964	0.00201629	0	0.112807	0.00205565	0	-0.089	0.002	0	CYP2R1	overlapping	0.5775	0.2445	0.0351	4.51e-12	0.5135	0.07106	0.03499	0.04245	0.5654	0.0702488	0.00540376	1.22343e-38	0.578149	0.0692066	0.00198946	3.87612e-265
rs61891388	11	66079818	T	G	0.544079	-0.0125532	0.00200799	4.06204e-10	-0.0129952	0.00200815	9.72161e-11	0.012	0.002	1.7e-09	RP11-867G23.13	downstream	0.5646	-0.0589	0.0366	0.1076	0.5739	-0.03193	0.03543	0.3675	0.549	-0.0114254	0.00538961	0.0340153	0.544054	-0.0115084	0.00198127	6.29987e-09
rs78168201	11	70971149	C	T	0.986234	-0.0893469	0.00864963	5.17959e-25	-0.0659371	0.00866906	2.82647e-14	0.091	0.009	1.1e-26	SHANK2	upstream					0.992862	-0.1976	0.2102	0.3473
rs1660839	11	71094232	G	A	0.751151	-0.0292665	0.00230557	6.39837e-37	-0.0150976	0.00233635	1.03297e-10	0.03	0.002	1.1e-38	AP002387.1	overlapping	0.7495	-0.0085	0.0405	0.8335	0.7694	0.01338	0.04158	0.7477	0.7551	-0.014173	0.00623639	0.0230487	0.751121	-0.0289517	0.00227489	4.20452e-37
rs12803256	11	71132868	A	G	0.223268	-0.104243	0.00239998	0	-0.0673272	0.00389886	8.13138e-67	-0.105	0.002	0	AP002387.1	overlapping	0.255	-0.0661	0.0422	0.1175	0.3673	-0.1002	0.03691	0.006736	0.271	-0.0839119	0.00602549	4.39399e-44	0.223276	-0.103558	0.0023682	0
rs12798050	11	71223256	C	T	0.169497	-0.109998	0.00264849	0	-0.0481861	0.00432711	8.39442e-29				S100A11P3	overlapping	0.1891	-0.0879	0.0465	0.05878	0.3036	-0.1003	0.03887	0.009959
rs72997623	11	75488054	C	A	0.915338	-0.0276158	0.00358139	1.24917e-14	-0.0279272	0.00358229	6.39486e-15	0.029	0.004	5.5e-16	DGAT2	overlapping	0.9104	-0.0048	0.0627	0.9389	0.90191	-0.05692	0.05845	0.3303	0.91014	-0.0200157	0.00937765	0.0328096	0.915323	-0.0257654	0.00353337	3.05351e-13
rs1149605	11	76485216	T	C	0.829603	-0.0220166	0.00266133	1.3087e-16	-0.0230817	0.00266189	4.2765e-18	0.022	0.003	1.1e-17	RP11-21L23.4	upstream	0.829	-0.0261	0.0464	0.5747	0.8636	0.08568	0.05125	0.09476	0.836	-0.0209786	0.0072426	0.00377288	0.829642	-0.0203649	0.00262634	8.89696e-15
rs964184	11	116648917	G	C	0.131624	-0.0431755	0.00294423	1.08903e-48	-0.0349537	0.00322228	2.04976e-27	-0.043	0.003	2e-50	ZNF259	overlapping	0.1361	-0.0924	0.0533	0.0834	0.1654	-0.005791	0.04667	0.9013	0.1396	-0.00853888	0.00773836	0.269833	0.131625	-0.0414009	0.00290504	4.3939e-46
rs613808	11	116710968	A	G	0.280007	-0.0264476	0.00223913	3.40223e-32	-0.0156648	0.00245033	1.62728e-10	-0.027	0.002	1e-33	APOA1-AS	overlapping	0.2937	-0.012	0.0417	0.7733	0.3478	0.05525	0.03779	0.1439	0.2991	-0.0105092	0.00585733	0.0727828	0.279985	-0.024948	0.00220937	1.43881e-29
rs2847500	11	120114421	G	A	0.876497	0.021925	0.00302751	4.42361e-13	0.0221583	0.00302777	2.51016e-13	-0.022	0.003	1.2e-13	POU2F3	overlapping	0.8785	0.0217	0.0605	0.7202	0.8508	0.0002575	0.04918	0.9958	0.8786	0.0135047	0.00821169	0.100058	0.876495	0.0215664	0.0029873	5.22324e-13
rs12317268	12	21352541	A	G	0.848996	0.0208967	0.00278474	6.18974e-14	0.0208967	0.00278493	6.21336e-14	-0.021	0.003	1.9e-14	SLCO1B1	overlapping	0.8509	-0.0187	0.0494	0.7048	0.8262	-0.0305	0.04649	0.5119	0.8385	0.0129561	0.00728783	0.0754403	0.849004	0.0192946	0.00274768	2.18478e-12
rs11182428	12	38526387	T	C	0.480005	0.0125352	0.00199379	3.23406e-10	0.0125352	0.00199388	3.24012e-10	0.013	0.002	1.2e-10	R 5SP358	downstream	0.5344	0.0663	0.0388	0.08812	0.4782	0.001244	0.03619	0.9726	0.4835	0.00931524	0.00536665	0.0826054	0.479988	0.0118222	0.00196738	1.86549e-09
rs1038165	12	68665940	C	T	0.416651	-0.0120567	0.002018	2.30685e-09	-0.0120567	0.00201808	2.31037e-09	-0.012	0.002	1.8e-09	MDM1	downstream	0.4274	0.0237	0.0364	0.5153	0.5308	-0.02539	0.03477	0.4654	0.4439	-0.00430109	0.0053979	0.425562	0.416644	-0.0113988	0.00199136	1.03972e-08
rs10859995	12	96375682	T	C	0.417366	0.0403465	0.0020206	1.05431e-88	0.0437726	0.00208179	3.75769e-98	0.04	0.002	8.9e-91	HAL	overlapping	0.4175	0.0376	0.0354	0.2882	0.5472	0.06786	0.03481	0.05146	0.4368	0.036551	0.00540543	1.36189e-11	0.41738	0.0402233	0.00199365	1.60192e-90
rs11108368	12	96386138	A	G	0.393855	-0.00383068	0.00209129	0.0669916	-0.0144215	0.00215389	2.14883e-11				HAL	overlapping	0.4024	0.0486	0.0364	0.1818	0.456	-0.04865	0.03701	0.1889
rs12372115	12	97982701	G	T	0.929281	0.0217954	0.00387948	1.93042e-08	0.0220137	0.00388033	1.40184e-08	-0.02	0.004	2.1e-07	RMST	upstream	0.931	0.0312	0.0786	0.6912	0.91743	-0.0002549	0.06149	0.9967	0.92784	-0.00463108	0.0103648	0.655013	0.929278	0.0207748	0.00382803	5.73004e-08
rs73413596	12	111582630	T	C	0.926146	-0.0216996	0.00382584	1.41262e-08	-0.0216996	0.00382598	1.41438e-08	0.023	0.004	1.1e-09	CUX2	overlapping	0.9062	-0.0213	0.0902	0.8135	0.93242	0.01384	0.07011	0.8436	0.92502	-0.00924248	0.0101834	0.364091	0.926128	-0.0220388	0.00377481	5.27093e-09
rs35230619	13	55695608	T	TA	0.715286	0.0128581	0.00221391	6.32729e-09	0.0128581	0.002214	6.33596e-09				MIR5007	downstream					0.7005	-0.04352	0.03873	0.2613
rs7149014	14	29802911	T	C	0.370807	0.0129475	0.00208615	5.4209e-10	0.013167	0.0020863	2.76932e-10				RP11-562L8.1	overlapping	0.3778	0.0676	0.0375	0.07157	0.3453	-0.006465	0.03795	0.8647	0.3763	-0.000857184	0.00553593	0.876947	0.370816	0.0107334	0.0020584	1.84382e-07
rs8018720	14	39556185	G	C	0.176673	0.0378247	0.00260904	1.25543e-47	0.0379439	0.00260976	6.83729e-48	0.038	0.003	2.1e-49	SEC23A	overlapping	0.1823	0.0349	0.0465	0.4527	0.1844	0.03772	0.04509	0.4029	0.1753	0.040852	0.00705183	6.90977e-09	0.176691	0.0299593	0.0025742	2.63267e-31
rs12881545	14	101176212	G	C	0.326561	-0.011822	0.00213142	2.91383e-08	-0.0117515	0.00213153	3.52413e-08	-0.011	0.002	2.6e-07	DLK1	downstream	0.3739	-0.0067	0.0404	0.8692	0.3693	0.01519	0.03697	0.6812	0.342	-0.000855226	0.00565353	0.87976	0.326518	-0.00951387	0.00210312	6.07715e-06
14:104245948_CA_C	14	104245948	CA	C	0.653454	0.0130681	0.00211689	6.68985e-10	0.0130053	0.00211702	8.08774e-10				PPP1R13B	overlapping	0.6547	-0.0081	0.038	0.8308	0.7484	-0.01394	0.03994	0.727
rs261291	15	58680178	T	C	0.644772	0.0273653	0.00208561	2.49602e-39	0.028378	0.00208701	4.1447e-42	-0.027	0.002	3.1e-40	ALDH1A2	overlapping	0.6298	0.0195	0.0367	0.5952	0.6508	0.03407	0.03731	0.3613	0.6537	0.0113468	0.0056366	0.0441085	0.644799	0.0256413	0.00205788	1.23256e-35
rs1800588	15	58723675	C	T	0.784797	0.0329215	0.00242187	4.3811e-42	0.0338437	0.00242344	2.54201e-44	-0.033	0.002	1.7e-43	ALDH1A2, LIPC	overlapping	0.7765	-0.0189	0.0456	0.6782	0.7999	0.02479	0.0437	0.5706	0.7865	0.0070482	0.00654476	0.281515	0.784792	0.0308346	0.00238954	4.27257e-38
rs55829990	15	63790642	T	C	0.655996	0.0186013	0.00210294	9.12187e-19	0.0188004	0.00210322	3.93158e-19	-0.02	0.002	2.6e-22	USP3	downstream	0.6524	-0.0062	0.0371	0.8677	0.6643	1.633e-05	0.03676	0.9996	0.6415	-0.00083105	0.00559246	0.881868	0.655979	0.0191915	0.00207492	2.2604e-20
rs62007299	15	77711719	G	A	0.287463	0.0133407	0.00219977	1.32292e-09	0.0133407	0.00219986	1.32506e-09	0.012	0.002	4.2e-08	PEAK1	overlapping	0.2938	0.0508	0.0409	0.2144	0.2955	0.007975	0.03799	0.8337	0.2846	0.00908255	0.00594356	0.12648	0.287451	0.0116231	0.00217065	8.57237e-08
rs325384	15	100229761	C	T	0.715795	0.0141728	0.00221789	1.6565e-10	0.0141728	0.002218	1.65984e-10	-0.014	0.002	9.8e-11	MEF2A	overlapping	0.7203	0.078	0.0389	0.04534	0.7234	0.0786	0.03886	0.04329	0.7202	0.00868339	0.00597432	0.146099	0.715856	0.0126665	0.00218846	7.12993e-09
rs138385079	16	11906659	T	TG	0.726827	-0.0137025	0.00225257	1.17916e-09	-0.0137112	0.00225267	1.15301e-09				BCAR4	downstream	0.6905	0.0326	0.0425	0.4435	0.662	0.01898	0.03724	0.6103
rs77924615	16	20392332	G	A	0.806515	0.0166321	0.00255158	7.10834e-11	0.0166413	0.00255171	6.95501e-11	-0.015	0.003	1.3e-09	PDILT	overlapping	0.7892	0.032	0.049	0.5142	0.8433	0.01964	0.04901	0.6887	0.8002	0.0195535	0.00670691	0.00355194	0.806554	0.0130031	0.00251782	2.41178e-07
rs763058201	16	30884552	GTTGA	G	0.266539	-0.0148436	0.00225278	4.42756e-11	-0.0148436	0.00225289	4.43756e-11				BCL7C	overlapping	0.2667	-0.0437	0.0412	0.2881	0.2737	-0.002102	0.03917	0.9572
rs17231506	16	56994528	C	T	0.676894	0.0184236	0.00213148	5.44826e-18	0.0138585	0.00224633	6.85455e-10	-0.019	0.002	4.4e-19	CETP	downstream	0.6795	-0.0001	0.0378	0.9971	0.7295	0.05983	0.03939	0.129	0.6732	0.00319662	0.00571784	0.57612	0.676898	0.0178297	0.00210314	2.29745e-17
rs11076175	16	57006378	A	G	0.821642	-0.0230493	0.00260705	9.47449e-19	-0.0177029	0.00274754	1.16983e-10	0.024	0.003	5.1e-20	CETP	overlapping	0.8198	-0.0055	0.0456	0.9049	0.8497	-0.1093	0.05012	0.02931	0.8405	-0.00824034	0.00732475	0.260589	0.821625	-0.0226575	0.00257221	1.26779e-18
rs4327060	16	72807438	C	T	0.945604	0.0243589	0.00439221	2.92392e-08	0.0246751	0.00439256	1.93776e-08	-0.023	0.004	6.2e-08	RP5-991G20.1	overlapping	0.8778	0.0281	0.0903	0.7554	0.92953	0.09389	0.07006	0.1804	0.94395	0.00682464	0.0116596	0.558329	0.945604	0.0226633	0.00433397	1.70228e-07
rs4575545	16	79755446	G	A	0.695172	0.0155823	0.00217312	7.47387e-13	0.0158909	0.0021736	2.6538e-13	-0.016	0.002	2.9e-13	RP11-345M22.1, RP11-345M22.2	overlapping	0.6989	-0.0151	0.0406	0.7102	0.7477	-0.03175	0.04094	0.4381	0.6835	0.00853384	0.00576611	0.138873	0.695191	0.0145918	0.00214424	1.00956e-11
rs11542462	16	82033810	G	A	0.865656	0.023334	0.00291776	1.27249e-15	0.0238661	0.00291857	2.90216e-16	-0.023	0.003	8.7e-16	SDR42E1	overlapping	0.8932	-0.032	0.0929	0.7303	0.8735	0.01856	0.05312	0.7268	0.8715	0.0146697	0.00801401	0.067174	0.865652	0.023686	0.00287903	1.91814e-16
rs10454087	17	40735641	C	T	0.715178	0.0135306	0.00220667	8.69545e-10	0.0135306	0.00220677	8.71017e-10	-0.012	0.002	1.9e-08	FAM134C	overlapping	0.7034	-0.0679	0.0409	0.09693	0.7619	0.006526	0.04128	0.8744	0.7298	0.00289896	0.00603949	0.631227	0.715204	0.0116466	0.00217735	8.84516e-08
rs2952289	17	66464414	C	T	0.201968	-0.017715	0.00249217	1.17512e-12	-0.017715	0.00249232	1.17876e-12	-0.018	0.003	7.5e-13	RP11-120M18.2	overlapping	0.2047	-0.0131	0.0439	0.7654	0.2083	-0.04952	0.0442	0.2627	0.2032	-0.00358892	0.00666513	0.590258	0.201966	-0.0159269	0.00245912	9.37778e-11
rs8091117	18	28919794	C	A	0.934702	0.0263626	0.0040284	5.98202e-11	0.0263626	0.0040286	5.99515e-11	-0.026	0.004	1.1e-10	DSG1	overlapping	0.9358	-0.0057	0.0699	0.935	0.92739	0.06103	0.06826	0.3715	0.92603	-0.00161798	0.0102472	0.87454	0.934736	0.0241938	0.0039757	1.16194e-09
rs4121823	18	47144223	T	A	0.154667	0.0192879	0.00277797	3.83415e-12	0.0192879	0.00277813	3.84502e-12	0.019	0.003	1.2e-11	LIPG	upstream	0.1661	-0.03	0.0487	0.5375	0.1101	-0.05065	0.05621	0.3677	0.1485	0.0077853	0.00754201	0.301951	0.154674	0.0165318	0.00274098	1.62577e-09
rs590215	18	57904088	C	T	0.734073	0.0129217	0.00225753	1.04154e-08	0.0128763	0.00225763	1.174e-08	-0.007	0.002	0.0027	RP11-795H16.2	upstream	0.7202	-0.0622	0.0408	0.1273	0.7522	-0.001812	0.04056	0.9644	0.7352	0.00354568	0.00607831	0.559669	0.734097	0.00462051	0.00222766	0.0380653
rs2037511	18	61366207	G	A	0.833993	-0.0181228	0.00267963	1.35002e-11	-0.0180772	0.00267979	1.52219e-11	0.017	0.003	4.9e-11	SERPINB11	overlapping	0.8309	-0.0273	0.0467	0.5585	0.7612	0.0315	0.04164	0.4495	0.8344	-0.0109557	0.00721475	0.128884	0.834022	-0.0168582	0.00264423	1.82405e-10
rs142158911	19	11190534	G	A	0.885392	-0.0255317	0.00314553	4.78559e-16	-0.0254867	0.00314591	5.4271e-16	0.026	0.003	2.6e-17	LDLR	downstream	0.8809	-0.0593	0.0554	0.2849	0.8713	0.04787	0.05173	0.3549	0.90477	-0.000674856	0.00913671	0.94112	0.885371	-0.0271723	0.00310352	2.03542e-18
19:11918093_AT_A	19	11918093	AT	A	0.628923	0.0123819	0.00207801	2.54506e-09	0.0122844	0.00207821	3.39971e-09				ZNF491	overlapping	0.6132	0.0201	0.0374	0.5909	0.663	0.04072	0.03717	0.2734
rs187429064	19	19380513	A	G	0.988734	-0.0648324	0.00947915	7.94845e-12	-0.0679765	0.00948416	7.64492e-13	0.065	0.009	4.6e-12	AC138430.4, TM6SF2	overlapping					0.991033	-0.2503	0.1872	0.1814
rs200210321	19	19393890	A	AG	0.926847	-0.0407994	0.00383081	1.73743e-26	-0.0417888	0.00383314	1.12803e-27				SUGP1	overlapping	0.9218	-0.032	0.0683	0.6393	0.94472	0.1163	0.07714	0.1319
rs3814995	19	36342212	C	T	0.688405	0.012558	0.00214992	5.18425e-09	0.0124745	0.00215021	6.57119e-09	-0.013	0.002	3.1e-09	NPHS1	overlapping	0.6925	0.091	0.0658	0.1666	0.7194	0.06488	0.03838	0.09115
rs7412	19	45412079	C	T	0.917927	-0.0300485	0.00363434	1.36295e-16	-0.0303264	0.00363632	7.43835e-17	0.033	0.004	4.2e-20	APOE	overlapping	0.9207	-0.012	0.0696	0.8628	0.93505	0.1417	0.07164	0.04818	0.92607	0.00121253	0.0102498	0.905832	0.917895	-0.0325885	0.00358539	9.97268e-20
rs484195	19	45421877	A	G	0.384386	0.0155156	0.00209699	1.37228e-13	0.0158456	0.00209819	4.28574e-14				APOC1	overlapping	0.3901	-0.0125	0.0392	0.7493	0.4282	0.01133	0.03635	0.7553
rs212100	19	48376995	T	C	0.164001	0.0661522	0.00269018	1.60612e-133	0.0658568	0.0026923	3.83122e-132	0.066	0.003	1.4e-135	SULT2A1	overlapping	0.1765	-0.0078	0.0474	0.8696	0.1955	0.07474	0.04365	0.08702	0.1666	0.0193875	0.00719712	0.00706453	0.164003	0.0602544	0.00265433	4.44113e-114
rs10426	19	51517798	G	A	0.786567	-0.0256629	0.00243056	4.64358e-26	-0.0252008	0.00243105	3.53144e-25	0.026	0.002	8.3e-27	KLK10	overlapping	0.8244	0.0123	0.0532	0.8177	0.7629	-0.06215	0.04031	0.1233	0.7859	-0.0146449	0.0065379	0.0250909	0.786581	-0.0245957	0.00239857	1.13136e-24
rs8113404	19	53065579	C	T	0.695414	-0.012173	0.00217136	2.0686e-08	-0.0127033	0.00217156	4.91997e-09	0.012	0.002	1.7e-08	ZNF808, ZNF701	overlapping	0.734	-0.1094	0.0475	0.02143	0.6914	-0.05488	0.03763	0.1449	0.6918	-0.00672353	0.00580811	0.247023	0.695417	-0.0115758	0.00214261	6.5659e-08
rs11606	19	54658102	C	G	0.574838	-0.0120363	0.00205119	4.41191e-09	-0.0122708	0.00205138	2.20738e-09	0.011	0.002	1.7e-08	CNOT3	overlapping	0.6287	-0.0321	0.0444	0.4697	0.621	-0.02143	0.03713	0.564	0.6146	-0.00806887	0.00551045	0.143116	0.574822	-0.0106806	0.00202397	1.31276e-07
rs2207132	20	39142516	G	A	0.96711	0.0345955	0.00557773	5.55966e-10	0.0345955	0.00557798	5.5695e-10	-0.037	0.006	1.3e-11	MAFB	downstream	0.9767	-0.0998	0.1956	0.61	0.95251	0.1096	0.08323	0.1879	0.9687	-0.00828443	0.015402	0.590661	0.96711	0.0337287	0.00550346	8.86299e-10
rs6123359	20	52714706	A	G	0.897775	-0.0341831	0.00331429	6.10053e-25	-0.0250561	0.00334385	6.7213e-14	0.034	0.003	7.3e-26	BCAS1	upstream	0.8769	-0.0663	0.057	0.2444	0.877	-0.102	0.05271	0.05314	0.91069	-0.0373636	0.00940288	7.07849e-05	0.897769	-0.0318488	0.00327003	2.04351e-22
rs17216707	20	52732362	T	C	0.817316	0.0376264	0.00263713	3.46692e-46	0.0324528	0.00272036	8.29585e-33	-0.038	0.003	6.3e-48	CYP24A1	downstream	0.8073	0.0973	0.0501	0.05213	0.7805	0.09814	0.04476	0.02848	0.7952	0.0646902	0.0066412	2.02075e-22	0.817326	0.0362329	0.00260201	4.46896e-44
rs2585442	20	52737123	C	G	0.759346	-0.0356675	0.00237687	6.69922e-51	-0.0266309	0.00243806	8.94993e-28	0.035	0.002	9.3e-52	CYP24A1	downstream	0.7684	-0.0177	0.0466	0.7034	0.7916	0.02411	0.04399	0.5838	0.7685	-0.0381477	0.00635676	1.95956e-09	0.759343	-0.0342225	0.00234523	3.14201e-48
rs2762943	20	52790786	T	G	0.076929	-0.0457231	0.00373798	2.09622e-34	-0.0453485	0.0037752	3.06594e-33	-0.046	0.004	3.6e-36	CYP24A1	upstream	0.0652	-0.2583	0.0884	0.003505	0.05607	-0.1866	0.07692	0.01537	0.03587	-0.032534	0.014421	0.0240699	0.0769363	-0.045293	0.00368802	1.14409e-34
rs2229742	21	16339172	G	C	0.896549	0.0251483	0.00327069	1.48302e-14	0.0251483	0.00327092	1.48925e-14	-0.025	0.003	1.1e-14	NRIP1	overlapping	0.9098	0.0439	0.068	0.5193	0.8915	-0.0428	0.05651	0.4489	0.8882	0.0144207	0.00851061	0.0901809	0.896533	0.0240457	0.00322702	9.23752e-14
rs6003456	22	23356100	T	A	0.765336	0.013277	0.00236378	1.94469e-08	0.0132136	0.00236389	2.27353e-08	-0.013	0.002	1.1e-08	AP000362.1	upstream	0.7741	0.0185	0.044	0.6736	0.7885	0.02666	0.04308	0.5362	0.7642	-0.00145797	0.00631786	0.817494	0.765364	0.0122883	0.00233244	1.37599e-07
rs2074735	22	31535872	G	C	0.935904	-0.0278196	0.00407045	8.22761e-12	-0.02773	0.00407071	9.61881e-12	0.027	0.004	7.9e-12	PLA2G3	overlapping	0.9259	-0.0961	0.0716	0.1798	0.93015	-0.07625	0.0693	0.2714	0.93049	-0.0213678	0.0105452	0.0427324	0.935944	-0.0275007	0.00401718	7.60692e-12
rs115621755	22	50853134	C	T	0.67288	0.0124309	0.00212296	4.75701e-09	0.0124309	0.00212304	4.76371e-09				PPP6R2	overlapping	0.6683	-0.0934	0.037	0.01179	0.6758	-0.03428	0.03829	0.3708
rs28367476	23	51612293	A	G	0.8114	0.0135	0.0021	1.28809e-10	0.0135	0.0021001	1.29078e-10				MAGED1	overlapping	0.8385	0.065	0.067	0.3317
SNP	Chr	bp	refA	altA	freq	b	se	p	bJ	bJ_se	pJ	bC	bC_se	bC_pval	Gene	Gene_location	freq	b	se	p	freq	b	se	p	freq	b	se	p	freq	b	se	p
																	135 out of 143 had same basepair & matching alleles & test statistics				142 out of 143 loci were present in the UKB replication sample				108 out of 143 had same basepairs & matching alleles				108 out of 143 had same basepair & matching alleles
																	Of these 92 had the same sign for the beta effect				Of these 97 had the same sign				Of these 89 had the same sign for the beta effect				Of these 108 had frequency difference of <0.10 with UKB
																	92 out of 135 (68%),				97 out of 135 (72%),				89 out of 108 (82%),				Of these 108 had the same sign for the beta effect
																	binomial p-value 1-pbinom(92,135,0.5) = 6.7E-06				Binomial p-value 1-pbinom(97,135,0.5)=7.5E-08				binomial p-value 1-pbinom(89,108,0.5) = 5.3E-13				These results include the UKB
																	135 had frequency difference of <0.10 with UKB				135 had allele frequency difference of < 0.10				108 had frequency difference of <0.10 with UKB
