# Supplementary material for: Genome-wide association study identifies 143 loci associated with 25 hydroxyvitamin D concentration
Source: Nat Commun. 2020 Apr 2;11:1647. doi: 10.1038/s41467-020-15421-7 (PMC7118120; doi:10.1038/s41467-020-15421-7)
Supplement: Supplementary file 6 — Supplementary Dataset 4 [file 41467_2020_15421_MOESM6_ESM.xlsx]

## Sheet: Supplementary Data 4
Supplementary Data 4. FUMA gene-based analysis results
Gene-based analysis results. Analysis were conducted with MAGMA v1.06, using default parameters (SNP-wide mean model) and with the 1000 Genome Phase3 selected as reference panel Columns are: GENE, gene Ensembl ID; CHR, chromosome; START/STOP, annotation boundaries of the gene on that chromosome; NSNPs, number of SNPs annotated to the gene that were found in the data and were not excluded based on…
GENE	CHR	START	STOP	NSNPS	NPARAM	N	ZSTAT	P	SYMBOL
ENSG00000129084	11	14505329	14700181	306	27	415313	25.099	2.5553e-139	PSMA1
ENSG00000152270	11	14630269	14902350	326	22	415794	24.489	9.6975e-133	PDE3B
ENSG00000186104	11	14889553	14948798	62	14	415221	23.785	2.3867e-125	CYP2R1
ENSG00000133818	11	14289472	14421052	189	27	414646	23.597	2.0635e-123	RRAS2
ENSG00000145321	4	72597410	72704758	229	25	414682	20.369	1.5742e-92	GC
ENSG00000172890	11	71129155	71245153	300	16	415854	19.89	2.4744e-88	NADSYN1
ENSG00000172893	11	71129239	71198914	160	14	415844	19.307	2.3517e-83	DHCR7
ENSG00000105398	19	48363723	48424654	184	19	413140	17.947	2.5468e-72	SULT2A1
ENSG00000256206	11	14505329	14576890	121	16	414814	17.876	9.1461e-72	PSMA1
ENSG00000244411	11	71203313	71249210	148	16	415860	16.547	8.3969e-62	KRTAP5-7
ENSG00000129083	11	14454986	14556573	215	16	414353	16.343	2.4486e-60	COPB1
ENSG00000259009	19	48302701	48374769	413	34	411344	16.245	1.2118e-59	TPRX2P
ENSG00000166035	15	58667768	58871151	794	92	413915	16.182	3.3524e-59	LIPC
ENSG00000084110	12	96356440	96425143	273	26	414843	13.829	8.4924e-44	HAL
ENSG00000171234	4	69882081	69988705	526	14	416424	13.68	6.7183e-43	UGT2B7
ENSG00000128918	15	58235622	58825065	2267	138	413951	13.606	1.8358e-42	ALDH1A2
ENSG00000080493	4	72018003	72447804	787	42	414949	13.549	3.9975e-42	SLC4A4
ENSG00000175868	11	14891543	15113888	386	16	414885	13.41	2.6381e-41	CALCB
ENSG00000178928	19	48294500	48357308	379	34	411534	13.203	4.1951e-40	TPRX1
ENSG00000241233	11	71214071	71260253	155	17	415571	13.172	6.3658e-40	KRTAP5-8
ENSG00000105392	19	48287703	48356587	382	34	411593	13.091	1.8484e-39	CRX
ENSG00000137656	11	116608886	116678704	228	34	415431	12.651	5.5066e-37	BUD13
ENSG00000135226	4	70111217	70170768	78	15	412168	12.59	1.1995e-36	UGT2B28
ENSG00000188487	11	15098970	15278754	593	62	414160	12.142	3.1634e-34	INSC
ENSG00000165972	12	96250826	96371752	518	35	414941	12.065	8.1221e-34	CCDC38
ENSG00000156140	4	73136686	73469516	635	31	414143	11.865	8.9819e-33	ADAMTS3
ENSG00000109917	11	116638436	116693766	177	34	414429	11.511	5.7967e-31	ZNF259
ENSG00000139344	12	96302071	96372370	313	22	414464	11.287	7.5951e-30	AMDHD1
ENSG00000213759	4	70055669	70115449	271	15	415361	10.942	3.6248e-28	UGT2B11
ENSG00000244122	2	234555584	234691945	500	31	415533	10.579	1.8661e-26	UGT1A7
ENSG00000167165	2	234565253	234691946	477	30	415603	10.481	5.2717e-26	UGT1A6
ENSG00000182400	14	39607015	39674736	211	25	415775	10.259	5.3829e-25	TRAPPC6B
ENSG00000243135	2	234602754	234691945	317	23	415274	10.125	2.1443e-24	UGT1A3
ENSG00000241119	2	234545499	234691946	515	27	415515	10.123	2.1795e-24	UGT1A9
ENSG00000244474	2	234592424	234691945	367	24	415533	10.094	2.9469e-24	UGT1A4
ENSG00000092208	14	39548427	39616177	205	23	415600	10.094	2.9488e-24	GEMIN2
ENSG00000100941	14	39609387	39662422	165	21	416141	10.092	2.9955e-24	PNN
ENSG00000118137	11	116696467	116743666	177	25	414693	10.028	5.7287e-24	APOA1
ENSG00000240224	2	234586638	234691945	401	24	415583	9.995	8.0152e-24	UGT1A5
ENSG00000162607	1	62866968	62927475	137	17	414031	9.8744	2.6883e-23	USP1
ENSG00000110244	11	116681419	116729022	188	28	414045	9.8581	3.1624e-23	APOA4
ENSG00000100934	14	39491123	39613850	357	24	414951	9.8513	3.383e-23	SEC23A
ENSG00000142623	1	17496621	17582500	373	46	414596	9.85	3.4274e-23	PADI1
ENSG00000110243	11	116650083	116698136	156	28	413865	9.7816	6.7537e-23	APOA5
ENSG00000159450	1	152068793	152121556	39	10	415922	9.7792	6.9152e-23	TCHH
ENSG00000241635	2	234491291	234691956	667	38	415566	9.7751	7.2006e-23	UGT1A8
ENSG00000242515	2	234510100	234691951	624	33	415637	9.6453	2.5721e-22	UGT1A10
ENSG00000182898	1	152046620	152096540	36	11	415605	9.5153	9.0587e-22	TCHHL1
ENSG00000175161	3	84973132	86133579	3357	59	415273	9.439	1.8824e-21	CADM2
ENSG00000056291	4	72862521	73023784	432	14	415894	9.3975	2.7938e-21	NPFFR2
ENSG00000186207	1	152448320	152494653	122	14	414377	9.334	5.0987e-21	LCE5A
ENSG00000116641	1	62910399	63188969	408	9	415424	9.2391	1.2425e-20	DOCK7
ENSG00000132855	1	63028158	63081830	66	5	415717	9.1744	2.2705e-20	ANGPTL3
ENSG00000142619	1	17540593	17620728	335	38	414522	9.1055	4.2927e-20	PADI3
ENSG00000110245	11	116665422	116713788	187	29	412864	9.0685	6.0348e-20	APOC3
ENSG00000269624	1	63038437	63085249	52	5	416229	9.018	9.5786e-20	AL138847.1
ENSG00000235942	1	152780344	152826459	49	12	414979	9.0177	9.6076e-20	LCE6A
ENSG00000169509	1	152451978	152498486	124	13	414588	8.9024	2.7315e-19	CRCT1
ENSG00000087237	16	56960762	57027757	245	43	414372	8.863	3.8956e-19	CETP
ENSG00000163206	1	152815793	152867523	46	11	415061	8.7896	7.5074e-19	SMCP
ENSG00000160584	11	116704118	117004153	1189	29	416109	8.764	9.4214e-19	SIK3
ENSG00000140853	16	56988397	57127443	518	85	413968	8.5091	8.7678e-18	NLRC5
ENSG00000185966	1	152528130	152574248	66	12	415201	8.3049	4.9943e-17	LCE3E
ENSG00000129451	19	51505995	51558431	151	26	410283	8.2974	5.3207e-17	KLK10
ENSG00000167757	19	51515472	51566295	149	28	411067	8.2429	8.4019e-17	KLK11
ENSG00000112282	6	131885106	131984369	149	25	414269	8.1792	1.429e-16	MED23
ENSG00000019186	20	52759988	52825512	389	40	414047	8.1169	2.3915e-16	CYP24A1
ENSG00000110680	11	14978214	15028900	79	8	414493	8.0756	3.3576e-16	CALCA
ENSG00000064787	20	52543316	52722304	805	56	414149	8.0147	5.5183e-16	BCAS1
ENSG00000145332	4	88071255	88196466	326	29	414675	7.8998	1.397e-15	KLHL8
ENSG00000258941	14	39668106	39830397	474	24	415247	7.8668	1.8189e-15	RP11-407N17.3
ENSG00000139343	12	96217706	96307606	348	26	415943	7.668	8.7368e-15	SNRPF
ENSG00000150526	14	39664435	39732859	195	23	415604	7.6519	9.9025e-15	MIA2
ENSG00000197084	1	152767311	152814107	83	16	415150	7.6434	1.0576e-14	LCE1C
ENSG00000186844	1	152764949	152810573	81	16	415213	7.6168	1.3006e-14	LCE1A
ENSG00000254997	11	71224466	71270653	182	13	415587	7.5711	1.8509e-14	KRTAP5-9
ENSG00000213022	19	51493806	51547890	190	23	411888	7.5678	1.8981e-14	KLK9
ENSG00000070540	17	66407089	66488654	226	31	413910	7.5518	2.1457e-14	WIPI1
ENSG00000116539	1	155295059	155567598	256	20	414807	7.5249	2.6388e-14	ASH1L
ENSG00000165029	9	107533283	107725518	869	98	413797	7.4904	3.4321e-14	ABCA1
ENSG00000062282	11	75435557	75522579	153	11	415483	7.4727	3.9276e-14	DGAT2
ENSG00000163191	1	151994982	152055383	77	15	413097	7.4713	3.9713e-14	S100A11
ENSG00000185038	2	234649370	234752069	390	58	415017	7.4632	4.2239e-14	MROH2A
ENSG00000140455	15	63761793	63896839	375	29	415244	7.4403	5.0241e-14	USP3
ENSG00000269741	19	51489274	51547837	211	23	412293	7.4293	5.4597e-14	KLK9
ENSG00000204060	1	41792594	41859262	226	34	413646	7.429	5.473e-14	FOXO6
ENSG00000168092	11	116979983	117057610	296	20	415564	7.4199	5.8621e-14	PAFAH1B2
ENSG00000169035	19	51469729	51522355	231	28	412752	7.3971	6.9588e-14	KLK7
ENSG00000130208	19	45382504	45432606	153	31	413464	7.3906	7.306e-14	APOC1
ENSG00000129455	19	51489263	51540967	191	20	412808	7.3831	7.7334e-14	KLK8
ENSG00000242366	2	234633894	234691945	205	24	416047	7.3679	8.6691e-14	UGT1A1
ENSG00000125459	1	155544979	155728153	209	23	415119	7.3622	9.0452e-14	MSTO1
ENSG00000233438	2	27725253	27800011	163	17	414569	7.2399	2.2445e-13	AC109829.1
ENSG00000163374	1	155619237	155693791	88	15	415701	7.2294	2.4264e-13	YY1AP1
ENSG00000172493	4	87821154	88072206	668	35	415148	7.2163	2.6703e-13	AFF1
ENSG00000011454	9	125668112	125877145	423	22	416253	7.1911	3.2132e-13	RABGAP1
ENSG00000157911	1	2326236	2380236	180	44	412330	7.179	3.5115e-13	PEX10
ENSG00000115226	2	27704750	27753112	92	11	414639	7.155	4.1836e-13	FNDC4
ENSG00000183763	3	49856034	49929007	107	15	415409	7.124	5.2424e-13	TRAIP
ENSG00000116151	1	2242692	2358146	440	59	412852	7.1056	5.988e-13	MORN1
ENSG00000135220	4	69784181	69852509	291	12	416398	7.0989	6.2884e-13	UGT2A3
ENSG00000157916	1	2288267	2346883	186	38	413699	7.084	7.0021e-13	RER1
ENSG00000105717	19	19662522	19764725	182	23	414830	7.0629	8.1515e-13	PBX4
ENSG00000173531	3	49711380	49761934	72	11	417115	7.0579	8.452e-13	MST1
ENSG00000130203	19	45374011	45422650	163	32	413805	7.0547	8.651e-13	APOE
ENSG00000134222	1	109812178	109860808	134	27	414962	7.0526	8.7804e-13	PSRC1
ENSG00000132676	1	155622751	155718801	118	16	415516	7.0436	9.3681e-13	DAP3
ENSG00000164068	3	49691932	49768962	109	15	416955	7.0307	1.0277e-12	RNF123
ENSG00000162105	11	70303961	70998623	2096	148	414375	7.0106	1.1862e-12	SHANK2
ENSG00000171448	9	125667845	125728779	132	18	416659	6.9869	1.4053e-12	ZBTB26
ENSG00000182704	11	76458295	76519198	149	20	412288	6.9555	1.7571e-12	TSKU
ENSG00000150527	14	39699488	39866156	458	21	415254	6.9237	2.1994e-12	CTAGE5
ENSG00000160753	1	155255687	155310905	66	8	415541	6.9234	2.2047e-12	RUSC1
ENSG00000186130	9	125660335	125710609	108	17	416581	6.904	2.5273e-12	ZBTB6
ENSG00000118520	6	131859284	131915472	146	18	414639	6.8931	2.7302e-12	ARG1
ENSG00000255394	8	11583896	11630309	220	31	412437	6.8855	2.8791e-12	C8orf49
ENSG00000170509	4	88214941	88279058	187	25	414704	6.8487	3.7268e-12	HSD17B13
ENSG00000164076	3	49885421	49942655	82	11	415208	6.8327	4.1669e-12	CAMKV
ENSG00000114126	3	141653277	141903386	920	21	414987	6.8244	4.4155e-12	TFDP2
ENSG00000143627	1	155249630	155306225	72	8	415603	6.816	4.6791e-12	PKLR
ENSG00000099385	16	30834947	30941281	122	12	414511	6.8153	4.702e-12	BCL7C
ENSG00000149527	1	2322419	2446969	391	60	412505	6.8022	5.1519e-12	PLCH2
ENSG00000084734	2	27684709	27756554	134	12	414905	6.7981	5.3018e-12	GCKR
ENSG00000143536	1	152371719	152421739	136	10	415020	6.7946	5.4313e-12	CRNN
ENSG00000056586	9	125596835	125702620	218	24	416105	6.759	6.9467e-12	RC3H2
ENSG00000160613	11	117065053	117138241	248	39	415246	6.7555	7.119e-12	PCSK7
ENSG00000188394	9	125761806	125807975	90	11	416047	6.7528	7.2506e-12	GPR21
ENSG00000150281	16	30872928	30924881	66	8	413862	6.7437	7.7192e-12	CTF1
ENSG00000126215	14	104153946	104216841	139	21	414883	6.7189	9.1558e-12	XRCC3
ENSG00000100711	14	104147067	104210005	140	21	414771	6.704	1.014e-11	ZFYVE21
ENSG00000136574	8	11499468	11627511	476	53	412181	6.702	1.0278e-11	GATA4
ENSG00000143126	1	109757641	109828372	176	29	413721	6.6937	1.0877e-11	CELSR2
ENSG00000167257	11	117068341	117167161	296	34	415310	6.6796	1.1978e-11	RNF214
ENSG00000165209	9	125861779	126065855	317	34	415596	6.6688	1.2895e-11	STRBP
ENSG00000132466	4	73929093	74159515	213	28	413796	6.6566	1.4014e-11	ANKRD17
ENSG00000187492	3	49818165	49872268	90	14	416390	6.654	1.4263e-11	CDHR4
ENSG00000182179	3	49832640	49886379	79	12	416294	6.6536	1.4298e-11	UBA7
ENSG00000188334	19	48461303	48530427	335	32	414230	6.6167	1.836e-11	BSPH1
ENSG00000131558	7	132902829	133761342	1733	43	414635	6.6087	1.9384e-11	EXOC4
ENSG00000116586	1	155989543	156038301	73	17	414952	6.6029	2.0166e-11	LAMTOR2
ENSG00000160752	1	155243539	155300457	72	7	416081	6.5934	2.1496e-11	FDPS
ENSG00000176095	3	49751727	49858975	185	15	416378	6.5735	2.4572e-11	IP6K1
ENSG00000228008	3	49906278	49964370	79	10	415900	6.5589	2.7099e-11	CTD-2330K9.3
ENSG00000130164	19	11165038	11254492	376	33	415191	6.5414	3.048e-11	LDLR
ENSG00000084093	4	57739075	57812010	315	19	413963	6.5374	3.1305e-11	REST
ENSG00000164078	3	49914435	49976299	86	11	416017	6.524	3.4219e-11	MST1R
ENSG00000007402	3	50390233	50576675	247	21	414321	6.5216	3.478e-11	CACNA2D2
ENSG00000163479	1	155968839	156025750	105	16	413873	6.5155	3.6219e-11	SSR2
ENSG00000149591	11	117035037	117085498	176	20	416263	6.5132	3.6791e-11	TAGLN
ENSG00000213171	1	151762740	151813630	107	21	411128	6.5064	3.8495e-11	LINGO4
ENSG00000116584	1	155906630	156011861	166	19	414054	6.5046	3.8962e-11	ARHGEF2
ENSG00000115504	2	62865986	63283622	549	33	414730	6.4784	4.6362e-11	EHBP1
ENSG00000001617	3	50157478	50236508	129	17	414714	6.4682	4.9587e-11	SEMA3F
ENSG00000149577	11	117014449	117078160	232	22	416105	6.4675	4.9804e-11	SIDT2
ENSG00000185614	3	49805687	49852463	85	12	416283	6.4675	4.9824e-11	FAM212A
ENSG00000125633	2	118663054	118806709	540	26	415842	6.4641	5.0953e-11	CCDC93
ENSG00000196734	1	152749447	152795585	111	14	414749	6.4523	5.5074e-11	LCE1B
ENSG00000111144	12	96384606	96472298	331	41	414436	6.4379	6.0585e-11	LTA4H
ENSG00000154328	8	11592148	11654855	355	32	413014	6.4312	6.3312e-11	NEIL2
ENSG00000126214	14	103993233	104177888	487	25	414515	6.4304	6.3619e-11	KLC1
ENSG00000160685	1	154940127	155000998	84	16	413279	6.4271	6.5038e-11	ZBTB7B
ENSG00000176444	1	155222659	155283282	99	7	415919	6.4223	6.7103e-11	CLK2
ENSG00000132718	1	155794300	155864990	124	16	414816	6.4209	6.7733e-11	SYT11
ENSG00000143365	1	151768547	151839348	171	32	412628	6.412	7.1798e-11	RORC
ENSG00000164061	3	49556922	49718978	246	21	416665	6.4032	7.6093e-11	BSN
ENSG00000176020	3	49744267	49796349	86	8	416822	6.4016	7.6888e-11	AMIGO3
ENSG00000173540	3	49744277	49796384	86	8	416822	6.4016	7.6888e-11	GMPPB
ENSG00000104447	8	116410724	116856899	656	24	414811	6.3966	7.9433e-11	TRPS1
ENSG00000224997	14	104142607	104189149	107	14	415258	6.3758	9.1006e-11	AL049840.1
ENSG00000169393	19	48462908	48538410	406	39	414208	6.3725	9.2991e-11	ELSPBP1
ENSG00000156873	16	30724591	30782490	37	10	415945	6.3575	1.0256e-10	PHKG2
ENSG00000143437	1	150772181	150884244	215	19	415652	6.3454	1.1095e-10	ARNT
ENSG00000132698	1	155995951	156050295	84	21	414481	6.3256	1.2615e-10	RAB25
ENSG00000099364	16	30899376	30970104	74	8	414882	6.3213	1.2973e-10	FBXL19
ENSG00000084674	2	21214301	21301945	183	27	413773	6.3187	1.3185e-10	APOB
ENSG00000143379	1	150863739	150947213	189	15	416354	6.2998	1.4906e-10	SETDB1
ENSG00000205334	2	27918653	27973599	51	10	414914	6.2983	1.5046e-10	AC074091.13
ENSG00000143630	1	155212374	155269639	106	7	416149	6.2962	1.5254e-10	HCN3
ENSG00000068305	15	99982370	100266671	802	57	412959	6.2958	1.5289e-10	MEF2A
ENSG00000160767	1	155206996	155260274	102	7	416076	6.2813	1.6789e-10	FAM189B
ENSG00000164077	3	49936302	50002606	114	12	416492	6.277	1.7264e-10	MON1A
ENSG00000163131	1	150692672	150773433	174	14	416528	6.2748	1.7503e-10	CTSS
ENSG00000074527	12	96041583	96219930	726	57	414432	6.2722	1.7796e-10	NTN4
ENSG00000080603	16	30674530	30765602	51	9	415761	6.259	1.9368e-10	SRCAP
ENSG00000114349	3	50194045	50243949	87	13	414267	6.2587	1.9415e-10	GNAT1
ENSG00000004534	3	49942440	50147478	370	15	416546	6.2584	1.9449e-10	RBM6
ENSG00000171291	19	11924541	12004565	268	17	415286	6.253	2.0136e-10	ZNF439
ENSG00000101150	20	62461596	62532898	208	31	414180	6.2386	2.2072e-10	TPD52L2
ENSG00000088038	19	54606444	54669419	193	32	413397	6.2366	2.2356e-10	CNOT3
ENSG00000116521	1	155215770	155267221	98	7	416150	6.2304	2.3259e-10	SCAMP3
ENSG00000256053	14	103994299	104083860	256	17	413312	6.2258	2.3956e-10	APOPT1
ENSG00000134538	12	21249136	21402180	670	29	415293	6.1933	2.9459e-10	SLCO1B1
ENSG00000164062	3	49676435	49731396	71	9	416964	6.1877	3.0518e-10	APEH
ENSG00000114316	3	49305264	49413145	156	17	415840	6.1815	3.1752e-10	USP4
ENSG00000177628	1	155194243	155249490	108	8	415415	6.1756	3.295e-10	GBA
ENSG00000116580	1	155709508	155864191	248	17	415349	6.1725	3.3609e-10	GON4L
ENSG00000256500	14	103994299	104162261	452	23	414421	6.1704	3.4056e-10	RP11-73M18.2
ENSG00000105877	7	21547833	21951457	1897	124	414314	6.1621	3.5886e-10	DNAH11
ENSG00000175806	8	9876778	10296401	1865	72	413433	6.1199	4.682e-10	MSRA
ENSG00000122299	16	11834442	11926123	326	26	413076	6.1109	4.9522e-10	ZC3H7A
ENSG00000102870	16	30779778	30833523	52	6	415680	6.1092	5.0077e-10	ZNF629
ENSG00000185559	14	101157042	101211539	183	27	414506	6.108	5.0436e-10	DLK1
ENSG00000003756	3	50091341	50166454	119	12	416676	6.099	5.3373e-10	RBM5
ENSG00000160803	1	155995092	156058585	97	24	414546	6.098	5.3687e-10	UBQLN4
ENSG00000160710	1	154544538	154635475	185	16	415113	6.0912	5.6033e-10	ADAR
ENSG00000103549	16	30738066	30797628	40	10	416092	6.0888	5.6864e-10	RNF40
ENSG00000143387	1	150758684	150815799	98	12	416438	6.0855	5.8056e-10	CTSK
ENSG00000143412	1	150919493	150978110	137	20	416500	6.0829	5.9019e-10	ANXA9
ENSG00000269223	20	62464779	62510273	135	20	414051	6.0744	6.2216e-10	AL158091.1
ENSG00000175548	12	38675380	38727784	180	13	414594	6.0699	6.4004e-10	ALG10B
ENSG00000143452	1	150660536	150728364	180	11	416375	6.0661	6.551e-10	HORMAD1
ENSG00000133794	11	13263199	13418813	468	44	414710	6.044	7.5153e-10	ARNTL
ENSG00000175938	16	30925387	30977782	59	6	416036	6.0252	8.4463e-10	ORAI3
ENSG00000105617	19	54648899	54698620	139	28	412486	6.0118	9.1736e-10	LENG1
ENSG00000183260	20	62457566	62504341	145	20	414212	6.0043	9.6077e-10	ABHD16B
ENSG00000057149	18	61312431	61364197	105	16	415158	5.9556	1.2953e-09	SERPINB3
ENSG00000177045	19	46258043	46307484	96	15	415894	5.9537	1.3109e-09	SIX5
ENSG00000088808	14	104190089	104348927	403	18	414539	5.9267	1.5455e-09	PPP1R13B
ENSG00000268141	1	154550067	154595190	97	9	415779	5.9238	1.5726e-09	AL606500.1
ENSG00000167755	19	51451887	51507929	205	32	412945	5.923	1.5809e-09	KLK6
ENSG00000099381	16	30933615	31006437	86	7	415738	5.9177	1.6322e-09	SETD1A
ENSG00000143622	1	155857599	155916195	101	9	415266	5.9098	1.7127e-09	RIT1
ENSG00000186472	7	82373329	82827246	1469	59	414549	5.9081	1.7299e-09	PCLO
ENSG00000143457	1	150608701	150704630	285	10	416494	5.908	1.7317e-09	GOLPH3L
ENSG00000166391	11	75393864	75454003	163	20	414674	5.9066	1.7462e-09	MOGAT2
ENSG00000251246	1	155001224	155069283	114	25	414830	5.8975	1.8452e-09	EFNA3
ENSG00000143590	1	155001224	155070014	114	25	414830	5.8975	1.8452e-09	EFNA3
ENSG00000221843	2	27764389	27815588	100	11	416211	5.897	1.8511e-09	C2orf16
ENSG00000145029	3	49450379	49501759	83	11	416730	5.8968	1.8534e-09	NICN1
ENSG00000243943	2	27770897	27868041	207	16	416079	5.894	1.8849e-09	ZNF512
ENSG00000237452	19	46201509	46277792	129	21	413367	5.8765	2.0949e-09	AC074212.3
ENSG00000177051	19	46203887	46269162	112	19	413175	5.8735	2.1336e-09	FBXO46
ENSG00000138002	2	27657238	27747656	146	11	415694	5.8676	2.2111e-09	IFT172
ENSG00000105650	19	18308771	18401229	334	20	414332	5.8512	2.4397e-09	PDE4C
ENSG00000171295	19	11890099	11956016	204	13	415679	5.8498	2.4611e-09	ZNF440
ENSG00000164270	5	147820595	148091798	784	35	415236	5.8477	2.4925e-09	HTR4
ENSG00000099365	16	30990577	31056949	86	8	414888	5.8161	3.0117e-09	STX1B
ENSG00000143418	1	150923059	150982479	146	20	416339	5.8154	3.025e-09	CERS2
ENSG00000145020	3	49444211	49495186	85	10	416368	5.8096	3.1305e-09	AMT
ENSG00000105619	19	54600320	54654055	179	29	412796	5.7971	3.3735e-09	TFPT
ENSG00000127318	12	68632022	68682387	200	23	415574	5.7943	3.4302e-09	IL22
ENSG00000112232	6	62379865	63031132	1822	39	415776	5.7914	3.4905e-09	KHDRBS2
ENSG00000163626	4	73911797	73970472	52	10	414854	5.7886	3.5478e-09	COX18
ENSG00000126062	3	50382180	50432041	48	12	415073	5.7822	3.687e-09	TMEM115
ENSG00000173402	3	49471146	49583048	195	16	416511	5.775	3.8466e-09	DAG1
ENSG00000198189	4	88247762	88347538	351	27	414116	5.7612	4.1754e-09	HSD17B11
ENSG00000111249	12	111436828	111798358	480	37	415064	5.7588	4.2354e-09	CUX2
ENSG00000268863	16	30986808	31032533	55	6	413972	5.753	4.3827e-09	AC135048.1
ENSG00000196616	4	100216121	100277558	293	25	415745	5.7481	4.5136e-09	ADH1B
ENSG00000188315	3	49296035	49350342	69	12	415899	5.7464	4.5574e-09	C3orf62
ENSG00000267467	19	45410495	45462820	146	17	414134	5.7463	4.5609e-09	APOC4
ENSG00000224916	19	45410495	45462822	146	17	414134	5.7463	4.5609e-09	APOC4-APOC2
ENSG00000101670	18	47052069	47129272	199	40	413352	5.7418	4.6848e-09	LIPG
ENSG00000198522	2	27816114	27884375	137	14	415853	5.7413	4.6975e-09	GPN1
ENSG00000213996	19	19365173	19419200	131	14	415016	5.7398	4.7388e-09	TM6SF2
ENSG00000087128	4	69278167	69373322	310	18	412266	5.7358	4.8531e-09	TMPRSS11E
ENSG00000151006	16	31084746	31135949	71	7	415777	5.7351	4.8713e-09	PRSS53
ENSG00000049618	6	157064063	157541913	1098	77	414383	5.7289	5.0537e-09	ARID1B
ENSG00000240771	12	57968963	58023162	75	14	414521	5.7255	5.1557e-09	ARHGEF25
ENSG00000178498	12	57963405	58013587	72	15	414263	5.7232	5.2283e-09	DTX3
ENSG00000130204	19	45358826	45416946	242	36	413728	5.7221	5.2596e-09	TOMM40
ENSG00000105705	19	19376827	19466653	205	17	415396	5.7181	5.3851e-09	SUGP1
ENSG00000103507	16	31082428	31134110	74	7	415929	5.7143	5.5078e-09	BCKDK
ENSG00000099377	16	30961519	31010473	59	6	415336	5.709	5.6833e-09	HSD3B7
ENSG00000215853	1	152116071	152166704	68	16	415691	5.7067	5.7579e-09	RPTN
ENSG00000104936	19	46262975	46320810	138	21	415775	5.7038	5.858e-09	DMPK
ENSG00000136940	9	125550668	125625910	150	27	415416	5.6971	6.0921e-09	PDCL
ENSG00000159788	4	3259755	3451640	539	43	414682	5.6919	6.2812e-09	RGS12
ENSG00000132780	1	46014518	46094566	166	13	415620	5.6867	6.4765e-09	NASP
ENSG00000233276	3	49384609	49431033	86	10	416446	5.6864	6.4875e-09	GPX1
ENSG00000047315	4	57808888	57907334	364	26	416037	5.682	6.658e-09	POLR2B
ENSG00000255439	16	31084760	31141277	78	8	415807	5.6801	6.7305e-09	RP11-196G11.1
ENSG00000197937	19	53617325	53697328	274	33	413471	5.677	6.8536e-09	ZNF347
ENSG00000163354	1	154980996	155041257	95	20	413169	5.6615	7.501e-09	DCST2
ENSG00000114735	3	50571583	50632366	73	7	416226	5.6558	7.7557e-09	HEMK1
ENSG00000177469	17	40544470	40610535	216	21	415377	5.645	8.2567e-09	PTRF
ENSG00000152583	4	88384487	88487213	378	18	413846	5.6441	8.3046e-09	SPARCL1
ENSG00000067560	3	49386578	49485431	187	14	416544	5.6287	9.0799e-09	RHOA
ENSG00000088543	3	50585462	50643458	72	7	416370	5.6205	9.5228e-09	C3orf18
ENSG00000206073	18	61294493	61346532	71	10	414563	5.6191	9.5982e-09	SERPINB4
ENSG00000119760	2	27863679	27921676	48	10	415510	5.617	9.7133e-09	SUPT7L
ENSG00000163357	1	154971300	155033406	95	20	413037	5.6162	9.7588e-09	DCST1
ENSG00000143537	1	154988042	155045252	98	21	413587	5.6058	1.0365e-08	ADAM15
ENSG00000166908	12	57949957	58007198	77	15	414147	5.6037	1.0494e-08	PIP4K2C
ENSG00000103510	16	31092075	31152714	84	9	415497	5.5994	1.0753e-08	KAT8
ENSG00000268434	19	46272695	46324231	129	19	415931	5.5862	1.1607e-08	AC011530.4
ENSG00000160691	1	154924774	154981871	66	10	414959	5.5811	1.1949e-08	SHC1
ENSG00000243364	1	155001207	155052029	80	20	414621	5.5763	1.2281e-08	EFNA4
ENSG00000173080	1	155876480	155922625	73	8	415699	5.5722	1.258e-08	RXFP4
ENSG00000154545	X	51892919	51945364	115	4	414358	5.5616	1.3362e-08	MAGED4
ENSG00000197497	19	53652466	53731639	325	32	413093	5.5581	1.3636e-08	ZNF665
ENSG00000075790	7	107185422	107279615	160	15	415246	5.5569	1.3732e-08	BCAP29
ENSG00000140391	15	77326359	77411326	121	18	413585	5.5509	1.4208e-08	TSPAN3
ENSG00000232748	16	31037813	31083451	76	7	415421	5.5478	1.4465e-08	ZNF668
ENSG00000115207	2	27538716	27614868	101	13	414911	5.5427	1.4889e-08	GTF3C2
ENSG00000112787	12	133031137	133171774	649	44	413520	5.5388	1.5227e-08	FBRSL1
ENSG00000103496	16	31009210	31064296	74	7	415080	5.5378	1.5312e-08	STX4
ENSG00000197361	15	63854552	63904627	114	16	415812	5.5359	1.5478e-08	FBXL22
ENSG00000167397	16	31092163	31142301	71	7	415609	5.5359	1.5482e-08	VKORC1
ENSG00000167394	16	31062164	31120641	84	7	415534	5.534	1.5649e-08	ZNF668
ENSG00000160688	1	154920814	154975587	62	9	415363	5.5335	1.5699e-08	FLAD1
ENSG00000196118	16	30758744	30809031	39	9	416076	5.5299	1.6019e-08	C16orf93
ENSG00000258292	12	96161875	96227085	251	25	415735	5.5273	1.6263e-08	RP11-536G4.1
ENSG00000115234	2	27558389	27609995	71	10	414938	5.5248	1.6498e-08	SNX17
ENSG00000110693	11	15977995	16796138	1589	52	415011	5.5238	1.6588e-08	SOX6
ENSG00000130518	19	18357908	18420319	241	24	414235	5.5229	1.6677e-08	KIAA1683
ENSG00000172209	7	107075463	107126098	100	10	416218	5.519	1.7048e-08	GPR22
ENSG00000167395	16	31050743	31105517	84	7	415648	5.514	1.7542e-08	ZNF646
ENSG00000166170	14	104012881	104064168	122	14	413443	5.5056	1.8395e-08	BAG5
ENSG00000154269	6	131914582	132078553	348	28	415443	5.5031	1.8661e-08	ENPP3
ENSG00000117448	1	45981215	46045721	172	14	415462	5.4969	1.933e-08	AKR1A1
ENSG00000169344	16	20334374	20402623	204	28	414941	5.4952	1.9515e-08	UMOD
ENSG00000163352	1	154931062	154976791	53	8	415156	5.4814	2.1094e-08	LENEP
ENSG00000225556	1	151800295	151848033	133	23	413819	5.4736	2.2043e-08	C2CD4D
ENSG00000148925	11	13399548	13519844	341	16	415675	5.4715	2.2318e-08	BTBD10
ENSG00000196620	4	69502348	69571346	213	19	408765	5.4713	2.2339e-08	UGT2B15
ENSG00000145022	3	49414639	49463908	99	10	416384	5.4655	2.3079e-08	TCTA
ENSG00000125743	19	46180712	46230827	104	21	412647	5.453	2.4765e-08	SNRPD2
ENSG00000163348	1	154919502	154971329	61	9	415539	5.4399	2.6655e-08	PYGO2
ENSG00000166165	14	103975996	104024448	123	15	412482	5.4289	2.8359e-08	CKB
ENSG00000143390	1	151303116	151354833	107	18	412966	5.4276	2.8556e-08	RFX5
ENSG00000179028	X	51907963	51956358	39	2	414647	5.4275	2.8577e-08	RP11-363G10.2
ENSG00000135250	7	104741151	105074755	711	24	414923	5.4246	2.9038e-08	SRPK2
ENSG00000129933	19	19396490	19479563	189	15	415643	5.4244	2.9076e-08	MAU2
ENSG00000197747	1	151945391	152001866	159	13	415597	5.4219	2.9481e-08	S100A10
ENSG00000172803	11	65566112	65634367	184	20	415277	5.4137	3.0865e-08	SNX32
ENSG00000187243	X	51794923	51847368	99	3	414952	5.4029	3.2779e-08	MAGED4B
ENSG00000052344	16	31132756	31182083	48	12	413289	5.3997	3.3377e-08	PRSS8
ENSG00000234906	19	45414243	45462822	140	16	414144	5.3927	3.4708e-08	APOC2
ENSG00000163207	1	152846021	152894362	77	12	414827	5.3799	3.726e-08	IVL
ENSG00000157637	17	79208800	79304347	366	41	413794	5.3587	4.1902e-08	SLC38A10
ENSG00000171044	8	10743555	11093875	1305	36	413241	5.3568	4.2352e-08	XKR6
ENSG00000115204	2	27522360	27583547	70	14	415467	5.3504	4.3887e-08	MPV17
ENSG00000105865	7	107168929	107228906	129	11	415878	5.3379	4.702e-08	DUS4L
ENSG00000114738	3	50613951	50696720	98	8	416738	5.324	5.0751e-08	MAPKAPK3
ENSG00000187664	19	19356450	19408605	134	14	415006	5.323	5.1041e-08	HAPLN4
ENSG00000033627	17	40575862	40684629	207	21	415679	5.3208	5.1655e-08	ATP6V0A1
ENSG00000143420	1	150563327	150637088	195	18	415461	5.3181	5.2427e-08	ENSA
ENSG00000010327	3	52494354	52568511	135	15	416070	5.3139	5.3662e-08	STAB1
ENSG00000182776	X	51783956	51832351	37	1	416521	5.296	5.9193e-08	RP11-114H20.1
ENSG00000269104	22	41675388	41720686	80	10	415552	5.2935	6.0007e-08	AL035681.1
ENSG00000174851	11	66042051	66091641	87	17	412438	5.2906	6.0962e-08	YIF1A
ENSG00000198482	19	52995905	53077717	468	24	413903	5.2891	6.1462e-08	ZNF808
ENSG00000188981	4	3211096	3283465	227	23	414303	5.2801	6.4551e-08	MSANTD1
ENSG00000125629	2	118811028	118878573	225	38	414954	5.2784	6.5153e-08	INSIG2
ENSG00000117298	1	21533740	21706997	562	51	412864	5.2759	6.6042e-08	ECE1
ENSG00000102189	12	93154413	93358107	507	29	415730	5.2758	6.6094e-08	EEA1
ENSG00000172732	11	65589597	65645124	116	15	415938	5.2711	6.7822e-08	MUS81
ENSG00000257108	16	581996	629495	121	27	412894	5.2657	6.9821e-08	NHLRC4
ENSG00000135502	12	57978310	58029934	77	14	414720	5.2597	7.2156e-08	SLC26A10
ENSG00000172733	8	30843321	30926231	160	23	413873	5.2569	7.3268e-08	PURG
ENSG00000167302	17	79192077	79247891	217	31	414806	5.2555	7.3809e-08	ENTHD2
ENSG00000173207	1	154912129	154961725	65	13	415907	5.2415	7.9635e-08	CKS1B
ENSG00000172757	11	65580493	65664497	194	19	415736	5.2412	7.9752e-08	CFL1
ENSG00000158019	2	28077808	28571768	1101	48	415169	5.2387	8.0862e-08	BRE
ENSG00000185591	12	53738960	53820230	174	13	414188	5.2237	8.7686e-08	SP1
ENSG00000143641	1	230158536	230427870	1026	81	414354	5.2209	8.9008e-08	GALNT2
ENSG00000169435	4	74427267	74521348	237	19	415889	5.2124	9.3194e-08	RASSF6
ENSG00000152782	10	91332745	91440215	430	35	415611	5.2074	9.575e-08	PANK1
ENSG00000197641	18	61219223	61281873	204	11	413480	5.2036	9.7743e-08	SERPINB13
ENSG00000068120	17	40678485	40728295	114	15	415906	5.1989	1.0023e-07	COASY
ENSG00000172638	11	65623912	65676063	112	14	415171	5.1881	1.0625e-07	EFEMP2
ENSG00000143363	1	150945896	151018189	199	35	415165	5.1833	1.09e-07	PRUNE
ENSG00000103657	15	63890817	64161141	793	24	416124	5.1778	1.1227e-07	HERC1
ENSG00000172543	11	65612280	65661212	95	11	416198	5.1713	1.1626e-07	CTSW
ENSG00000197601	11	13655217	13763893	299	24	415660	5.1689	1.1772e-07	FAR1
ENSG00000087266	4	2759750	2852825	391	39	414079	5.1668	1.1905e-07	SH3BP2
ENSG00000169347	16	20310894	20374130	201	33	414877	5.1556	1.2638e-07	GP2
ENSG00000166166	14	103960521	104013410	133	13	413340	5.1544	1.2725e-07	TRMT61A
ENSG00000163798	2	27851338	27927840	83	12	415671	5.1483	1.3145e-07	SLC4A1AP
ENSG00000091137	7	107266080	107368254	186	32	412982	5.1435	1.3481e-07	SLC26A4
ENSG00000108788	17	40684086	40735257	114	14	416033	5.1388	1.3828e-07	MLX
ENSG00000100239	22	50746733	50893514	585	29	414191	5.138	1.3885e-07	PPP6R2
ENSG00000243147	2	27959584	28220954	406	18	416323	5.1379	1.3894e-07	MRPL33
ENSG00000175602	11	65622875	65669105	104	12	415186	5.1371	1.3952e-07	CCDC85B
ENSG00000080802	7	135036547	135229875	400	30	415652	5.1368	1.3975e-07	CNOT4
ENSG00000177599	19	11873482	11930437	193	16	415637	5.1228	1.5055e-07	ZNF491
ENSG00000100078	22	31520795	31571593	131	25	415434	5.1192	1.5342e-07	PLA2G3
ENSG00000151224	10	82021576	82084440	231	26	415588	5.113	1.5852e-07	MAT1A
ENSG00000221818	8	25689246	25937913	841	79	414372	5.1116	1.5976e-07	EBF2
ENSG00000196660	1	219848769	220166989	1177	48	415061	5.1099	1.612e-07	SLC30A10
ENSG00000125703	1	63214806	63341184	315	12	413281	5.1025	1.6762e-07	ATG4C
ENSG00000115211	2	27577219	27628353	82	8	414298	5.1004	1.6946e-07	EIF2B4
ENSG00000100403	22	41662526	41766151	172	15	415613	5.0993	1.7047e-07	ZC3H7B
ENSG00000108784	17	40653190	40706467	97	17	415669	5.0959	1.7355e-07	NAGLU
ENSG00000057935	2	42686709	42994087	809	31	413800	5.0954	1.7397e-07	MTA3
ENSG00000198650	16	71589563	71646033	139	17	415002	5.0926	1.7661e-07	TAT
ENSG00000141577	17	79153393	79231799	322	35	414011	5.0856	1.8322e-07	AZI1
ENSG00000114737	3	50633921	50684262	61	6	416621	5.0823	1.8646e-07	CISH
ENSG00000114353	3	50228724	50306787	95	18	415547	5.0805	1.882e-07	GNAI2
ENSG00000108786	17	40666232	40717231	103	15	415940	5.0786	1.9016e-07	HSD17B1
ENSG00000130522	19	18380563	18427432	154	22	414207	5.0757	1.9305e-07	JUND
ENSG00000163795	2	27590098	27638657	70	7	414284	5.0669	2.0222e-07	ZNF513
ENSG00000123297	12	58141372	58211854	88	9	416085	5.0657	2.0345e-07	TSFM
ENSG00000254470	11	65533364	65583273	143	22	414056	5.0587	2.1104e-07	AP5B1
ENSG00000269676	12	133039334	133085726	166	32	413908	5.0568	2.1317e-07	MUC8
ENSG00000135439	12	58108980	58170940	71	12	415212	5.0503	2.205e-07	AGAP2
ENSG00000100401	22	41631615	41717255	169	14	415216	5.0433	2.2882e-07	RANGAP1
ENSG00000008382	19	4308524	4370083	204	36	413852	5.036	2.3765e-07	MPND
ENSG00000084092	4	57819536	57879989	213	27	416023	5.0348	2.3919e-07	NOA1
ENSG00000171988	10	64916981	65260722	834	24	416613	5.0347	2.3934e-07	JMJD1C
ENSG00000078403	10	21788094	22042559	260	26	414711	5.0308	2.442e-07	MLLT10
ENSG00000010379	12	319789	407039	247	36	414188	5.0283	2.4748e-07	SLC6A13
ENSG00000178078	19	4314040	4377783	194	35	414076	5.0265	2.497e-07	STAP2
ENSG00000225399	3	49262518	49308744	57	9	416725	5.0259	2.5058e-07	RP11-3B7.1
ENSG00000079459	8	11618082	11706818	579	38	413422	5.0227	2.5477e-07	FDFT1
ENSG00000007541	16	581995	644136	187	21	413622	5.0211	2.5684e-07	PIGQ
ENSG00000143393	1	151254273	151335191	106	12	414265	5.0189	2.5989e-07	PI4KB
ENSG00000133665	10	82069501	82137829	247	16	415175	5.0173	2.6202e-07	DYDC2
ENSG00000111554	12	68656223	68761161	245	37	414935	5.0047	2.7974e-07	MDM1
ENSG00000108946	17	66472921	66557460	246	30	414594	5.0023	2.833e-07	PRKAR1A
ENSG00000197111	12	53800525	53884946	116	11	414040	5.0017	2.8415e-07	PCBP2
ENSG00000132680	1	155872834	155939191	101	8	415772	4.9997	2.8712e-07	KIAA0907
ENSG00000182134	1	151732583	151798892	167	15	413990	4.9985	2.8895e-07	TDRKH
ENSG00000176697	11	27666440	27778605	183	25	415076	4.998	2.8962e-07	BDNF
ENSG00000196247	7	64091511	64181404	297	21	415854	4.9937	2.962e-07	ZNF107
ENSG00000257921	12	58131811	58190829	70	7	415737	4.9927	2.9765e-07	RP11-571M6.15
ENSG00000123427	12	58130275	58186324	61	7	415761	4.9848	3.1011e-07	METTL21B
ENSG00000135446	12	58131510	58184796	61	7	415761	4.9848	3.1011e-07	CDK4
ENSG00000166747	16	71752913	71878104	316	21	415233	4.9844	3.1075e-07	AP1G1
ENSG00000135407	12	58181159	58247487	89	12	414307	4.9794	3.1884e-07	AVIL
ENSG00000173421	3	49200861	49305537	146	14	416329	4.9731	3.2951e-07	CCDC36
ENSG00000157429	16	71488453	71633992	287	27	414919	4.9671	3.3983e-07	ZNF19
ENSG00000088538	3	50677672	51431629	1482	18	416680	4.9665	3.4088e-07	DOCK3
ENSG00000169340	16	20360492	20451059	393	38	415200	4.9644	3.4458e-07	PDILT
ENSG00000041982	9	117772806	117915536	491	42	415812	4.9642	3.4495e-07	TNC
ENSG00000185800	19	46276205	46331060	159	20	416124	4.9613	3.5008e-07	DMWD
ENSG00000064547	19	19724477	19774739	101	22	414241	4.9607	3.5123e-07	LPAR2
ENSG00000100503	14	51176481	51332839	454	53	413148	4.9558	3.6021e-07	NIN
ENSG00000185519	1	16374264	16435127	324	23	413048	4.9436	3.8351e-07	FAM131C
ENSG00000117713	1	26987524	27118595	192	12	415882	4.9392	3.9215e-07	ARID1A
ENSG00000224877	17	79178039	79225081	180	24	413244	4.9367	3.9731e-07	C17orf89
ENSG00000123130	X	23710370	23819592	325	32	413262	4.9357	3.9928e-07	ACOT9
ENSG00000135409	12	53782639	53835318	128	8	414071	4.9316	4.0786e-07	AMHR2
ENSG00000104112	15	51938550	52023223	218	24	414259	4.9248	4.2225e-07	SCG3
ENSG00000167910	8	59392737	59447795	142	15	415576	4.923	4.2613e-07	CYP7A1
ENSG00000165476	10	65246123	65394883	411	25	415913	4.9221	4.2805e-07	REEP3
ENSG00000236980	3	49205065	49264291	90	11	416096	4.9142	4.4579e-07	C3orf84
ENSG00000140832	16	71625064	71686017	156	19	415705	4.9109	4.5324e-07	MARVELD3
ENSG00000204209	6	33276335	33332046	147	19	415395	4.9104	4.5456e-07	DAXX
ENSG00000161992	16	575422	625528	122	29	412975	4.9101	4.5519e-07	C16orf11
ENSG00000139266	12	58113881	58164190	55	12	414888	4.9057	4.6543e-07	MARCH9
ENSG00000120647	12	463439	561811	273	22	414544	4.9004	4.7827e-07	CCDC77
ENSG00000117461	1	46495812	46677160	332	24	415544	4.8999	4.7942e-07	PIK3R3
ENSG00000167491	19	19461635	19629740	319	13	415798	4.8942	4.9346e-07	GATAD2A
ENSG00000204006	1	51532906	51623752	161	15	415979	4.8931	4.9638e-07	C1orf185
ENSG00000002330	11	64027302	64087176	69	17	416107	4.893	4.9665e-07	BAD
ENSG00000163633	4	87787358	87892354	286	20	414637	4.8916	5.0001e-07	C4orf36
ENSG00000182450	11	64023774	64077503	67	16	416178	4.886	5.1458e-07	KCNK4
ENSG00000164597	7	106832000	107239959	912	18	415949	4.8814	5.267e-07	COG5
ENSG00000170788	10	82085861	82151511	274	13	414774	4.8796	5.3153e-07	DYDC1
ENSG00000037897	12	58152254	58201576	63	6	416435	4.8722	5.5184e-07	METTL1
ENSG00000173542	4	71733043	71898166	305	16	415762	4.8697	5.5876e-07	MOB1B
ENSG00000176714	2	27838506	27886879	82	10	415727	4.866	5.6932e-07	CCDC121
ENSG00000237649	6	33324313	33387701	155	19	416335	4.8642	5.747e-07	KIFC1
ENSG00000111012	12	58146117	58197769	63	5	416436	4.8584	5.9155e-07	CYP27B1
ENSG00000109466	4	166093770	166254308	459	30	414098	4.8551	6.0158e-07	KLHL2
ENSG00000068745	3	48715436	48812786	138	16	415387	4.8536	6.0632e-07	IP6K2
ENSG00000224470	16	71844894	71929171	176	19	415412	4.8493	6.1964e-07	ATXN1L
ENSG00000131470	17	40714333	40764849	93	9	416501	4.8468	6.2722e-07	PSMC3IP
ENSG00000173153	11	64038044	64094215	70	16	415865	4.8461	6.2966e-07	ESRRA
ENSG00000218819	2	21311789	21376144	132	14	415574	4.8406	6.4713e-07	TDRD15
ENSG00000100241	22	50873429	50948454	266	47	413379	4.8391	6.5207e-07	SBF1
ENSG00000157992	2	27630233	27679348	78	6	415549	4.8372	6.5837e-07	KRTCAP3
ENSG00000114853	3	42660176	42719072	138	18	414471	4.837	6.5915e-07	ZBTB47
ENSG00000268367	12	57775198	57820536	59	8	414502	4.8315	6.7771e-07	AC126614.1
ENSG00000117450	1	45966708	46023719	159	11	415608	4.8309	6.7956e-07	PRDX1
ENSG00000116218	1	179509674	179580087	263	19	414251	4.8294	6.8484e-07	NPHS2
ENSG00000165626	10	13470484	13605974	393	27	414001	4.8238	7.0435e-07	BEND7
ENSG00000175189	12	57793543	57854611	90	11	414065	4.8114	7.4952e-07	INHBC
ENSG00000170485	2	101401614	101623291	699	73	414092	4.8097	7.5575e-07	NPAS2
ENSG00000156860	16	30634752	30692135	50	4	415182	4.8097	7.5578e-07	FBRS
ENSG00000131910	1	27227980	27275457	84	11	415606	4.8091	7.5789e-07	NR0B2
ENSG00000105866	7	21432652	21564440	447	39	414371	4.8085	7.603e-07	SP4
ENSG00000219435	11	64032863	64082242	57	15	415961	4.8053	7.7266e-07	TEX40
ENSG00000115241	2	27594061	27667554	111	7	414902	4.799	7.9743e-07	PPM1G
ENSG00000152266	11	13503602	13552728	143	9	415787	4.7987	7.9837e-07	PTH
ENSG00000148735	10	115476213	115553188	279	21	414205	4.7936	8.1919e-07	PLEKHS1
ENSG00000182149	16	71844899	71972913	296	19	415725	4.7918	8.2637e-07	IST1
ENSG00000171174	2	27994231	28148965	245	16	416383	4.7911	8.2936e-07	RBKS
ENSG00000110203	11	71790915	71860936	240	19	416152	4.7905	8.3184e-07	FOLR3
ENSG00000173992	11	66325292	66383490	107	15	415799	4.7897	8.3505e-07	CCS
ENSG00000102984	16	71883583	71964239	180	18	416116	4.7888	8.387e-07	ZNF821
ENSG00000090273	1	27191729	27283353	151	15	415699	4.7876	8.4385e-07	NUDC
ENSG00000149782	11	63983995	64046622	126	22	415503	4.787	8.4638e-07	PLCB3
ENSG00000089486	16	4550676	4623829	172	16	415170	4.7783	8.8405e-07	CDIP1
ENSG00000160714	1	154511053	154566504	120	20	414922	4.7747	8.9977e-07	UBE2Q1
ENSG00000124602	6	40984772	41041928	144	13	416298	4.7745	9.009e-07	UNC5CL
ENSG00000205352	12	53800389	53850429	77	5	414206	4.7738	9.0386e-07	PRR13
ENSG00000187758	4	100187524	100247185	182	23	415956	4.7715	9.1434e-07	ADH1A
ENSG00000060642	1	27078963	27134889	74	10	415628	4.7715	9.1451e-07	PIGV
ENSG00000170954	19	53601132	53671330	280	32	413678	4.7695	9.2352e-07	ZNF415
ENSG00000110200	11	71807424	71858826	183	18	416068	4.7693	9.2433e-07	ANAPC15
ENSG00000178226	16	31140246	31196415	50	13	412872	4.7685	9.2787e-07	PRSS36
ENSG00000163346	1	154906552	154963599	84	15	416067	4.7664	9.3755e-07	PBXIP1
ENSG00000182185	14	68251496	69206935	2478	110	414601	4.7647	9.4577e-07	RAD51B
ENSG00000124701	6	40986043	41042250	141	12	416362	4.7646	9.4611e-07	APOBEC2
ENSG00000112893	5	108990067	109215326	924	31	415458	4.7627	9.5505e-07	MAN2A1
ENSG00000109787	4	38630817	38712663	227	31	413163	4.7622	9.5741e-07	KLF3
ENSG00000173264	11	64002534	64066972	104	19	415345	4.7594	9.7065e-07	GPR137
ENSG00000163930	3	52425029	52479366	53	11	416074	4.7524	1.0051e-06	BAP1
ENSG00000179912	12	57633392	57859788	310	14	414853	4.7503	1.0157e-06	R3HDM2
ENSG00000131080	X	65805479	65894108	71	9	413841	4.748	1.0274e-06	EDA2R
ENSG00000070759	1	45799555	45991872	345	16	415370	4.7474	1.0301e-06	TESK2
ENSG00000100372	22	41155634	41250403	144	16	414265	4.7465	1.0348e-06	SLC25A17
ENSG00000095596	10	94798232	94847647	134	19	415714	4.746	1.0372e-06	CYP26A1
ENSG00000165355	14	39856873	39936704	212	17	416288	4.7441	1.0471e-06	FBXO33
ENSG00000268656	2	27988851	28044186	84	8	415817	4.7428	1.0539e-06	AC110084.1
ENSG00000130202	19	45314432	45402485	375	44	413109	4.7396	1.0709e-06	PVRL2
ENSG00000198382	11	75491212	75864239	692	22	415848	4.7395	1.0712e-06	UVRAG
ENSG00000122378	10	82132585	82202753	300	17	415091	4.7395	1.0714e-06	FAM213A
ENSG00000173041	7	63970262	64058484	359	18	416253	4.7373	1.0831e-06	ZNF680
ENSG00000181264	11	120160838	120214391	131	23	414609	4.7369	1.085e-06	TMEM136
ENSG00000167377	16	71471500	71531998	118	17	414765	4.7232	1.161e-06	ZNF23
ENSG00000187510	12	93080281	93176231	207	20	415975	4.7226	1.1644e-06	PLEKHG7
ENSG00000010318	3	52409673	52467657	54	10	416397	4.7118	1.2275e-06	PHF7
ENSG00000138942	22	31521168	31613005	239	29	415804	4.7114	1.2303e-06	RNF185
ENSG00000175471	5	94029446	94655279	1686	116	414545	4.7052	1.2684e-06	MCTP1
ENSG00000131969	14	51303878	51381688	270	36	413734	4.701	1.2945e-06	ABHD12B
ENSG00000198901	15	91499270	91573859	277	20	415114	4.6985	1.3105e-06	PRC1
ENSG00000178522	4	71422973	71483005	244	37	413718	4.696	1.3262e-06	AMBN
ENSG00000130066	X	23766290	23814343	196	22	414303	4.6956	1.329e-06	SAT1
ENSG00000161999	16	721671	769529	116	17	413842	4.6945	1.336e-06	JMJD8
ENSG00000166634	18	61188393	61244244	165	13	415967	4.6921	1.352e-06	SERPINB12
ENSG00000152749	13	95219157	95296899	190	16	415177	4.6908	1.3608e-06	GPR180
ENSG00000232671	1	151242500	151289405	47	7	415425	4.6876	1.3819e-06	RP11-126K1.2
ENSG00000100399	22	41615517	41671938	121	13	414867	4.6867	1.3885e-06	CHADL
ENSG00000135452	12	58096796	58153994	79	13	415016	4.6847	1.4016e-06	TSPAN31
ENSG00000124574	6	43360104	43428168	149	19	415603	4.6841	1.4061e-06	ABCC10
ENSG00000110696	11	16599679	16788428	349	22	414801	4.684	1.4066e-06	C11orf58
ENSG00000186474	19	51522348	51573486	117	29	410673	4.6808	1.4287e-06	KLK12
ENSG00000198429	19	11963599	12035144	206	23	414731	4.6795	1.4381e-06	ZNF69
ENSG00000126432	11	64050560	64099283	56	15	415940	4.679	1.4412e-06	PRDX5
ENSG00000159596	1	46117886	46170115	125	7	414871	4.678	1.4483e-06	TMEM69
ENSG00000115216	2	27615657	27675126	89	6	414967	4.6775	1.4517e-06	NRBP1
ENSG00000128872	15	52008758	52118565	335	12	413448	4.6755	1.4663e-06	TMOD2
ENSG00000172575	15	38770304	38892776	289	30	414707	4.6731	1.4836e-06	RASGRP1
ENSG00000040199	16	71661738	71793604	314	18	416238	4.6713	1.4966e-06	PHLPP2
ENSG00000112511	6	33343176	33394230	116	18	416604	4.6706	1.5017e-06	PHF1
ENSG00000106367	7	100762678	100814877	168	27	413020	4.6687	1.5156e-06	AP1S1
ENSG00000174080	11	66320934	66371312	101	13	415848	4.6686	1.5163e-06	CTSF
ENSG00000167562	19	53024075	53100427	429	36	413109	4.6597	1.5835e-06	ZNF701
ENSG00000088451	13	95216308	95283511	181	15	415687	4.6552	1.618e-06	TGDS
ENSG00000162882	2	42984229	43054733	277	19	413490	4.6476	1.679e-06	HAAO
ENSG00000125746	19	46100252	46183887	301	25	413023	4.6398	1.7435e-06	EML2
ENSG00000197283	6	33352847	33431466	161	23	416623	4.6381	1.7585e-06	SYNGAP1
ENSG00000164082	3	51706086	51762629	59	20	416182	4.638	1.7592e-06	GRM2
ENSG00000086015	1	46217659	46511796	662	13	416165	4.632	1.8108e-06	MAST2
ENSG00000173610	4	70444135	70553965	526	33	414030	4.6305	1.8244e-06	UGT2A1
ENSG00000270386	4	70444912	70553967	526	33	414030	4.6305	1.8244e-06	UGT2A1
ENSG00000131462	17	40726694	40777252	100	9	416544	4.6298	1.8303e-06	TUBG1
ENSG00000143398	1	151135425	151232012	124	16	414894	4.628	1.8457e-06	PIP5K1A
ENSG00000168268	3	52548386	52604070	121	14	416718	4.628	1.8464e-06	NT5DC2
ENSG00000179222	X	51511103	51655453	168	12	413340	4.6258	1.8662e-06	MAGED1
ENSG00000236104	6	33272183	33320719	119	14	415370	4.6255	1.8686e-06	ZBTB22
ENSG00000197162	16	30575061	30632092	34	9	411086	4.6236	1.886e-06	ZNF785
ENSG00000258830	12	57633392	57725267	109	11	415505	4.6226	1.8948e-06	RP11-123K3.4
ENSG00000267757	19	46109752	46156098	135	21	412960	4.6223	1.8977e-06	C19orf83
ENSG00000173914	11	66422469	66480392	56	16	415753	4.6199	1.9201e-06	RBM4B
ENSG00000149743	11	63981271	64028726	104	19	415329	4.618	1.9377e-06	TRPT1
ENSG00000171467	6	43264872	43372216	190	20	416236	4.6179	1.938e-06	ZNF318
ENSG00000159592	1	46082976	46188785	255	7	414998	4.6178	1.9393e-06	GPBP1L1
ENSG00000001167	6	41005684	41077715	182	15	416475	4.6163	1.9528e-06	NFYA
ENSG00000205832	16	4571491	4660715	230	23	414844	4.6113	2.0004e-06	C16orf96
ENSG00000141699	17	40721531	40797641	162	12	416070	4.6113	2.0011e-06	FAM134C
ENSG00000182791	11	66347640	66395554	54	15	415594	4.6064	2.0487e-06	CCDC87
ENSG00000164081	3	51661709	51748339	80	24	416026	4.6055	2.0572e-06	TEX264
ENSG00000110536	11	47551982	47605013	84	18	416427	4.6026	2.0866e-06	PTPMT1
ENSG00000139546	12	53859705	53910215	52	16	413535	4.6023	2.0896e-06	TARBP2
ENSG00000172155	1	152734227	152780657	123	12	415052	4.6017	2.0955e-06	LCE1D
ENSG00000159588	1	46075716	46124729	129	6	416122	4.6006	2.1068e-06	CCDC17
ENSG00000159352	1	151192179	151249955	85	11	414828	4.5969	2.1441e-06	PSMD4
ENSG00000156853	16	30603879	30670333	56	5	414004	4.5967	2.1463e-06	ZNF689
ENSG00000179292	11	66024341	66074135	79	16	413150	4.5935	2.1791e-06	TMEM151A
ENSG00000173933	11	66349097	66444153	113	21	415753	4.593	2.185e-06	RBM4
ENSG00000198746	1	27206979	27261957	97	12	415669	4.5928	2.1864e-06	GPATCH3
ENSG00000139269	12	57811106	57863063	91	14	414697	4.591	2.2059e-06	INHBE
ENSG00000213619	11	47551888	47616114	102	20	416470	4.5881	2.2365e-06	NDUFS3
ENSG00000109758	4	3408614	3461211	131	30	413215	4.5847	2.2737e-06	HGFAC
ENSG00000173486	11	63973475	64021604	103	18	415318	4.5811	2.3129e-06	FKBP2
ENSG00000104093	15	51729908	51950030	552	16	415923	4.5762	2.3679e-06	DMXL2
ENSG00000185033	15	90668836	90782911	434	28	411962	4.5729	2.4052e-06	SEMA4B
ENSG00000140280	15	52005208	52078782	241	14	412969	4.5707	2.43e-06	LYSMD2
ENSG00000143416	1	151326778	151380209	102	21	413471	4.5693	2.4472e-06	SELENBP1
ENSG00000130584	20	62365019	62497597	586	26	414614	4.5633	2.5173e-06	ZBTB46
ENSG00000115750	2	9948483	10084545	710	28	415114	4.5624	2.5289e-06	TAF1B
ENSG00000170892	19	54658789	54707585	142	29	412767	4.5607	2.5496e-06	TSEN34
ENSG00000196407	1	151809739	151861173	135	18	414926	4.5596	2.5625e-06	THEM5
ENSG00000172500	11	65641212	65691010	101	17	414811	4.557	2.5941e-06	FIBP
ENSG00000213672	3	48691364	48758797	109	9	415861	4.5541	2.6309e-06	NCKIPSD
ENSG00000135506	12	58052738	58125340	177	10	415525	4.5536	2.6369e-06	OS9
ENSG00000215114	8	59288823	59374060	296	30	414521	4.5526	2.6489e-06	UBXN2B
ENSG00000138594	15	52086825	52249492	419	13	415593	4.5509	2.6713e-06	TMOD3
ENSG00000161996	16	664311	727833	195	16	415132	4.5508	2.6715e-06	WDR90
ENSG00000166603	18	58028564	58075001	187	26	415754	4.549	2.6954e-06	MC4R
ENSG00000248643	11	66349097	66423940	91	18	415768	4.5473	2.7169e-06	RBM14-RBM4
ENSG00000138109	10	96663415	96759147	386	19	415813	4.5464	2.7289e-06	CYP2C9
ENSG00000114857	3	42607106	42700227	250	19	416023	4.546	2.7339e-06	NKTR
ENSG00000173511	11	63967010	64016259	105	19	415358	4.5454	2.7421e-06	VEGFB
ENSG00000156136	4	71823255	71906631	143	15	415107	4.5339	2.8954e-06	DCK
ENSG00000169242	1	155064936	155117333	121	13	414964	4.5299	2.9511e-06	EFNA1
ENSG00000175920	4	3430033	3513200	461	45	413868	4.5287	2.9668e-06	DOK7
ENSG00000172137	16	71357616	71434341	251	27	413525	4.5285	2.9697e-06	CALB2
ENSG00000156858	16	30627038	30677761	46	4	415000	4.5239	3.0359e-06	PRR14
ENSG00000189350	2	29144477	29294239	607	39	414329	4.5226	3.054e-06	FAM179A
ENSG00000186591	7	129460572	129627789	634	31	415406	4.5221	3.0622e-06	UBE2H
ENSG00000011478	19	46160741	46217247	184	23	412762	4.522	3.0627e-06	QPCTL
ENSG00000172366	16	656813	708474	143	14	414667	4.5205	3.0845e-06	FAM195A
ENSG00000030066	11	47789639	47905107	227	17	416143	4.5194	3.1006e-06	NUP160
ENSG00000104388	8	61394416	61546186	380	12	416067	4.5161	3.1496e-06	RAB2A
ENSG00000110011	11	63962750	64011758	101	19	415467	4.5129	3.1975e-06	DNAJC4
ENSG00000149187	11	47477496	47622121	190	28	416080	4.5116	3.2169e-06	CELF1
ENSG00000197429	1	46149996	46251322	251	9	413183	4.5105	3.2342e-06	IPP
ENSG00000231880	11	47564277	47609823	72	16	416427	4.5071	3.286e-06	KBTBD4
ENSG00000134760	18	28863052	28946992	384	15	415282	4.5044	3.328e-06	DSG1
ENSG00000139734	13	60229717	60773121	1518	35	415382	4.5042	3.3309e-06	DIAPH3
ENSG00000109920	11	47728072	47823995	197	17	416214	4.5019	3.3667e-06	FNBP4
ENSG00000255737	12	58085054	58132139	84	11	415368	4.5001	3.3954e-06	AGAP2-AS1
ENSG00000143376	1	151549541	151681567	231	21	415329	4.4998	3.4011e-06	SNX27
ENSG00000143367	1	151477781	151566059	137	23	414686	4.4994	3.4065e-06	TUFT1
ENSG00000184599	1	113228041	113279857	112	24	413583	4.4983	3.4252e-06	FAM19A3
ENSG00000135454	12	58007193	58062138	138	9	414044	4.498	3.4298e-06	B4GALNT1
ENSG00000165923	11	47671143	47771941	190	18	415696	4.4963	3.4569e-06	AGBL2
ENSG00000135776	1	229642329	229729442	163	15	413817	4.496	3.4625e-06	ABCB10
ENSG00000127580	16	724622	775444	128	17	413737	4.4953	3.4735e-06	WDR24
ENSG00000142751	1	27192624	27251788	109	12	415627	4.494	3.4948e-06	GPN2
ENSG00000239306	11	66349053	66404818	68	15	415727	4.4912	3.5408e-06	RBM14
ENSG00000116285	1	8054464	8121368	110	10	414754	4.4873	3.6061e-06	ERRFI1
ENSG00000146223	6	42812356	42867663	154	21	414244	4.4821	3.6963e-06	RPL7L1
ENSG00000144619	3	2105497	3109645	4566	316	413013	4.4807	3.7199e-06	CNTN4
ENSG00000166477	15	52220222	52299003	166	15	414777	4.4804	3.7251e-06	LEO1
ENSG00000184349	5	106702590	107041596	917	100	413191	4.4789	3.751e-06	EFNA5
ENSG00000173457	11	64001956	64049413	90	16	415358	4.4779	3.7694e-06	PPP1R14B
ENSG00000179195	12	124421392	124509986	190	14	415432	4.4748	3.825e-06	ZNF664
ENSG00000197008	7	64219766	64304054	344	23	415176	4.4744	3.8305e-06	ZNF138
ENSG00000132773	1	45770342	45819647	57	14	412985	4.4683	3.9413e-06	TOE1
ENSG00000197122	20	35938088	36044453	288	32	414367	4.4662	3.982e-06	SRC
ENSG00000146215	6	43257448	43311535	93	14	415620	4.463	4.0419e-06	CRIP3
ENSG00000181790	8	143495791	143636370	415	48	413331	4.4621	4.058e-06	BAI1
ENSG00000062582	7	43896157	43944492	129	17	413675	4.4611	4.0776e-06	MRPS24
ENSG00000139117	12	39030624	39336232	802	26	415910	4.4579	4.1387e-06	CPNE8
ENSG00000143373	1	151219094	151274656	67	9	415039	4.4554	4.1873e-06	ZNF687
ENSG00000231925	6	33257471	33317164	126	14	415606	4.4542	4.211e-06	TAPBP
ENSG00000185482	12	57627236	57679976	49	10	414897	4.454	4.2139e-06	STAC3
ENSG00000133315	11	63756030	63968578	505	44	414311	4.4522	4.2503e-06	MACROD1
ENSG00000257365	14	65346203	65539368	657	40	414914	4.4499	4.2954e-06	FNTB
ENSG00000170374	12	53710362	53774099	105	17	415071	4.4485	4.324e-06	SP7
ENSG00000109339	4	86926276	87550284	1928	55	415674	4.4472	4.3506e-06	MAPK10
ENSG00000143436	1	151722119	151771040	138	11	415264	4.4428	4.4407e-06	MRPL9
ENSG00000103260	16	730115	779655	134	18	413729	4.4416	4.4656e-06	METRN
ENSG00000181804	3	142974064	143602373	2218	166	414162	4.4368	4.5647e-06	SLC9A9
ENSG00000188186	7	99711530	99763567	70	11	415577	4.4359	4.5852e-06	LAMTOR4
ENSG00000106290	7	99694693	99752464	90	13	415864	4.4328	4.651e-06	TAF6
ENSG00000127585	16	732500	790829	160	20	413853	4.4304	4.7022e-06	FBXL16
ENSG00000173848	10	5419514	5510426	264	12	415003	4.4286	4.7425e-06	NET1
ENSG00000103254	16	735581	782601	132	17	413643	4.4247	4.8294e-06	FAM173A
ENSG00000178796	1	151647909	151712281	113	15	414826	4.4237	4.8517e-06	RIIAD1
ENSG00000196355	4	38618029	38701430	232	29	413715	4.4233	4.8604e-06	AC021860.1
ENSG00000168273	3	52533029	52623253	203	16	416714	4.419	4.9589e-06	SMIM4
ENSG00000174165	11	66278108	66348709	164	14	415655	4.4187	4.9649e-06	ZDHHC24
ENSG00000243696	3	52837298	52904745	144	12	415777	4.4178	4.9852e-06	RP5-966M1.6
ENSG00000270617	7	43896157	43981188	252	18	414225	4.4143	5.0662e-06	URGCP-MRPS24
ENSG00000125954	14	65346203	65538521	655	39	414910	4.414	5.0745e-06	CHURC1-FNTB
ENSG00000037042	17	40776323	40829024	110	9	415670	4.4137	5.0803e-06	TUBG2
ENSG00000107854	10	93523069	93635033	282	15	416297	4.4125	5.1096e-06	TNKS2
ENSG00000271271	4	70444135	70540360	443	32	414177	4.4114	5.1363e-06	UGT2A2
ENSG00000106608	7	43905493	44001010	287	18	414757	4.4082	5.2128e-06	URGCP
ENSG00000227057	6	33236885	33292304	133	18	416802	4.402	5.3635e-06	WDR46
ENSG00000087274	4	2810584	2941803	305	35	414223	4.4012	5.3819e-06	ADD1
ENSG00000240510	1	151647909	151712070	111	14	414866	4.4007	5.3961e-06	AL589765.1
ENSG00000115507	2	63242192	63294971	43	17	414665	4.3959	5.5162e-06	OTX1
ENSG00000203785	1	153055611	153113660	149	20	413905	4.3955	5.5258e-06	SPRR2E
ENSG00000055955	3	52836991	52900495	138	11	415727	4.3949	5.5404e-06	ITIH4
ENSG00000169946	8	106295920	106826760	1343	97	414833	4.3933	5.5815e-06	ZFPM2
ENSG00000139209	12	47148546	47261191	358	36	415123	4.3929	5.5922e-06	SLC38A4
ENSG00000109919	11	47628867	47699175	96	14	416447	4.3896	5.6769e-06	MTCH2
ENSG00000182985	11	115029938	115410675	725	59	414160	4.3832	5.8486e-06	CADM1
ENSG00000119242	12	124393207	124492378	206	12	415570	4.3828	5.8574e-06	CCDC92
ENSG00000167608	19	54653846	54711944	201	32	413746	4.3811	5.9054e-06	TMC4
ENSG00000115841	2	38115330	38304285	606	31	413239	4.3796	5.9437e-06	RMDN2
ENSG00000178922	1	43906824	43954660	61	10	413811	4.3735	6.1139e-06	HYI
ENSG00000128564	7	100795790	100843874	148	19	414774	4.3669	6.3008e-06	VGF
ENSG00000204160	1	27118201	27194093	113	12	415597	4.3667	6.308e-06	ZDHHC18
ENSG00000175793	1	27154633	27200947	76	7	415806	4.3642	6.3799e-06	SFN
ENSG00000128266	22	23377540	23477224	196	17	414586	4.3634	6.4028e-06	GNAZ
ENSG00000064651	5	127384458	127535380	242	17	415300	4.3626	6.4278e-06	SLC12A2
ENSG00000177352	3	49189968	49238754	73	9	416191	4.3612	6.4664e-06	CCDC71
ENSG00000268858	20	62482879	62528217	109	16	414178	4.3556	6.6366e-06	C20ORF135
ENSG00000178462	10	5425061	5481793	181	13	415082	4.3529	6.7185e-06	TUBAL3
ENSG00000171604	5	138991884	139073467	143	18	414390	4.351	6.7754e-06	CXXC5
ENSG00000070610	9	35726863	35784983	84	17	415346	4.3472	6.8936e-06	GBA2
ENSG00000173517	15	77390471	77747486	595	24	416013	4.347	6.9012e-06	PEAK1
ENSG00000010310	19	46136502	46196982	252	18	413006	4.3467	6.9101e-06	GIPR
ENSG00000014914	1	149890543	149943791	76	7	415924	4.3416	7.0731e-06	MTMR11
ENSG00000078967	7	43931037	44005735	243	22	414558	4.3398	7.1309e-06	UBE2D4
ENSG00000169241	1	155072820	155121329	110	12	414776	4.3393	7.1484e-06	SLC50A1
ENSG00000100994	20	25193705	25288650	321	17	416162	4.3389	7.1604e-06	PYGB
ENSG00000105649	19	18297594	18349884	136	14	414321	4.3365	7.2378e-06	RAB3A
ENSG00000248727	5	55743622	55812773	383	37	415231	4.3357	7.2642e-06	CTC-236F12.4
ENSG00000197562	16	604357	689272	278	12	414370	4.3323	7.3773e-06	RAB40C
ENSG00000079691	6	25244306	25630758	1706	84	415286	4.3305	7.44e-06	LRRC16A
ENSG00000130731	16	674429	721358	139	11	414840	4.3289	7.494e-06	C16orf13
ENSG00000123444	11	47583749	47635567	69	16	416355	4.3268	7.5638e-06	KBTBD4
ENSG00000149761	11	63958413	64008158	108	18	415710	4.3241	7.6589e-06	NUDT22
ENSG00000196805	1	153032700	153148927	340	20	414802	4.3234	7.6812e-06	SPRR2B
ENSG00000114626	3	127356778	127409768	82	14	414521	4.318	7.8707e-06	ABTB1
ENSG00000237441	6	33249431	33302101	114	13	416370	4.3179	7.8757e-06	RGL2
ENSG00000196666	11	47573198	47620746	61	17	416141	4.3176	7.8877e-06	FAM180B
ENSG00000163794	2	27520268	27566313	45	12	416063	4.3163	7.9335e-06	UCN
ENSG00000165501	14	50030415	50091390	165	11	415373	4.3124	8.0745e-06	LRR1
ENSG00000111087	12	57818918	57876045	114	18	414866	4.3104	8.1492e-06	GLI1
ENSG00000188107	6	64419876	66452118	6909	125	415252	4.3084	8.222e-06	EYS
ENSG00000093183	3	42579461	42677572	271	17	416067	4.304	8.3871e-06	SEC22C
ENSG00000143368	1	149885209	149935236	73	6	415893	4.2981	8.6134e-06	SF3B4
ENSG00000085831	1	51742930	51845788	253	27	416333	4.2914	8.8756e-06	TTC39A
ENSG00000189129	10	81856438	81915115	333	39	413732	4.2886	8.9908e-06	PLAC9
ENSG00000023330	3	52197102	52258343	89	16	414762	4.2882	9.008e-06	ALAS1
ENSG00000174807	11	66071958	66119515	104	14	414367	4.2879	9.0192e-06	CD248
ENSG00000105618	19	54583837	54645140	238	33	412799	4.2852	9.1271e-06	PRPF31
ENSG00000163629	4	87480468	87746324	816	17	415847	4.2818	9.2709e-06	PTPN13
ENSG00000241794	1	153018589	153065013	172	9	414062	4.2784	9.4124e-06	SPRR2A
ENSG00000163159	1	151132463	151202797	79	14	414497	4.2769	9.4749e-06	VPS72
ENSG00000048471	16	12035594	12678146	3133	139	414184	4.2751	9.5514e-06	SNX29
ENSG00000250091	12	124400971	124454531	119	8	415982	4.2657	9.9624e-06	DNAH10OS
ENSG00000127948	7	75493518	75626173	259	37	413687	4.2618	1.0141e-05	POR
ENSG00000119537	18	60984959	61069743	195	29	412875	4.2618	1.0141e-05	KDSR
ENSG00000197776	14	50124823	50229870	140	12	414306	4.2539	1.0506e-05	KLHDC1
ENSG00000073111	3	127282066	127351276	72	20	415559	4.2523	1.058e-05	MCM2
ENSG00000137709	11	120072349	120200653	387	41	414575	4.2481	1.0781e-05	POU2F3
ENSG00000197044	19	11842815	11904893	294	16	415441	4.2474	1.0813e-05	ZNF441
ENSG00000124596	6	40991366	41100526	265	15	416182	4.2458	1.0893e-05	OARD1
ENSG00000145014	3	194298402	194389418	501	37	414682	4.2432	1.102e-05	TMEM44
ENSG00000177000	1	11835780	11901977	375	16	416379	4.2397	1.1191e-05	MTHFR
ENSG00000100479	14	50100273	50190140	162	10	414833	4.2361	1.1371e-05	POLE2
ENSG00000162267	3	52793784	52853025	119	11	414919	4.2338	1.1488e-05	ITIH3
ENSG00000138443	2	204157942	204322446	286	22	415796	4.2329	1.1535e-05	ABI2
ENSG00000242252	1	156176753	156223112	120	12	414206	4.2324	1.1563e-05	BGLAP
ENSG00000164047	3	48229837	48276981	69	13	415973	4.2295	1.1711e-05	CAMP
ENSG00000109320	4	103387486	103548459	385	20	414861	4.2271	1.1835e-05	NFKB1
ENSG00000157119	3	42692011	42744036	114	26	413223	4.227	1.1842e-05	KLHL40
ENSG00000103194	16	84698584	84823528	527	46	413670	4.2168	1.2392e-05	USP10
ENSG00000129244	17	7514945	7571086	194	17	413421	4.2132	1.2587e-05	ATP1B2
ENSG00000197586	20	25141329	25217365	269	23	415483	4.2132	1.2587e-05	ENTPD6
ENSG00000121068	17	59442257	59496827	127	17	414421	4.2108	1.2722e-05	TBX2
ENSG00000132781	1	45784835	45841142	71	11	414493	4.2107	1.2729e-05	MUTYH
ENSG00000167632	8	140732586	141503678	2391	179	413774	4.2095	1.2796e-05	TRAPPC9
ENSG00000148572	10	64858050	64924783	207	23	415677	4.209	1.2825e-05	NRBF2
ENSG00000214706	3	50315163	50365349	50	14	414617	4.2068	1.2952e-05	IFRD2
ENSG00000066322	1	43819068	43868696	79	12	416485	4.2063	1.2977e-05	ELOVL1
ENSG00000149781	11	63939150	64001354	140	20	416153	4.2062	1.2986e-05	FERMT3
ENSG00000272573	3	52857130	52904235	109	9	416137	4.2038	1.3124e-05	MUSTN1
ENSG00000159210	17	46996678	47057479	234	16	415068	4.2027	1.3188e-05	SNF8
ENSG00000160161	19	19614057	19667468	117	10	415520	4.2018	1.324e-05	CILP2
ENSG00000159202	17	46950731	47016418	212	12	415776	4.2004	1.332e-05	UBE2Z
ENSG00000166508	7	99680351	99734563	91	11	416263	4.1985	1.3437e-05	MCM7
ENSG00000145242	4	66175281	66571213	1602	71	414410	4.1969	1.353e-05	EPHA5
ENSG00000214309	7	99689317	99736118	87	11	416238	4.1929	1.377e-05	MBLAC1
ENSG00000143382	1	150486884	150543413	143	26	413336	4.1881	1.4062e-05	ADAMTSL4
ENSG00000146701	7	75642369	75706826	172	17	416476	4.1878	1.4084e-05	MDH2
ENSG00000114631	3	127313024	127401652	101	21	414808	4.1874	1.411e-05	PODXL2
ENSG00000163870	3	127281912	127352094	74	20	415584	4.187	1.4134e-05	TPRA1
ENSG00000010322	3	52454134	52537087	132	11	415833	4.182	1.445e-05	NISCH
ENSG00000010319	3	52457069	52514101	102	10	415975	4.1815	1.4478e-05	SEMA3G
ENSG00000158528	7	94501514	94935727	822	33	412955	4.1813	1.4494e-05	PPP1R9A
ENSG00000172053	3	49123365	49177553	51	13	416552	4.1796	1.4604e-05	QARS
ENSG00000174516	11	66199216	66254808	71	9	416321	4.1791	1.4634e-05	PELI3
ENSG00000150672	11	83156055	85373966	6644	187	414904	4.1778	1.4716e-05	DLG2
ENSG00000163141	1	150974046	151030076	143	30	414556	4.1775	1.4739e-05	BNIPL
ENSG00000122359	10	81900645	82000328	380	28	415019	4.1727	1.505e-05	ANXA11
ENSG00000163104	4	95093762	95222443	329	12	415677	4.1715	1.5127e-05	SMARCAD1
ENSG00000052802	4	166213775	166274312	202	28	414827	4.1711	1.5158e-05	MSMO1
ENSG00000069248	1	229567045	229679103	241	10	415418	4.1705	1.5199e-05	NUP133
ENSG00000158715	1	205616979	205684587	200	32	415107	4.1695	1.5262e-05	SLC45A3
ENSG00000260238	1	156147773	156223123	189	15	413095	4.1694	1.527e-05	PMF1-BGLAP
ENSG00000272214	12	121397641	121445095	198	25	415586	4.1678	1.538e-05	AC079602.1
ENSG00000197037	7	99179569	99240030	101	14	416275	4.1662	1.5487e-05	ZSCAN25
ENSG00000160783	1	156147784	156222874	188	15	413078	4.1656	1.5528e-05	PMF1
ENSG00000166997	7	99682236	99733134	88	10	416249	4.1654	1.5543e-05	CNPY4
ENSG00000163216	1	153002201	153049407	211	7	415674	4.1649	1.5573e-05	SPRR2D
ENSG00000138182	10	91426367	91544700	427	15	416348	4.1641	1.5628e-05	KIF20B
ENSG00000143450	1	151700445	151753808	145	13	415015	4.1629	1.5712e-05	OAZ3
ENSG00000169231	1	155155379	155213842	95	14	415020	4.1596	1.5944e-05	THBS3
ENSG00000127952	7	75615656	75712322	252	20	416207	4.1595	1.5949e-05	STYXL1
ENSG00000204930	9	35806388	35863744	95	14	416184	4.1595	1.5949e-05	FAM221B
ENSG00000229809	16	30570667	30619055	30	9	411936	4.1588	1.5998e-05	ZNF688
ENSG00000180104	5	408273	482052	375	21	414478	4.1574	1.6092e-05	EXOC3
ENSG00000079785	2	15696302	15781235	280	18	415796	4.1562	1.618e-05	DDX1
ENSG00000198198	1	43820553	43928321	169	15	416555	4.1548	1.6277e-05	SZT2
ENSG00000185633	12	57618686	57669498	47	12	414192	4.1539	1.6345e-05	NDUFA4L2
ENSG00000116771	1	15888848	15946605	266	10	415701	4.1496	1.6654e-05	AGMAT
ENSG00000184908	1	16335272	16393803	402	31	414592	4.1478	1.6781e-05	CLCNKB
ENSG00000174547	11	66192546	66269209	112	13	416147	4.1474	1.6816e-05	MRPL11
ENSG00000137133	9	35802957	35850351	81	13	416010	4.1467	1.6862e-05	HINT2
ENSG00000130287	19	19287782	19373042	224	30	415148	4.1445	1.7031e-05	NCAN
ENSG00000011021	1	11831207	11913201	464	19	416129	4.1433	1.712e-05	CLCN6
ENSG00000103423	16	4440806	4516776	176	17	414939	4.1395	1.7406e-05	DNAJA3
ENSG00000162881	2	42979642	43026401	207	17	414414	4.138	1.7517e-05	OXER1
ENSG00000103253	16	741936	795525	139	18	413823	4.1375	1.7555e-05	HAGHL
ENSG00000179934	3	39336197	39385171	140	23	415101	4.1373	1.7574e-05	CCR8
ENSG00000128285	22	41039754	41088818	110	14	415015	4.1353	1.7726e-05	MCHR1
ENSG00000268302	20	25197122	25242370	115	13	416197	4.134	1.7823e-05	AL035252.1
ENSG00000069849	3	141559966	141655356	360	26	414551	4.1337	1.7848e-05	ATP1B3
ENSG00000162434	1	65288912	65467187	526	33	414910	4.1322	1.7967e-05	JAK1
ENSG00000248592	3	52857137	52966578	229	13	416133	4.1315	1.8019e-05	TMEM110-MUSTN1
ENSG00000213741	14	50033390	50100408	193	12	415491	4.1306	1.8089e-05	RPS29
ENSG00000135100	12	121381346	121450315	283	22	415311	4.1288	1.8233e-05	HNF1A
ENSG00000143919	2	44554089	45009731	1204	33	414355	4.1285	1.8255e-05	CAMKMT
ENSG00000106459	7	129216555	129406922	579	32	415203	4.1285	1.8259e-05	NRF1
ENSG00000221838	7	99664172	99717968	100	13	416393	4.1237	1.8644e-05	AP4M1
ENSG00000178372	10	5530658	5576533	164	37	412575	4.1199	1.8949e-05	CALML5
ENSG00000140983	16	683086	734174	136	12	414930	4.1195	1.8986e-05	RHOT2
ENSG00000166831	15	65022091	65102786	253	16	416038	4.1191	1.9014e-05	RBPMS2
ENSG00000182963	17	42865816	42943184	189	23	414741	4.1191	1.902e-05	GJC1
ENSG00000119927	10	113899624	114010135	287	32	415044	4.1181	1.9097e-05	GPAM
ENSG00000103266	16	695224	742870	144	11	414965	4.1143	1.942e-05	STUB1
ENSG00000125952	14	65462892	65604413	379	29	415134	4.1128	1.9544e-05	MAX
ENSG00000016864	3	52718505	52775048	126	10	416902	4.1088	1.9884e-05	GLT8D1
ENSG00000172554	2	911554	1381385	2311	71	414918	4.1084	1.9925e-05	SNTG2
ENSG00000117472	1	46605745	46661630	78	14	412917	4.1083	1.9932e-05	TSPAN1
ENSG00000213533	3	52860235	52966612	225	13	416126	4.1075	1.9998e-05	TMEM110
ENSG00000159409	1	151664880	151724290	120	15	414403	4.1047	2.0241e-05	CELF3
ENSG00000168282	14	50052489	50100198	158	11	415665	4.1017	2.0504e-05	MGAT2
ENSG00000105669	19	19000323	19065206	115	19	412405	4.1015	2.0526e-05	COPE
ENSG00000008324	3	42588332	42646606	165	17	416040	4.1008	2.0589e-05	SS18L2
ENSG00000135144	12	113459514	113545833	341	37	413624	4.0995	2.0706e-05	DTX1
ENSG00000109171	4	48308339	48438229	407	25	415663	4.0987	2.0775e-05	SLAIN2
ENSG00000196588	22	40796285	41067706	529	19	415528	4.0964	2.0984e-05	MKL1
ENSG00000178363	10	5531924	5578225	164	38	412551	4.0963	2.0993e-05	CALML3
ENSG00000177311	3	141008055	141178634	362	36	414537	4.0934	2.1256e-05	ZBTB38
ENSG00000185070	14	85961488	86105034	516	48	413116	4.0912	2.1461e-05	FLRT2
ENSG00000205884	8	11821446	11867108	181	25	412501	4.0875	2.18e-05	DEFB136
ENSG00000170909	19	54587933	54641000	216	31	412500	4.084	2.2134e-05	OSCAR
ENSG00000132464	4	71459461	71562533	241	26	414539	4.083	2.2227e-05	ENAM
ENSG00000167074	22	41728337	41805330	139	8	415764	4.0797	2.2545e-05	TEF
ENSG00000170502	4	88308734	88390606	250	24	414023	4.0771	2.2798e-05	NUDT9
ENSG00000170035	2	181796975	181951312	554	19	412337	4.0768	2.2826e-05	UBE2E3
ENSG00000175707	1	27266053	27321897	64	7	416318	4.075	2.301e-05	C1orf172
ENSG00000179761	17	27242531	27394234	247	39	414229	4.0727	2.3239e-05	PIPOX
ENSG00000008300	3	48663902	48735348	96	8	415652	4.0704	2.3468e-05	CELSR3
ENSG00000213588	6	33387356	33435325	90	17	416409	4.0689	2.3618e-05	ZBTB9
ENSG00000126500	11	63835660	63896645	169	27	414438	4.0657	2.3942e-05	FLRT1
ENSG00000215183	9	35742987	35791610	88	15	415149	4.0657	2.3946e-05	MSMP
ENSG00000253459	14	50054193	50100882	160	11	415685	4.0644	2.4075e-05	AL139099.1
ENSG00000197061	6	26069104	26114518	163	22	416616	4.0638	2.4136e-05	HIST1H4C
ENSG00000175550	11	65651728	65699032	100	16	414735	4.0636	2.4158e-05	DRAP1
ENSG00000104381	8	75198365	75411107	523	40	414173	4.063	2.4226e-05	GDAP1
ENSG00000143375	1	151447986	151521168	118	17	414167	4.0629	2.4231e-05	CGN
ENSG00000254858	19	18268992	18317758	138	18	413084	4.0603	2.4502e-05	MPV17L2
ENSG00000184916	14	105597318	105670161	144	17	412801	4.0594	2.4595e-05	JAG2
ENSG00000075413	14	103816729	103980168	429	17	415399	4.0585	2.4698e-05	MARK3
ENSG00000103269	16	690666	738268	136	11	415033	4.0575	2.4796e-05	RHBDL1
ENSG00000243477	3	50323833	50371852	46	14	415385	4.0575	2.4799e-05	NAT6
ENSG00000129214	17	7482382	7546700	171	22	414403	4.0558	2.4983e-05	SHBG
ENSG00000101082	20	35230721	35309619	81	31	413838	4.0545	2.5123e-05	SLA2
ENSG00000124782	6	7072830	7262213	462	49	414126	4.0544	2.5135e-05	RREB1
ENSG00000143621	1	153624512	153678524	99	13	414731	4.0502	2.5588e-05	ILF2
ENSG00000100218	22	23391593	23522208	312	16	414736	4.0495	2.5667e-05	RTDR1
ENSG00000103415	16	4489691	4570348	230	15	416065	4.0493	2.5681e-05	HMOX2
ENSG00000180592	10	21792407	21849611	49	9	414688	4.0479	2.5844e-05	SKIDA1
ENSG00000198218	3	49057140	49166796	116	17	415922	4.0469	2.5951e-05	QRICH1
ENSG00000159164	1	149864870	149924434	99	7	415703	4.0457	2.6085e-05	SV2A
ENSG00000184860	16	82021221	82080093	77	25	414554	4.0457	2.6087e-05	SDR42E1
ENSG00000062716	17	57749553	57929616	307	17	416256	4.0436	2.6314e-05	VMP1
ENSG00000186960	14	29206910	29292493	157	29	413753	4.0368	2.7087e-05	C14orf23
ENSG00000125741	19	46020685	46140470	334	42	413613	4.0363	2.7153e-05	OPA3
ENSG00000163157	1	151132462	151183760	54	12	414533	4.0359	2.7191e-05	TMOD4
ENSG00000105726	19	19746007	19809502	197	31	413888	4.0353	2.7263e-05	ATP13A1
ENSG00000101003	20	25353363	25443264	269	10	416615	4.0338	2.7441e-05	GINS1
ENSG00000204991	16	89849587	89947727	425	23	414328	4.032	2.7653e-05	SPIRE2
ENSG00000100997	20	25265379	25406619	414	11	416526	4.0257	2.8404e-05	ABHD12
ENSG00000169418	1	153616113	153676468	109	12	414561	4.025	2.8484e-05	NPR1
ENSG00000118007	3	136045077	136506220	829	27	415959	4.0237	2.8642e-05	STAG1
ENSG00000184056	15	91531646	91600833	288	41	414040	4.0234	2.8679e-05	VPS33B
ENSG00000175592	11	65649520	65703044	111	17	414654	4.0222	2.8834e-05	FOSL1
ENSG00000105671	19	18995484	19049436	127	21	412331	4.0184	2.9292e-05	DDX49
ENSG00000132763	1	45930725	45986739	126	10	415758	4.0127	3.0017e-05	MMACHC
ENSG00000255046	8	11645437	11695077	346	29	413323	4.012	3.0105e-05	RP11-297N6.4
ENSG00000177614	1	230447392	230596475	561	50	414509	4.0114	3.0183e-05	PGBD5
ENSG00000153406	16	4501681	4580764	237	14	416257	4.0113	3.0193e-05	NMRAL1
ENSG00000157895	12	121430225	121489305	246	33	415268	4.0104	3.031e-05	C12orf43
ENSG00000166329	17	55811842	55857673	194	30	414163	4.0091	3.0481e-05	CCDC182
ENSG00000168297	3	58283607	58421748	648	18	416242	4.0079	3.0635e-05	PXK
ENSG00000136141	13	47092303	47337175	736	42	414995	4.0071	3.0741e-05	LRCH1
ENSG00000144426	2	203844602	204101101	420	25	415629	4.0063	3.0843e-05	NBEAL1
ENSG00000214397	15	100245908	100293029	209	31	413143	4.0055	3.0941e-05	DKFZP779J2370
ENSG00000112514	6	33374219	33421094	82	19	416519	4.0051	3.1e-05	CUTA
ENSG00000116138	1	15818308	15928874	462	13	415940	4.0045	3.1068e-05	DNAJC16
ENSG00000168291	3	58403357	58454584	208	18	416661	4.0044	3.1088e-05	PDHB
ENSG00000124610	6	26007260	26053040	128	19	416333	4.0041	3.1123e-05	HIST1H1A
ENSG00000073614	12	379295	533620	425	19	415567	4.0027	3.131e-05	KDM5A
ENSG00000117400	1	43768478	43828443	72	9	415798	3.9991	3.1793e-05	MPL
ENSG00000143409	1	150959025	151015851	162	30	414951	3.9967	3.2117e-05	FAM63A
ENSG00000268193	19	19007822	19080206	116	24	412825	3.9937	3.2524e-05	AC002985.3
ENSG00000085978	2	234083697	234214320	381	50	413541	3.9911	3.2886e-05	ATG16L1
ENSG00000205883	8	11804830	11852099	209	24	413262	3.9885	3.3247e-05	DEFB135
ENSG00000167664	19	4282229	4337428	190	33	412710	3.987	3.3462e-05	TMIGD2
ENSG00000178149	3	49042921	49094726	55	12	415346	3.9869	3.3476e-05	DALRD3
ENSG00000153443	16	4648884	4700028	186	19	414267	3.9853	3.3691e-05	UBALD1
ENSG00000117399	1	43789626	43838874	61	10	416332	3.9849	3.3758e-05	CDC20
ENSG00000164830	8	107247473	107774922	1590	66	414708	3.9848	3.3764e-05	OXR1
ENSG00000137575	8	59430483	59505419	168	8	415554	3.9844	3.3829e-05	SDCBP
ENSG00000160785	1	156128880	156192587	154	17	412600	3.9829	3.4034e-05	SLC25A44
ENSG00000137259	6	26023320	26068796	120	17	416321	3.9826	3.409e-05	HIST1H2AB
ENSG00000108797	17	40799631	40861832	87	9	415951	3.9825	3.4094e-05	CNTNAP1
ENSG00000105662	19	18759487	18903004	390	40	414395	3.9819	3.4188e-05	CRTC1
ENSG00000113231	5	76471274	76735632	812	57	413988	3.9809	3.4328e-05	PDE8B
ENSG00000086991	11	89047524	89357779	723	41	414116	3.9809	3.433e-05	NOX4
ENSG00000155366	1	113233728	113285056	126	26	413698	3.9799	3.4478e-05	RHOC
ENSG00000092439	15	50834670	51014012	651	22	415920	3.9789	3.4619e-05	TRPM7
ENSG00000110367	11	118610034	118696858	217	18	415742	3.9778	3.4783e-05	DDX6
ENSG00000055813	2	56376258	56623308	836	73	414391	3.9759	3.5056e-05	CCDC85A
ENSG00000196226	6	26033455	26078885	133	17	416328	3.9757	3.5088e-05	HIST1H2BB
ENSG00000123091	1	51666943	51749127	110	12	415531	3.9729	3.5496e-05	RNF11
ENSG00000069188	17	71320523	71675228	1154	134	412907	3.9729	3.5498e-05	SDK2
ENSG00000172247	11	47601216	47651211	68	15	416557	3.9726	3.5548e-05	C1QTNF4
ENSG00000100228	22	23452513	23516537	193	15	414899	3.9725	3.5566e-05	RAB36
ENSG00000196532	6	26010639	26056097	130	18	416286	3.9717	3.5681e-05	HIST1H3C
ENSG00000163155	1	151122224	151173424	52	17	413540	3.97	3.5943e-05	LYSMD1
ENSG00000203804	1	150523480	150568969	113	17	415471	3.9698	3.5963e-05	ADAMTSL4-AS1
ENSG00000144339	2	192803769	193095435	582	55	412986	3.9695	3.6012e-05	TMEFF2
ENSG00000035681	8	59486063	59607403	283	31	414274	3.9683	3.6191e-05	NSMAF
ENSG00000172269	11	118957213	119014041	135	13	414388	3.9678	3.6268e-05	DPAGT1
ENSG00000127578	16	644239	694116	151	12	415021	3.9674	3.6333e-05	WFIKKN1
ENSG00000186792	3	50320262	50371899	47	14	415425	3.9668	3.6421e-05	HYAL3
ENSG00000140382	15	77677754	77787949	176	15	416611	3.9662	3.6516e-05	HMG20A
ENSG00000137098	9	35798042	35847269	87	12	415992	3.9659	3.6566e-05	SPAG8
ENSG00000166526	7	99651656	99715171	114	15	416309	3.9652	3.6672e-05	ZNF3
ENSG00000137161	6	42861938	42917025	159	16	414797	3.9634	3.6937e-05	CNPY3
ENSG00000114902	3	52703971	52752182	105	8	416454	3.9632	3.6975e-05	SPCS1
ENSG00000171126	2	42659157	42756237	288	29	412887	3.9611	3.7307e-05	KCNG3
ENSG00000124529	6	26017124	26062480	130	19	416259	3.9573	3.7901e-05	HIST1H4B
ENSG00000159479	1	43839588	43890479	88	10	416612	3.9564	3.8041e-05	MED8
ENSG00000101004	20	25423341	25601153	483	22	416599	3.9519	3.876e-05	NINL
ENSG00000140262	15	57175821	57601479	1185	23	415529	3.9498	3.911e-05	TCF12
ENSG00000110975	12	33517173	33627754	333	20	414982	3.9467	3.9612e-05	SYT10
ENSG00000257860	12	103510620	103572087	186	22	414914	3.9453	3.9854e-05	RP11-552I14.1
ENSG00000159224	17	47025916	47080958	174	22	413227	3.9443	4.0011e-05	GIP
ENSG00000159445	1	151836060	151917284	222	16	415911	3.944	4.0064e-05	THEM4
ENSG00000257062	12	21165113	21339829	784	22	415560	3.9419	4.0424e-05	RP11-125O5.2
ENSG00000163113	1	149899705	150017625	198	17	415592	3.9389	4.0921e-05	OTUD7B
ENSG00000114854	3	52475118	52523086	94	8	416015	3.9377	4.1131e-05	TNNC1
ENSG00000272647	7	99121291	99215433	140	17	416039	3.9374	4.1186e-05	GS1-259H13.10
ENSG00000165506	14	50081892	50136948	156	9	415792	3.9315	4.2201e-05	DNAAF2
ENSG00000104853	19	45422842	45506599	244	21	415113	3.9289	4.2674e-05	CLPTM1
ENSG00000145147	4	20219883	20632184	1152	101	414905	3.9288	4.2679e-05	SLIT2
ENSG00000254093	8	10612473	10732394	613	23	414636	3.927	4.301e-05	PINX1
ENSG00000254986	11	66212484	66287130	129	9	416246	3.9267	4.3059e-05	DPP3
ENSG00000188486	11	118954564	119001177	108	13	414332	3.9253	4.3305e-05	H2AFX
ENSG00000159199	17	46935127	46983233	157	15	415219	3.9245	4.3447e-05	ATP5G1
ENSG00000159461	16	56385364	56494450	294	17	415589	3.9238	4.3587e-05	AMFR
ENSG00000161180	22	21952005	22001616	89	12	413728	3.9231	4.3717e-05	CCDC116
ENSG00000124693	6	26021817	26067288	123	18	416231	3.9229	4.374e-05	HIST1H3B
ENSG00000143624	1	153665543	153756555	163	19	414468	3.921	4.4097e-05	INTS3
ENSG00000116288	1	7979351	8055565	157	19	414158	3.918	4.4642e-05	PARK7
ENSG00000183783	4	44165926	44485824	853	53	414739	3.9169	4.4851e-05	KCTD8
ENSG00000180530	21	16323556	16472321	335	36	413403	3.9142	4.536e-05	NRIP1
ENSG00000113368	5	126077315	126182712	410	32	413579	3.9138	4.5434e-05	LMNB1
ENSG00000163710	3	142524764	142643045	400	45	414017	3.9135	4.5493e-05	PCOLCE2
ENSG00000221883	3	48945221	48991818	58	10	416383	3.913	4.558e-05	ARIH2OS
ENSG00000211584	12	48112699	48186536	278	28	413980	3.9126	4.5649e-05	SLC48A1
ENSG00000010704	6	26052509	26108571	173	22	416632	3.9124	4.5686e-05	HFE
ENSG00000082641	17	46090691	46148849	174	24	416256	3.9121	4.5756e-05	NFE2L1
ENSG00000114904	3	52734800	52839965	236	13	416200	3.9115	4.5861e-05	NEK4
ENSG00000163938	3	52680172	52738508	127	8	416049	3.9114	4.5884e-05	GNL3
ENSG00000186205	1	220925101	220997735	245	30	414242	3.9099	4.6158e-05	MARC1
ENSG00000196652	7	99067274	99142323	114	17	416066	3.9097	4.6198e-05	ZKSCAN5
ENSG00000125384	14	52746023	52805324	226	38	414961	3.9089	4.6356e-05	PTGER2
ENSG00000183060	15	100245902	100308766	322	37	413490	3.9089	4.636e-05	LYSMD4
ENSG00000261611	16	71471503	71558214	182	20	414897	3.9062	4.6884e-05	AC010547.9
ENSG00000178935	19	58305209	58361281	174	21	414321	3.9047	4.7164e-05	ZNF552
ENSG00000100393	22	41452790	41586081	263	18	415231	3.9035	4.7411e-05	EP300
ENSG00000111536	12	68585131	68654601	276	26	414623	3.9032	4.7464e-05	IL26
ENSG00000172273	11	118957297	119016752	145	13	414487	3.8995	4.8192e-05	HINFP
ENSG00000185909	3	49174044	49223917	72	10	416376	3.8981	4.8477e-05	KLHDC8B
ENSG00000112212	6	40975293	41022076	122	13	416080	3.8964	4.8819e-05	TSPO2
ENSG00000167644	19	38759801	38805649	144	20	414439	3.894	4.9304e-05	C19orf33
ENSG00000177464	19	46083022	46140466	133	24	413597	3.8927	4.9576e-05	GPR4
ENSG00000167642	19	38699675	38793254	292	32	413858	3.8917	4.9764e-05	SPINT2
ENSG00000198768	20	57024157	57125187	302	46	414259	3.8914	4.9837e-05	APCDD1L
ENSG00000148943	11	27506123	27563320	74	9	414636	3.8904	5.0046e-05	LIN7C
ENSG00000258405	19	52921829	53025407	640	23	414541	3.8874	5.0652e-05	ZNF578
ENSG00000108883	17	42917311	43012030	308	23	416117	3.8872	5.0696e-05	EFTUD2
ENSG00000267748	19	38744791	38805550	216	30	414561	3.8864	5.0862e-05	CTB-102L5.4
ENSG00000164088	3	52244841	52294613	74	12	416120	3.8864	5.0874e-05	PPM1M
ENSG00000101132	20	52789386	52854591	300	35	413966	3.8853	5.1092e-05	PFDN4
ENSG00000091136	7	107554244	107678700	294	39	414015	3.8852	5.1131e-05	LAMB1
ENSG00000070915	16	56864119	56959762	382	45	414681	3.885	5.1172e-05	SLC12A3
ENSG00000184270	1	149849019	149894466	82	7	414787	3.8827	5.1641e-05	HIST2H2AB
ENSG00000159339	1	17599690	17700499	581	39	414761	3.8823	5.1745e-05	PADI4
ENSG00000115944	2	42550686	42687228	302	19	413836	3.881	5.2022e-05	COX7A2L
ENSG00000158055	1	24610812	24700972	282	33	414007	3.8775	5.277e-05	GRHL3
ENSG00000129245	17	7484548	7553189	217	19	414157	3.8755	5.3203e-05	FXR2
ENSG00000177272	1	111204310	111252655	119	19	412859	3.8739	5.3562e-05	KCNA3
ENSG00000175393	11	7939180	7985209	206	21	415096	3.8734	5.366e-05	OR10A6
ENSG00000171611	6	42848727	42903573	166	13	414713	3.8734	5.3661e-05	PTCRA
ENSG00000133678	10	81803402	81862313	294	21	415590	3.8718	5.4007e-05	TMEM254
ENSG00000185467	7	98761197	98840129	359	17	415686	3.8717	5.403e-05	KPNA7
ENSG00000168675	18	13182497	13662754	1360	137	413519	3.8684	5.4776e-05	LDLRAD4
ENSG00000145283	4	87734621	87805416	148	17	415218	3.8674	5.499e-05	SLC10A6
ENSG00000131097	17	42888721	42937848	119	17	414590	3.8668	5.5143e-05	HIGD1B
ENSG00000111110	12	63027762	63363817	1127	119	414169	3.8646	5.5633e-05	PPM1H
ENSG00000163939	3	52569368	52754933	444	13	416548	3.862	5.6224e-05	PBRM1
ENSG00000100410	22	41845721	41899729	63	9	414836	3.8615	5.6337e-05	PHF5A
ENSG00000221900	7	53068349	53114617	226	26	414214	3.8611	5.6433e-05	POM121L12
ENSG00000174871	11	66010661	66062772	83	13	414801	3.8558	5.7671e-05	CNIH2
ENSG00000167011	7	100803774	100858557	154	25	414042	3.8542	5.8043e-05	NAT16
ENSG00000197343	7	99121029	99184076	83	14	415836	3.8537	5.8166e-05	ZNF655
ENSG00000167131	17	42941510	42992758	183	18	416436	3.8522	5.8526e-05	CCDC103
ENSG00000005243	17	46093533	46150392	174	24	416325	3.8522	5.8526e-05	COPZ2
ENSG00000255823	11	10519434	10565723	197	24	415754	3.85	5.9048e-05	MTRNR2L8
ENSG00000130283	19	18969361	19041905	180	31	413387	3.8497	5.9133e-05	GDF1
ENSG00000223802	19	18969361	19042536	180	31	413387	3.8497	5.9133e-05	CERS1
ENSG00000174996	11	65989765	66045331	96	14	414874	3.8491	5.928e-05	KLC2
ENSG00000165502	14	50075237	50122403	149	9	416005	3.8463	5.9953e-05	RPL36AL
ENSG00000079337	12	48118455	48199823	293	32	413856	3.8462	5.9992e-05	RAPGEF3
ENSG00000214447	17	42942135	42992758	179	18	416518	3.8454	6.019e-05	FAM187A
ENSG00000155980	12	57908781	57990415	113	15	415417	3.8441	6.0486e-05	KIF5A
ENSG00000204174	10	47048534	47098320	1	1	398326	3.8427	6.0844e-05	NPY4R
ENSG00000171303	2	26880619	26966288	198	28	413862	3.8418	6.1066e-05	KCNK3
ENSG00000139133	12	34140216	34192629	126	11	415886	3.8411	6.1248e-05	ALG10
ENSG00000119431	9	116125699	116174279	189	44	412520	3.8339	6.3055e-05	HDHD3
ENSG00000143553	1	153596130	153644306	101	8	413992	3.8327	6.3368e-05	SNAPIN
ENSG00000187741	16	89793957	89918065	701	21	415003	3.831	6.38e-05	FANCA
ENSG00000109586	4	174054904	174255118	434	32	415092	3.8307	6.3891e-05	GALNT7
ENSG00000181896	19	19744605	19804318	171	27	413769	3.8303	6.399e-05	ZNF101
ENSG00000268313	1	205647497	205694153	123	18	415052	3.8282	6.4535e-05	AC119673.1
ENSG00000143632	1	229556992	229604845	101	8	414279	3.827	6.4854e-05	ACTA1
ENSG00000188643	1	153569362	153620621	124	14	412989	3.827	6.4855e-05	S100A16
ENSG00000255633	6	62249008	62294534	322	17	416696	3.8253	6.5302e-05	MTRNR2L9
ENSG00000111700	12	20928636	21253040	1729	33	415715	3.8251	6.5356e-05	SLCO1B3
ENSG00000173366	3	52245097	52300206	84	13	416254	3.8237	6.5743e-05	TLR9
ENSG00000066056	1	43731664	43798779	109	22	414718	3.8234	6.5822e-05	TIE1
ENSG00000187013	17	59454112	59500641	118	16	415024	3.8225	6.6057e-05	C17orf82
ENSG00000198832	22	31490758	31551055	181	30	415888	3.8221	6.615e-05	SELM
ENSG00000018699	2	32818099	33056118	881	47	414814	3.8217	6.6262e-05	TTC27
ENSG00000173166	2	204249068	204435133	306	23	415264	3.8215	6.6325e-05	RAPH1
ENSG00000164045	3	48188636	48264892	115	12	415639	3.8203	6.6647e-05	CDC25A
ENSG00000160679	1	153571525	153628782	129	13	413080	3.8182	6.7203e-05	CHTOP
ENSG00000141504	17	7519552	7566194	167	13	413883	3.8168	6.7585e-05	SAT2
ENSG00000215346	8	10973980	11022745	208	23	415061	3.8148	6.8156e-05	AF131215.5
ENSG00000100387	22	41312351	41379313	63	12	413602	3.8136	6.8469e-05	RBX1
ENSG00000126602	16	3691640	3802598	259	38	413059	3.8129	6.8681e-05	TRAP1
ENSG00000168421	4	40157673	40258587	329	55	412530	3.8113	6.9108e-05	RHOH
ENSG00000184678	1	149846010	149893232	82	7	414970	3.8091	6.9748e-05	HIST2H2BE
ENSG00000221909	7	99133931	99191159	87	14	415774	3.8082	6.9996e-05	FAM200A
ENSG00000100335	22	39860437	39924137	102	21	412642	3.8065	7.0464e-05	MIEF1
ENSG00000197249	14	94833084	94892030	278	35	414329	3.8035	7.1324e-05	SERPINA1
ENSG00000136573	8	11316510	11432113	475	32	411856	3.8031	7.1446e-05	BLK
ENSG00000102900	16	56729017	56888797	438	36	415792	3.7994	7.2528e-05	NUP93
ENSG00000164733	8	11690033	11761957	351	30	412966	3.7994	7.253e-05	CTSB
ENSG00000130751	19	47488077	47559033	155	35	411091	3.799	7.2646e-05	NPAS1
ENSG00000162779	1	179299855	179533870	1451	24	415829	3.7981	7.2901e-05	AXDND1
ENSG00000256349	11	66241550	66311084	148	8	415842	3.7968	7.3282e-05	CTD-3074O7.11
ENSG00000188917	X	100254335	100342105	170	20	412056	3.7957	7.3618e-05	TRMT2B
ENSG00000241878	22	32004477	32093418	320	18	416715	3.7941	7.4084e-05	PISD
ENSG00000114054	3	135934148	136066738	232	23	415387	3.7938	7.4175e-05	PCCB
ENSG00000035115	2	207730	301398	208	17	415271	3.7938	7.419e-05	SH3YL1
ENSG00000258724	8	10572909	10732357	777	24	413877	3.7933	7.4342e-05	SOX7
ENSG00000136630	1	221016699	221068401	151	21	414429	3.792	7.4712e-05	HLX
ENSG00000257046	12	20933608	21253179	1681	32	415732	3.7912	7.4953e-05	LST3
ENSG00000141570	17	77755931	77810482	122	24	413306	3.7905	7.5184e-05	CBX8
ENSG00000174483	11	66243077	66311098	143	8	415912	3.7901	7.5289e-05	BBS1
ENSG00000143384	1	150537032	150587066	134	15	415602	3.7862	7.6478e-05	MCL1
ENSG00000171056	8	10571278	10732357	784	24	413864	3.7862	7.6494e-05	SOX7
ENSG00000111405	12	48093517	48154350	203	26	414886	3.7814	7.798e-05	ENDOU
ENSG00000258945	14	85959943	86005730	153	19	411371	3.7806	7.8232e-05	RP11-497E19.2
ENSG00000175215	12	58203710	58275522	98	11	411925	3.7802	7.834e-05	CTDSP2
ENSG00000100412	22	41830129	41934993	143	10	415224	3.779	7.8716e-05	ACO2
ENSG00000135272	7	114527209	114669256	280	35	415458	3.7769	7.9389e-05	MDFIC
ENSG00000236624	1	45949538	46000751	129	8	416096	3.7761	7.9647e-05	CCDC163P
ENSG00000189334	1	153576731	153624462	107	9	413416	3.7749	8.0048e-05	S100A14
ENSG00000151779	2	15297032	15736454	1145	25	415533	3.7683	8.2194e-05	NBAS
ENSG00000068781	2	48722064	49013654	1168	71	413760	3.7667	8.2698e-05	STON1-GTF2A1L
ENSG00000115761	2	10700892	10865101	762	21	415507	3.7649	8.3304e-05	NOL10
ENSG00000111911	6	126242927	126311387	107	13	414816	3.7645	8.3435e-05	HINT3
ENSG00000168883	2	85794979	85886403	203	27	415403	3.7644	8.3484e-05	USP39
ENSG00000106258	7	99235817	99312621	134	13	415922	3.7641	8.3582e-05	CYP3A5
ENSG00000055957	3	52776603	52836078	130	9	415682	3.7634	8.3802e-05	ITIH1
ENSG00000163635	3	63815233	63999138	362	28	415791	3.7617	8.437e-05	ATXN7
ENSG00000163605	3	73010936	73128350	470	21	415020	3.7614	8.448e-05	PPP4R2
ENSG00000135926	2	219128915	219192309	165	8	415593	3.7548	8.6753e-05	TMBIM1
ENSG00000185104	1	50895150	51460935	841	27	415825	3.7519	8.7734e-05	FAF1
ENSG00000248713	4	100547686	100610805	204	28	415563	3.7509	8.8085e-05	RP11-766F14.2
ENSG00000143727	2	229140	288283	123	12	415314	3.7498	8.848e-05	ACP1
ENSG00000146826	7	99742043	99791338	76	11	411173	3.7497	8.8518e-05	C7orf43
ENSG00000205754	12	20933673	21255679	1688	31	415733	3.7494	8.8642e-05	SLCO1B7
ENSG00000137309	6	34169650	34224008	152	15	415749	3.7493	8.8653e-05	HMGA1
ENSG00000145779	5	118569387	118745383	584	45	414980	3.7489	8.8819e-05	TNFAIP8
ENSG00000185946	1	104033313	104107861	107	20	413131	3.7477	8.9244e-05	RNPC3
ENSG00000187837	6	26045968	26091699	137	15	416529	3.746	8.985e-05	HIST1H1C
ENSG00000108423	17	57926851	58005304	175	15	414991	3.7458	8.9925e-05	TUBD1
ENSG00000069956	15	52209303	52368462	350	22	414872	3.743	9.0924e-05	MAPK6
ENSG00000125388	4	2930335	3052474	385	22	415260	3.7419	9.1333e-05	GRK4
ENSG00000107185	9	35714203	35768572	68	16	415364	3.7409	9.1674e-05	RGP1
ENSG00000189171	1	153581263	153641568	126	9	414054	3.7399	9.2036e-05	S100A13
ENSG00000169550	11	26570580	26628780	342	35	414361	3.7377	9.2859e-05	MUC15
ENSG00000221821	6	42848005	42893554	151	11	414768	3.7371	9.307e-05	C6orf226
ENSG00000113161	5	74597154	74667929	210	21	416067	3.7367	9.3231e-05	HMGCR
ENSG00000145850	5	156336293	156425266	283	20	415148	3.7355	9.3668e-05	TIMD4
ENSG00000198089	22	31849674	32024572	632	25	416066	3.7347	9.3985e-05	SFI1
ENSG00000102858	16	4631494	4750975	452	31	414704	3.7346	9.4007e-05	MGRN1
ENSG00000149357	11	71786941	71849433	186	11	416411	3.7335	9.441e-05	LAMTOR1
ENSG00000106244	7	98979671	99041452	127	15	416107	3.7276	9.6643e-05	PDAP1
ENSG00000137103	9	35779448	35864844	155	15	415887	3.7273	9.6781e-05	TMEM8B
ENSG00000142207	21	33673329	33800335	332	20	415354	3.7267	9.7017e-05	URB1
ENSG00000157764	7	140409127	140659564	508	16	416158	3.7253	9.7537e-05	BRAF
ENSG00000108443	17	57935447	58037925	212	16	415108	3.7246	9.7802e-05	RPS6KB1
ENSG00000168439	11	63917744	63982015	145	18	416122	3.7236	9.8208e-05	STIP1
ENSG00000146216	6	43176418	43265997	240	34	414771	3.7234	9.8276e-05	TTBK1
ENSG00000183208	15	90742040	90795315	211	22	413843	3.7222	9.8732e-05	GDPGP1
ENSG00000165915	11	47393683	47448047	140	13	415155	3.7207	9.9343e-05	SLC39A13
ENSG00000138823	4	100449918	100555156	495	27	416762	3.7199	9.9635e-05	MTTP
ENSG00000203760	6	126626320	126680021	60	7	410521	3.7179	0.00010044	CENPW
ENSG00000128284	22	36526372	36597225	286	30	414285	3.7173	0.00010067	APOL3
ENSG00000139625	12	53864274	53928847	86	19	414473	3.7167	0.00010093	MAP3K12
ENSG00000141499	17	7554389	7616820	173	28	413676	3.716	0.00010118	WRAP53
ENSG00000063015	17	27271919	27368458	163	31	414234	3.7159	0.00010125	SEZ6
ENSG00000100147	22	42161683	42232303	186	20	416178	3.7143	0.0001019	CCDC134
ENSG00000100413	22	41911808	41975610	128	8	414714	3.7138	0.00010209	POLR3H
ENSG00000186603	1	45757545	45804347	60	18	412205	3.7103	0.0001035	HPDL
ENSG00000269657	17	66504369	66552970	130	17	414916	3.7079	0.0001045	AC079210.1
ENSG00000158805	16	89751808	89817311	308	29	414498	3.7075	0.00010468	ZNF276
ENSG00000101654	18	13691659	13774557	281	20	416746	3.7068	0.00010494	RNMT
ENSG00000131095	17	42972376	43029305	197	30	415856	3.7057	0.00010541	GFAP
ENSG00000189369	X	51451481	51499324	42	6	413163	3.7046	0.00010585	GSPT2
ENSG00000168090	7	99651577	99699823	85	12	416253	3.7031	0.00010648	COPS6
ENSG00000127838	2	219100115	219221516	310	17	415241	3.7016	0.0001071	PNKD
ENSG00000100522	14	53231912	53293386	96	10	413975	3.7012	0.00010731	GNPNAT1
ENSG00000256073	21	33730439	33776254	125	8	415453	3.6994	0.00010806	C21orf119
ENSG00000157216	1	54681105	54914152	757	77	414430	3.6982	0.00010856	SSBP3
ENSG00000189050	17	58019601	58077122	62	11	414375	3.6979	0.00010871	RNFT1
ENSG00000172346	22	41921767	41983745	119	8	414717	3.6967	0.00010923	CSDC2
ENSG00000176165	14	29200050	29248870	136	20	413200	3.6934	0.00011063	FOXG1
ENSG00000198610	10	5202425	5270912	452	24	414752	3.6928	0.00011091	AKR1C4
ENSG00000130429	7	98936872	99002424	145	16	415400	3.6897	0.00011226	ARPC1B
ENSG00000025039	6	90064355	90156989	236	39	413764	3.6849	0.00011438	RRAGD
ENSG00000145782	5	115153893	115212555	108	23	414956	3.6829	0.00011531	ATG12
ENSG00000138767	4	78624541	78775769	322	17	416029	3.6812	0.00011608	CNOT6L
ENSG00000104941	19	46288968	46353577	240	19	416199	3.6805	0.00011639	RSPH6A
ENSG00000073060	12	125251402	125402214	401	67	412691	3.6804	0.00011645	SCARB1
ENSG00000160877	19	13193917	13261955	116	25	414217	3.6789	0.00011711	NACC1
ENSG00000173898	11	66442719	66531697	78	23	415610	3.6785	0.00011729	SPTBN2
ENSG00000128228	22	21961550	22008587	104	18	414426	3.6776	0.00011773	SDF2L1
ENSG00000132589	17	27196353	27259697	87	18	414326	3.6758	0.00011857	FLOT2
ENSG00000127124	1	41962036	42536596	1556	69	414791	3.6754	0.00011876	HIVEP3
ENSG00000143924	2	42361490	42569688	648	25	414127	3.6751	0.00011889	EML4
ENSG00000160678	1	153565402	153614513	123	17	413270	3.6714	0.00012062	S100A1
ENSG00000132463	4	71671499	71740662	213	15	416686	3.6695	0.00012151	GRSF1
ENSG00000170236	15	50782759	50873905	326	20	415237	3.6679	0.00012229	USP50
ENSG00000240038	1	104061437	104132156	110	22	413328	3.6651	0.00012364	AMY2B
ENSG00000180573	6	26089373	26149344	188	22	416613	3.6649	0.00012371	HIST1H2AC
ENSG00000182217	1	149815607	149867714	48	5	414942	3.6646	0.00012385	HIST2H4B
ENSG00000141378	17	57741997	57819987	125	14	416601	3.6636	0.00012433	PTRH2
ENSG00000164048	3	48247590	48350743	183	11	416271	3.6626	0.00012483	ZNF589
ENSG00000172955	4	100113795	100175694	177	22	415699	3.6615	0.00012538	ADH6
ENSG00000165966	12	41547250	41978392	1579	41	414644	3.6577	0.00012723	PDZRN4
ENSG00000063438	5	269291	448406	681	42	414058	3.6566	0.0001278	AHRR
ENSG00000114378	3	50327320	50384812	54	14	415472	3.6546	0.00012881	HYAL1
ENSG00000186226	1	152723690	152770902	113	9	415323	3.6535	0.00012933	LCE1E
ENSG00000049130	12	88876570	89009628	250	14	416398	3.6533	0.00012942	KITLG
ENSG00000178096	1	149824440	149882351	72	6	414851	3.6533	0.00012945	BOLA1
ENSG00000041802	3	194351517	194428206	381	23	414301	3.6523	0.00012997	LSG1
ENSG00000120054	10	101791950	101876634	235	22	414390	3.6519	0.00013017	CPN1
ENSG00000174576	11	66153475	66204178	102	13	412543	3.6507	0.00013075	NPAS4
ENSG00000203690	6	167760521	167832998	386	42	414104	3.6497	0.00013126	TCP10
ENSG00000225996	1	150486897	150534367	124	22	413070	3.6494	0.00013142	AL356356.1
ENSG00000114841	3	52315335	52444507	175	15	416482	3.6494	0.00013142	DNAH1
ENSG00000213462	7	64441187	64502121	238	15	415636	3.6481	0.00013211	ERV3-1
ENSG00000166402	11	8005791	8137659	450	63	414244	3.647	0.00013266	TUB
ENSG00000134532	12	23672440	24138966	1302	122	413586	3.6465	0.0001329	SOX5
ENSG00000100253	22	50890213	50939077	152	36	412780	3.6462	0.00013308	MIOX
ENSG00000122548	7	26562740	26613407	293	21	415321	3.644	0.00013419	KIAA0087
ENSG00000239732	3	52245096	52308183	99	14	416182	3.6439	0.00013428	TLR9
ENSG00000174903	11	66001004	66054963	88	13	415211	3.6434	0.00013453	RAB1B
ENSG00000126091	1	44136495	44406831	629	25	415698	3.6379	0.00013746	ST3GAL3
ENSG00000204682	10	21771587	21821191	53	11	412655	3.6375	0.00013762	CASC10
ENSG00000169783	15	77895369	78148242	852	41	414001	3.6355	0.0001387	LINGO1
ENSG00000262246	16	4394543	4510706	291	23	414873	3.6343	0.00013938	CORO7
ENSG00000160799	3	46953216	47058500	164	15	415226	3.6314	0.00014092	CCDC12
ENSG00000159899	9	35757151	35819729	117	15	415082	3.6301	0.00014165	NPR2
ENSG00000143443	1	150985216	151034462	123	26	414563	3.6292	0.00014217	C1orf56
ENSG00000161956	17	7430192	7485287	185	26	414689	3.6274	0.00014316	SENP3
ENSG00000135638	2	73108389	73172020	93	18	410224	3.6237	0.00014522	EMX1
ENSG00000114520	3	125155495	125274041	420	26	415742	3.6221	0.00014612	SNX4
ENSG00000119820	2	32467979	32551663	187	28	414972	3.6213	0.00014659	YIPF4
ENSG00000196535	17	27390528	27542430	306	21	415185	3.6211	0.0001467	MYO18A
ENSG00000137497	11	71703910	71826739	293	10	416901	3.6192	0.00014778	NUMA1
ENSG00000172350	11	118984722	119043360	134	11	414731	3.6188	0.00014798	ABCG4
ENSG00000168301	3	58442841	58498087	137	22	413523	3.6185	0.00014816	KCTD6
ENSG00000255423	3	73075810	73122488	171	11	415598	3.6179	0.00014849	EBLN2
ENSG00000130561	2	234181462	234265701	267	21	414865	3.6173	0.00014885	SAG
ENSG00000087111	17	26870401	26933890	42	14	414596	3.6171	0.00014893	PIGS
ENSG00000237787	3	153167284	153230486	248	26	414477	3.6169	0.00014906	C3orf79
ENSG00000253313	1	43737554	43786288	83	18	414757	3.6169	0.00014907	C1orf210
ENSG00000132906	1	15807327	15888029	293	11	416062	3.6164	0.00014936	CASP9
ENSG00000132467	4	71519196	71566267	65	10	415280	3.614	0.00015076	UTP3
ENSG00000100105	22	31711790	31777218	137	21	415734	3.6126	0.00015156	PATZ1
ENSG00000178057	3	49022892	49070928	35	8	417054	3.6121	0.00015189	NDUFAF3
ENSG00000131094	17	43027061	43080439	171	33	414528	3.6105	0.0001528	C1QL1
ENSG00000132465	4	71511258	71582534	134	18	415400	3.6098	0.00015321	IGJ
ENSG00000136449	17	48550745	48618862	198	29	415164	3.6098	0.00015323	MYCBPAP
ENSG00000151612	4	146668779	146894787	506	59	413626	3.6093	0.00015348	ZNF827
ENSG00000248672	2	160618362	160796221	660	35	415426	3.6093	0.00015352	LY75-CD302
ENSG00000054219	2	160618362	160796260	660	35	415426	3.6093	0.00015352	LY75
ENSG00000066336	11	47366411	47435127	209	17	414752	3.6086	0.00015391	SPI1
ENSG00000221990	5	431645	478258	229	18	415561	3.6064	0.00015521	C5orf55
ENSG00000143882	2	10826775	10935236	378	38	413695	3.6035	0.00015698	ATP6V1C2
ENSG00000119772	2	25445845	25600459	345	51	412978	3.6034	0.00015704	DNMT3A
ENSG00000138131	10	99997447	100063007	175	31	413131	3.6024	0.00015766	LOXL4
ENSG00000186417	15	51598826	51710210	400	33	414229	3.6006	0.00015872	GLDN
ENSG00000135549	6	122758076	123057518	842	44	415050	3.6005	0.00015878	PKIB
ENSG00000162194	11	62420287	62474727	97	11	415089	3.5998	0.00015926	C11orf48
ENSG00000101079	20	35270169	35409481	138	38	415455	3.5997	0.00015927	NDRG3
ENSG00000196419	22	41982123	42070044	112	11	415527	3.5997	0.00015929	XRCC6
ENSG00000182541	22	31573225	31686066	272	18	416424	3.5969	0.00016104	LIMK2
ENSG00000152926	7	64422154	64502062	316	13	415793	3.5919	0.00016411	ZNF117
ENSG00000108219	10	82178922	82302879	384	30	414965	3.591	0.00016472	TSPAN14
ENSG00000168610	17	40455342	40575586	292	21	414369	3.5901	0.00016529	STAT3
ENSG00000160908	7	99074142	99132947	90	15	416072	3.5896	0.00016559	ZNF394
ENSG00000106245	7	98971264	99027239	130	14	415699	3.5892	0.00016582	BUD31
ENSG00000198366	6	25985718	26031186	102	17	416772	3.5868	0.00016739	HIST1H3A
ENSG00000137204	6	43228432	43283276	128	20	414802	3.5859	0.00016794	SLC22A7
ENSG00000108821	17	48250650	48313993	170	37	413942	3.5845	0.00016886	COL1A1
ENSG00000255432	11	62407166	62467650	94	11	415108	3.5834	0.00016954	RP11-831H9.11
ENSG00000171793	1	41410007	41488235	281	29	414642	3.5816	0.00017074	CTPS1
ENSG00000163832	3	47527130	47590251	96	13	414316	3.5805	0.00017144	ELP6
ENSG00000110195	11	71865602	71917345	149	19	415545	3.5804	0.00017155	FOLR1
ENSG00000179564	3	50281458	50335545	57	13	415377	3.5791	0.00017241	LSMEM2
ENSG00000160716	1	154505257	154562502	135	18	415003	3.5788	0.00017256	CHRNB2
ENSG00000139946	14	56549532	56778244	855	24	414082	3.5771	0.00017373	PELI2
ENSG00000184260	1	149823525	149868961	41	4	415069	3.5764	0.00017417	HIST2H2AC
ENSG00000072182	2	220343892	220413494	143	18	413552	3.5752	0.000175	ASIC4
ENSG00000205213	11	27377508	27529322	302	29	413420	3.575	0.00017512	LGR4
ENSG00000113722	5	149511358	149574120	183	30	414097	3.574	0.00017581	CDX1
ENSG00000104903	19	13199847	13248975	82	21	413843	3.5738	0.00017593	LYL1
ENSG00000155363	1	113180763	113253368	152	19	415553	3.5733	0.00017627	MOV10
ENSG00000127311	12	66661325	66747423	219	13	414513	3.5732	0.00017632	HELB
ENSG00000076382	17	26894588	26961297	49	17	415369	3.573	0.00017642	SPAG5
ENSG00000197312	1	15908995	16005539	352	9	415672	3.5721	0.00017707	DDI2
ENSG00000070961	12	89971828	90138077	297	28	415234	3.5697	0.00017869	ATP2B1
ENSG00000110315	11	10523225	10597777	285	23	415384	3.5686	0.00017943	RNF141
ENSG00000260869	16	30535548	30604600	57	14	412717	3.568	0.00017986	AC002310.13
ENSG00000179270	2	29273842	29332127	186	29	412927	3.5679	0.00017993	C2orf71
ENSG00000064489	19	19246376	19337967	292	23	414634	3.5668	0.00018066	MEF2BNB-MEF2B
ENSG00000213999	19	19246377	19338400	292	23	414634	3.5668	0.00018066	MEF2B
ENSG00000154478	10	125390871	125464123	290	28	414571	3.5651	0.00018185	GPR26
ENSG00000186716	22	23486891	23670224	612	39	413993	3.5642	0.00018248	BCR
ENSG00000176371	15	85109217	85181027	155	20	415113	3.5626	0.00018357	ZSCAN2
ENSG00000157870	1	2482930	2532908	184	14	415206	3.5623	0.00018383	FAM213B
ENSG00000084453	12	21407534	21607528	869	47	414244	3.562	0.00018404	SLCO1A2
ENSG00000185651	22	21868736	21988323	134	6	414823	3.5594	0.00018584	UBE2L3
ENSG00000261147	15	90757788	90825440	229	18	413517	3.559	0.00018612	RP11-697E2.6
ENSG00000139998	14	65402532	65474494	196	29	414468	3.5588	0.00018628	RAB15
ENSG00000143674	1	233428514	233530894	379	29	414776	3.5584	0.00018653	MLK4
ENSG00000183246	22	21889646	21940750	62	4	415346	3.5547	0.00018919	RIMBP3C
ENSG00000103966	15	42180950	42299776	358	41	414031	3.5542	0.0001896	EHD4
ENSG00000078804	20	33257094	33311243	99	8	414054	3.5536	0.00018999	TP53INP2
ENSG00000196176	6	25986907	26032278	103	16	416782	3.5525	0.00019081	HIST1H4A
ENSG00000136487	17	61947578	61994295	82	8	412556	3.5495	0.00019296	GH2
ENSG00000088205	2	118537226	118599955	235	24	416215	3.5487	0.00019354	DDX18
ENSG00000102967	16	72007487	72068954	250	27	415173	3.5487	0.00019359	DHODH
ENSG00000163634	3	63809546	63884579	136	22	415644	3.5486	0.00019366	THOC7
ENSG00000128272	22	39880700	39928691	73	13	413596	3.5482	0.00019391	ATF4
ENSG00000241685	7	98888521	98995787	263	18	415410	3.5481	0.00019402	ARPC1A
ENSG00000184154	11	71756382	71831828	174	8	416935	3.5468	0.00019498	LRTOMT
ENSG00000141376	17	58719814	59480199	1158	50	414498	3.5449	0.0001964	BCAS3
ENSG00000204220	6	33222079	33276178	139	19	416796	3.5447	0.00019649	PFDN6
ENSG00000271810	1	113235236	113289055	138	28	413442	3.5444	0.00019674	RP11-426L16.10
ENSG00000123545	6	97327189	97380757	187	29	415837	3.5435	0.00019741	NDUFAF4
ENSG00000075399	16	89763542	89822394	299	26	414603	3.5399	0.00020017	VPS9D1
ENSG00000118017	3	137832560	137886229	120	6	415758	3.5396	0.00020038	A4GNT
ENSG00000165392	8	30856317	31041285	414	33	414823	3.5391	0.00020075	WRN
ENSG00000071051	2	106326354	106520730	774	39	414979	3.5388	0.00020099	NCK2
ENSG00000068137	17	40809932	40864048	65	9	415543	3.5385	0.0002012	PLEKHH3
ENSG00000168298	6	26121559	26167343	104	20	416378	3.5375	0.00020195	HIST1H1E
ENSG00000014641	2	63780743	63844331	130	12	415809	3.5374	0.00020203	MDH1
ENSG00000173113	11	64073932	64120556	83	15	415149	3.5367	0.00020258	TRMT112
ENSG00000168884	4	2733375	2793103	273	35	413352	3.5366	0.00020268	TNIP2
ENSG00000174721	10	93656346	93704240	118	20	414861	3.535	0.00020387	FGFBP3
ENSG00000103671	15	64644947	64757502	222	23	415695	3.5348	0.00020405	TRIP4
ENSG00000100418	22	41984032	42052100	77	9	415292	3.5346	0.00020419	DESI1
ENSG00000078900	1	3534084	3662765	427	64	413218	3.5334	0.00020514	TP73
ENSG00000130723	9	134234480	134385584	351	25	414333	3.5334	0.00020514	PRRC2B
ENSG00000167536	17	27214799	27265089	59	13	414601	3.5306	0.00020733	DHRS13
ENSG00000141198	17	52941748	53049310	399	41	415108	3.5303	0.00020755	TOM1L1
ENSG00000173660	1	46734303	46792448	84	18	414578	3.5301	0.00020774	UQCRH
ENSG00000169760	3	173079074	174014434	2720	142	414344	3.53	0.00020779	NLGN1
ENSG00000118689	6	108846038	109015977	289	22	414231	3.5291	0.00020846	FOXO3
ENSG00000092929	17	73813306	73875798	203	19	414520	3.5291	0.00020846	UNC13D
ENSG00000204116	X	72748036	72916937	164	19	415278	3.5261	0.00021087	CHIC1
ENSG00000118482	6	64310725	64499229	342	16	415674	3.5213	0.00021469	PHF3
ENSG00000213445	11	65370568	65428401	78	15	414141	3.5213	0.00021471	SIPA1
ENSG00000267318	17	57983269	58060462	125	13	415626	3.5209	0.00021501	RP11-178C3.1
ENSG00000179820	19	54334477	54389691	79	12	411246	3.5193	0.00021635	MYADM
ENSG00000137948	1	92379928	92489983	405	19	415032	3.5192	0.0002164	BRDT
ENSG00000180596	6	26105101	26159154	157	21	416498	3.5177	0.00021762	HIST1H2BC
ENSG00000145743	5	107184736	107752799	1439	43	414166	3.5158	0.00021924	FBXL17
ENSG00000178035	3	49051758	49101841	57	11	415362	3.5157	0.00021929	IMPDH2
ENSG00000131508	5	138871016	139018018	285	18	415072	3.5146	0.00022024	UBE2D2
ENSG00000167754	19	51436559	51491349	209	42	412636	3.5145	0.00022027	KLK5
ENSG00000091732	7	129648126	129726291	202	21	413941	3.5129	0.00022166	ZC3HC1
ENSG00000075711	3	196759431	197061171	913	34	415321	3.5114	0.00022289	DLG1
ENSG00000179915	2	50135643	51294674	3901	128	414193	3.5107	0.00022347	NRXN1
ENSG00000267114	19	45443301	45492264	185	14	415695	3.5098	0.00022418	CTB-129P6.11
ENSG00000057252	1	179227925	179337815	512	26	415605	3.5089	0.00022502	SOAT1
ENSG00000133110	13	38126720	38207981	312	19	414230	3.5081	0.00022564	POSTN
ENSG00000167077	22	42060503	42205460	380	16	416563	3.5081	0.00022564	MEI1
ENSG00000181409	17	79081095	79174877	438	52	412512	3.5075	0.00022617	AATK
ENSG00000148143	9	109590378	109785915	322	39	415010	3.5063	0.0002272	ZNF462
ENSG00000147488	8	53013399	53408519	1032	65	414426	3.5052	0.00022814	ST18
ENSG00000136206	7	44005488	44059721	133	16	411314	3.5036	0.0002295	SPDYE1
ENSG00000104907	19	13205716	13263381	101	21	414051	3.5036	0.00022951	TRMT1
ENSG00000225697	3	48653156	48707926	54	5	415716	3.5012	0.00023157	SLC26A6
ENSG00000166689	11	16789842	17070990	990	57	413938	3.5007	0.00023205	PLEKHA7
ENSG00000106246	7	99004362	99098787	192	19	416322	3.4988	0.00023369	PTCD1
ENSG00000117395	1	43619846	43771607	526	33	415878	3.498	0.00023437	EBNA1BP2
ENSG00000169083	X	66729465	66960461	169	17	414118	3.4979	0.00023449	AR
ENSG00000105255	19	4269597	4333840	197	36	412100	3.4977	0.00023463	FSD1
ENSG00000101152	20	62491518	62577384	254	21	415144	3.4963	0.00023589	DNAJC5
ENSG00000247596	3	52252626	52308276	95	13	416339	3.4961	0.00023606	TWF2
ENSG00000095564	10	93648526	93800082	351	25	414867	3.4958	0.00023628	BTAF1
ENSG00000119509	9	102826538	103073282	578	15	416030	3.4941	0.00023784	INVS
ENSG00000138442	2	203729505	203914521	386	17	416110	3.4935	0.00023836	WDR12
ENSG00000187475	6	26097640	26143364	156	17	416610	3.493	0.00023878	HIST1H1T
ENSG00000183726	1	25629408	25698852	41	11	412972	3.4918	0.00023988	TMEM50A
ENSG00000115194	2	27466552	27533685	130	16	416189	3.4914	0.00024027	SLC30A3
ENSG00000128165	22	50884985	50934869	137	29	412794	3.4902	0.00024134	ADM2
ENSG00000196326	10	5186335	5279449	579	22	415078	3.4901	0.0002414	AKR1CL1
ENSG00000100490	14	50786310	50918179	335	35	413716	3.4892	0.00024222	CDKL1
ENSG00000123364	12	54297535	54350328	179	23	413835	3.4882	0.00024315	HOXC13
ENSG00000204604	19	53331261	53395902	331	28	411614	3.4877	0.00024364	ZNF468
ENSG00000158169	9	97851336	98114991	331	23	414606	3.4856	0.0002455	FANCC
ENSG00000175928	3	3806121	3899387	307	32	413507	3.4855	0.00024557	LRRN1
ENSG00000105173	19	30267805	30325215	151	19	413299	3.4839	0.00024712	CCNE1
ENSG00000143951	2	63338518	64089977	1758	35	415183	3.4823	0.00024854	WDPCP
ENSG00000154710	7	66112151	66286451	648	21	416593	3.4818	0.00024901	RABGEF1
ENSG00000186451	3	57059469	57119460	215	33	413819	3.4806	0.00025012	SPATA12
ENSG00000162191	11	62433970	62481567	83	10	414926	3.48	0.00025066	UBXN1
ENSG00000223501	6	33208049	33274824	169	21	416689	3.48	0.00025075	VPS52
ENSG00000182768	15	90773891	90826463	164	11	414439	3.4799	0.00025081	NGRN
ENSG00000186111	19	3620181	3735477	306	37	413040	3.4788	0.00025186	PIP5K1C
ENSG00000197928	19	53721577	53793151	351	25	413008	3.4788	0.00025186	ZNF677
ENSG00000122965	12	114244543	114439176	834	42	415242	3.4774	0.00025319	RBM19
ENSG00000092345	3	16618299	16746813	641	66	413808	3.4771	0.00025343	DAZL
ENSG00000005249	7	106650094	106812256	427	32	415088	3.4755	0.00025491	PRKAR2B
ENSG00000214314	7	99005552	99050747	109	14	416313	3.4751	0.00025531	AC073063.1
ENSG00000175066	3	141872414	141979449	305	28	412875	3.475	0.00025546	GK5
ENSG00000197093	7	99746867	99801373	86	10	412004	3.4746	0.0002558	GAL3ST4
ENSG00000122852	10	81335695	81385196	234	20	411716	3.4726	0.00025769	SFTPA1
ENSG00000213471	15	90757762	90818199	211	17	413643	3.4718	0.00025854	TTLL13
ENSG00000160796	3	46986173	47061193	116	11	415395	3.471	0.00025929	NBEAL2
ENSG00000173327	11	65355226	65417853	104	19	413582	3.4698	0.00026042	MAP3K11
ENSG00000170786	8	57202569	57268335	176	22	414836	3.4697	0.00026048	SDR16C5
ENSG00000173406	1	57450451	59047406	5210	276	414716	3.4683	0.00026185	DAB1
ENSG00000013588	12	13008716	13080871	237	45	412238	3.468	0.00026221	GPRC5A
ENSG00000063176	19	49087548	49143974	157	23	414450	3.4673	0.00026288	SPHK2
ENSG00000049283	17	48574904	48631111	187	27	415453	3.4669	0.00026324	EPN3
ENSG00000137496	11	71674587	71726761	142	10	417175	3.4666	0.0002635	IL18BP
ENSG00000188672	1	25678740	25791683	166	6	414484	3.4665	0.00026367	RHCE
ENSG00000185043	15	90763207	90812279	177	14	413652	3.4642	0.00026593	CIB1
ENSG00000138231	3	137869854	137928791	105	6	414589	3.4634	0.00026674	DBR1
ENSG00000197386	4	3041408	3255676	576	27	415458	3.4622	0.00026788	HTT
ENSG00000167641	19	38731877	38782231	183	26	414353	3.462	0.00026806	PPP1R14A
ENSG00000160917	7	99001545	99064994	142	15	416492	3.4613	0.00026875	CPSF4
ENSG00000164600	7	31367075	31415508	84	23	413439	3.4613	0.00026877	NEUROD6
ENSG00000171817	19	38007308	38114998	233	23	416064	3.4593	0.00027076	ZNF540
ENSG00000184208	22	42049943	42104140	101	7	416487	3.4593	0.00027081	C22orf46
ENSG00000237515	16	12960477	13344272	1712	116	414499	3.4586	0.0002715	SHISA9
ENSG00000178980	19	48246829	48297943	226	19	414693	3.4581	0.00027199	SEPW1
ENSG00000081189	5	88003975	88234922	450	34	414940	3.4572	0.00027295	MEF2C
ENSG00000088727	3	47259516	47359941	126	14	416304	3.4567	0.00027345	KIF9
ENSG00000188549	15	40613653	40668168	161	31	414071	3.4566	0.00027356	C15orf52
ENSG00000124568	6	25773125	25867287	300	18	416897	3.4517	0.00027853	SLC17A1
ENSG00000217236	2	175164674	175213220	132	26	412799	3.4496	0.00028075	SP9
ENSG00000114098	3	137871109	138027231	182	21	413983	3.4486	0.00028178	ARMC8
ENSG00000006282	17	48585419	48643213	196	27	414960	3.448	0.00028242	SPATA20
ENSG00000173077	9	117869097	118174923	1156	64	414922	3.4476	0.0002828	DEC1
ENSG00000259511	15	84806242	84860986	66	12	412948	3.4459	0.00028458	UBE2Q2L
ENSG00000229453	3	48338336	48404831	172	9	415910	3.4454	0.00028507	SPINK8
ENSG00000176153	14	65395870	65444531	168	21	414616	3.4442	0.0002864	GPX2
ENSG00000197263	11	124179134	124225184	178	14	416108	3.4436	0.00028704	OR8D2
ENSG00000108819	17	48201104	48262991	126	28	414553	3.4429	0.00028775	PPP1R9B
ENSG00000170683	11	7950081	7996141	175	22	414666	3.4419	0.00028885	OR10A3
ENSG00000118217	1	161701084	161943860	836	28	416125	3.4414	0.00028936	ATF6
ENSG00000140323	15	40615436	40673257	164	30	414106	3.4395	0.00029144	DISP2
ENSG00000239697	17	7417208	7474925	229	26	414563	3.4381	0.00029288	TNFSF12
ENSG00000248871	17	7417416	7474918	229	26	414563	3.4381	0.00029288	TNFSF12-TNFSF13
ENSG00000080845	20	34859258	35167040	302	37	414033	3.4379	0.0002931	DLGAP4
ENSG00000105732	19	42537629	42595701	44	10	413615	3.4376	0.00029345	ZNF574
ENSG00000100138	22	42059934	42121508	129	8	416612	3.4353	0.0002959	NHP2L1
ENSG00000114650	3	47445203	47553616	134	13	415749	3.4351	0.00029615	SCAP
ENSG00000114648	3	47289407	47398306	129	15	416093	3.4345	0.00029687	KLHL18
ENSG00000141510	17	7555097	7625856	210	34	413365	3.4335	0.00029795	TP53
ENSG00000172995	3	35645437	35845988	476	35	414325	3.4334	0.00029799	ARPP21
ENSG00000178752	2	239032623	239087541	205	39	412740	3.4329	0.00029859	FAM132B
ENSG00000077044	2	234228153	234390750	403	33	415040	3.4322	0.00029932	DGKD
ENSG00000178562	2	204536198	204613635	192	23	414911	3.4317	0.00029994	CD28
ENSG00000124788	6	16289343	16796722	1627	172	414094	3.4302	0.00030155	ATXN1
ENSG00000198900	20	39622458	39763127	287	29	415924	3.4274	0.00030475	TOP1
ENSG00000197933	19	11822080	11884824	283	17	414970	3.4259	0.00030643	ZNF823
ENSG00000168890	2	85815671	85865319	94	16	415275	3.4256	0.00030676	TMEM150A
ENSG00000118420	6	83592117	83810560	617	24	415088	3.4255	0.00030684	UBE3D
ENSG00000161955	17	7426609	7474925	177	24	414309	3.4242	0.00030836	TNFSF13
ENSG00000213218	17	61939372	61986126	101	7	412973	3.4231	0.00030961	CSH2
ENSG00000183864	22	41819496	41878027	97	4	415085	3.422	0.00031077	TOB2
ENSG00000213888	22	31707875	31754670	100	18	416004	3.422	0.00031081	AC005003.1
ENSG00000132128	1	46716868	46804280	128	21	414844	3.4219	0.00031091	LRRC41
ENSG00000186115	19	15978833	16043930	372	21	414949	3.4204	0.00031265	CYP4F2
ENSG00000129596	5	115130430	115187651	96	21	413175	3.4161	0.00031765	CDO1
ENSG00000267041	19	37195285	37298727	253	19	415690	3.4158	0.00031792	ZNF850
ENSG00000149016	11	62332517	62394649	73	7	414839	3.4154	0.0003184	TUT1
ENSG00000250067	19	19592036	19658390	136	10	415718	3.4152	0.00031864	YJEFN3
ENSG00000109107	17	26890133	26939282	33	13	415022	3.4139	0.00032021	ALDOC
ENSG00000198108	5	129205165	129532327	659	22	415290	3.4123	0.00032209	CHSY3
ENSG00000160712	1	154342669	154451926	335	29	414407	3.4121	0.00032227	IL6R
ENSG00000183454	16	9842376	10311611	2099	58	414635	3.4103	0.00032442	GRIN2A
ENSG00000198711	1	54668710	54714736	137	21	415026	3.4102	0.00032463	SSBP3-AS1
ENSG00000186010	19	19591545	19654285	128	10	415735	3.41	0.00032485	NDUFA13
ENSG00000175264	11	45660427	45722172	200	24	414265	3.408	0.00032718	CHST1
ENSG00000135974	2	105918816	105975668	199	20	416331	3.4079	0.00032731	C2orf49
ENSG00000138074	2	27412455	27470826	171	14	416775	3.4074	0.00032792	SLC5A6
ENSG00000248919	7	99007372	99098820	186	18	416311	3.4072	0.00032818	ATP5J2-PTCD1
ENSG00000113721	5	149483400	149570435	259	38	414038	3.406	0.00032957	PDGFRB
ENSG00000073712	14	53313986	53454153	340	26	414487	3.406	0.00032957	FERMT2
ENSG00000117500	1	93605299	93681285	181	17	416211	3.4021	0.0003343	TMED5
ENSG00000163935	3	52927588	53115766	455	20	414745	3.402	0.00033443	SFMBT1
ENSG00000133805	11	10294860	10539126	978	81	414520	3.4015	0.00033509	AMPD3
ENSG00000136488	17	61962275	62009021	97	14	411516	3.398	0.00033942	CSH1
ENSG00000256394	4	156740881	156822425	350	22	415417	3.3972	0.00034038	ASIC5
ENSG00000127837	2	219118850	219169980	111	6	415835	3.3948	0.0003434	AAMP
ENSG00000100380	22	41210539	41288026	93	14	413944	3.3944	0.0003439	ST13
ENSG00000197136	11	65348244	65414910	116	21	413453	3.3941	0.00034429	PCNXL3
ENSG00000076201	3	47387501	47464931	94	10	416390	3.393	0.00034569	PTPN23
ENSG00000079689	6	25617464	25712011	354	29	414323	3.3918	0.00034723	SCGN
ENSG00000164308	5	96176643	96265420	474	25	415385	3.3904	0.0003489	ERAP2
ENSG00000115255	19	1456165	1507926	118	18	413416	3.3889	0.00035088	REEP6
ENSG00000188263	22	50422942	50486088	230	32	412617	3.3884	0.00035147	IL17REL
ENSG00000139263	12	59255931	59349303	263	25	415752	3.3882	0.00035175	LRIG3
ENSG00000178537	3	48884369	48971426	96	11	416305	3.3881	0.00035184	SLC25A20
ENSG00000126016	X	112007731	112119043	207	24	414243	3.3878	0.00035226	AMOT
ENSG00000105523	19	49094067	49153111	166	22	414367	3.3874	0.00035282	FAM83E
ENSG00000133302	5	93919052	94085141	469	25	415776	3.3872	0.00035306	ANKRD32
ENSG00000071246	14	77193532	77259354	266	34	415451	3.3859	0.0003547	VASH1
ENSG00000104856	19	45469688	45551452	204	32	414193	3.3853	0.00035549	RELB
ENSG00000268173	19	18228968	18298927	206	21	414167	3.3845	0.00035648	PIK3R2
ENSG00000123415	12	54548529	54617778	142	22	413000	3.3845	0.00035658	SMUG1
ENSG00000169026	4	665618	718230	153	34	414227	3.3844	0.00035668	MFSD7
ENSG00000170153	4	141770961	142169031	1212	80	412212	3.384	0.00035716	RNF150
ENSG00000172818	11	65519493	65574690	132	16	413960	3.383	0.00035845	OVOL1
ENSG00000204178	1	25722388	25836700	189	5	414166	3.383	0.00035852	TMEM57
ENSG00000140368	15	77250700	77339673	166	26	412806	3.3829	0.0003586	PSTPIP1
ENSG00000100417	22	41962898	42020894	65	6	415332	3.3825	0.00035916	PMM1
ENSG00000234444	7	63732837	63825238	499	28	416239	3.3818	0.00036003	ZNF736
ENSG00000006128	7	97326220	97379784	251	13	414844	3.3792	0.00036352	TAC1
ENSG00000119559	19	1451142	1514555	136	23	413187	3.3762	0.00036748	C19orf25
ENSG00000121621	11	28032167	28164855	212	19	416172	3.3745	0.00036972	KIF18A
ENSG00000189067	16	11631853	11765237	568	51	412770	3.3739	0.0003706	LITAF
ENSG00000163596	2	203630690	203771708	320	15	414600	3.3732	0.00037144	ICA1L
ENSG00000178882	12	124422788	124810570	1254	93	414293	3.3723	0.00037274	FAM101A
ENSG00000157881	1	2429972	2493039	159	20	413436	3.3721	0.00037303	PANK4
ENSG00000112667	6	43183367	43232222	130	18	415325	3.3714	0.00037389	DNPH1
ENSG00000166411	15	78388840	78474291	259	27	415346	3.3709	0.00037463	IDH3A
ENSG00000153303	6	168446425	168517237	244	39	412850	3.3707	0.00037486	FRMD1
ENSG00000247121	5	96139731	96306513	731	28	415273	3.3706	0.00037509	CTD-2260A17.2
ENSG00000196341	11	124169708	124215733	167	14	416071	3.3704	0.00037525	OR8D1
ENSG00000149489	11	62344194	62392592	61	7	414556	3.3703	0.00037548	ROM1
ENSG00000154319	8	11268972	11367224	506	37	412621	3.3696	0.00037639	FAM167A
ENSG00000149499	11	62359690	62415237	71	7	414711	3.3687	0.00037761	EML3
ENSG00000128829	15	40191347	40337797	466	39	414120	3.3687	0.00037767	EIF2AK4
ENSG00000140538	15	88408230	88834999	962	74	414263	3.3677	0.00037892	NTRK3
ENSG00000163793	2	27463289	27514367	106	14	416171	3.3669	0.0003801	DNAJC5G
ENSG00000119487	9	128189672	128504513	615	25	415811	3.3664	0.00038084	MAPKAP1
ENSG00000119969	10	96270547	96383662	243	16	415774	3.3649	0.00038281	HELLS
ENSG00000233041	15	40608234	40658635	142	28	413618	3.3642	0.00038384	PHGR1
ENSG00000244057	1	152538138	152583562	28	7	414431	3.3628	0.00038583	LCE3C
ENSG00000112183	6	17246577	17304106	185	25	415073	3.3621	0.00038673	RBM24
ENSG00000128040	4	57666026	57722908	329	35	413095	3.3615	0.00038767	SPINK2
ENSG00000183747	16	20427783	20508991	321	13	414451	3.3607	0.00038868	ACSM2A
ENSG00000136425	15	78386948	78458886	222	32	415294	3.3599	0.00038989	CIB2
ENSG00000169951	16	30555085	30604819	37	10	412392	3.3582	0.00039221	ZNF764
ENSG00000145495	5	10318815	10450500	189	14	414026	3.3579	0.00039272	MARCH6
ENSG00000258674	19	19592036	19656885	130	10	415719	3.3577	0.00039291	CTC-260F20.3
ENSG00000073861	17	45775610	45833485	145	25	415272	3.357	0.00039397	TBX21
ENSG00000187134	10	4899796	5035475	746	46	414749	3.3565	0.00039475	AKR1C1
ENSG00000157873	1	2452078	2506821	148	17	413456	3.3549	0.00039701	TNFRSF14
ENSG00000109736	4	2922288	2971586	120	16	414587	3.3546	0.00039737	MFSD10
ENSG00000149480	11	62350686	62404312	66	6	414950	3.3545	0.00039754	MTA2
ENSG00000179715	12	47438386	47640443	653	62	413610	3.3534	0.00039913	PCED1B
ENSG00000134571	11	47342957	47409253	192	22	414646	3.3506	0.00040311	MYBPC3
ENSG00000105737	19	42492473	42608650	79	15	414453	3.3504	0.00040352	GRIK5
ENSG00000113249	5	156446424	156521130	300	27	414195	3.3502	0.00040381	HAVCR1
ENSG00000117480	1	46824937	46889520	195	12	416183	3.3498	0.00040433	FAAH
ENSG00000172031	1	92460539	92539093	241	17	415122	3.3498	0.00040434	EPHX4
ENSG00000186132	2	120049801	120159404	449	30	414973	3.3448	0.00041166	C2orf76
ENSG00000157168	8	31461902	32632548	3942	147	414368	3.3447	0.00041191	NRG1
ENSG00000213593	11	57445072	57518445	119	13	416017	3.344	0.00041289	TMX2
ENSG00000103426	16	4380252	4505495	319	26	414874	3.3436	0.00041343	CORO7-PAM16
ENSG00000156603	11	57461186	57514693	88	10	416239	3.3433	0.00041393	MED19
ENSG00000166260	17	53019263	53081146	210	15	415372	3.3413	0.00041692	COX11
ENSG00000123080	1	51391417	51450305	79	10	415795	3.3413	0.00041696	CDKN2C
ENSG00000187553	10	94786021	94838454	139	14	415386	3.3391	0.00042024	CYP26C1
ENSG00000183396	3	48648192	48694288	44	5	415052	3.3385	0.00042111	TMEM89
ENSG00000255154	3	58268341	58313847	232	15	415560	3.3363	0.00042454	RPP14
ENSG00000185722	17	4057201	4202274	308	19	415780	3.3337	0.00042845	ANKFY1
ENSG00000196236	22	41218081	41373838	153	18	414509	3.3333	0.00042904	XPNPEP3
ENSG00000166803	15	64647193	64714886	141	16	415486	3.3313	0.00043226	KIAA0101
ENSG00000110711	11	67215512	67268574	63	11	415008	3.3304	0.00043353	AIP
ENSG00000142698	1	34597484	34694732	331	46	415133	3.3289	0.00043594	C1orf94
ENSG00000169282	3	155720490	156266545	1617	73	414794	3.3283	0.00043694	KCNAB1
ENSG00000187672	3	55532336	56537391	3257	108	415199	3.3275	0.00043821	ERC2
ENSG00000131981	14	55555828	55622126	179	16	414782	3.3272	0.00043866	LGALS3
ENSG00000136457	17	48531857	48581327	113	16	415005	3.3269	0.00043902	CHAD
ENSG00000089639	19	19730285	19789476	141	23	414964	3.3263	0.00043996	GMIP
ENSG00000106004	7	27170671	27218287	107	19	414902	3.326	0.00044054	HOXA5
ENSG00000118705	20	35771813	35880022	354	17	416411	3.3258	0.00044085	RPN2
ENSG00000143554	1	153711830	153762633	91	18	413842	3.3245	0.00044296	SLC27A3
ENSG00000175029	10	126666421	126884739	832	78	414263	3.3243	0.00044323	CTBP2
ENSG00000185085	11	62404320	62455774	74	9	414630	3.3241	0.00044349	INTS5
ENSG00000172404	22	41245553	41293130	42	9	414501	3.3218	0.00044726	DNAJB7
ENSG00000177679	7	75796216	75926605	239	25	414425	3.3217	0.00044732	SRRM3
ENSG00000162188	11	62440130	62486673	74	9	414752	3.3204	0.00044952	GNG3
ENSG00000170624	5	155262354	156204799	2937	109	415032	3.3194	0.00045103	SGCD
ENSG00000180479	19	38035684	38120673	183	18	416629	3.3193	0.00045125	ZNF571
ENSG00000137871	15	56912379	57245769	720	27	415271	3.3192	0.0004513	ZNF280D
ENSG00000187186	9	34654160	34701109	128	15	414900	3.319	0.00045175	RP11-195F19.5
ENSG00000148737	10	114675009	114937437	550	71	413178	3.3183	0.00045276	TCF7L2
ENSG00000163686	3	58188233	58291420	426	25	414384	3.3183	0.0004528	ABHD6
ENSG00000106554	7	132459629	132801848	698	25	414811	3.318	0.00045336	CHCHD3
ENSG00000166396	18	61385169	61482604	434	26	416423	3.317	0.00045499	SERPINB7
ENSG00000169288	4	78748674	78883944	363	17	416016	3.3161	0.00045649	MRPL1
ENSG00000175514	11	67208772	67255200	62	11	415625	3.3146	0.00045889	GPR152
ENSG00000114480	3	81528850	81846312	661	30	415600	3.3134	0.00046084	GBE1
ENSG00000249852	7	217554	264557	92	18	413029	3.3132	0.00046116	AC145676.2
ENSG00000146247	6	79635584	79822953	438	24	415857	3.3127	0.00046194	PHIP
ENSG00000073670	17	42801399	42869214	139	19	415714	3.3127	0.00046199	ADAM11
ENSG00000241399	2	160615364	160689753	318	20	415583	3.3126	0.00046216	CD302
ENSG00000010256	3	48626435	48683409	52	9	415054	3.3111	0.00046469	UQCRC1
ENSG00000177479	3	48921254	49033815	129	14	416557	3.307	0.00047152	ARIH2
ENSG00000255508	11	62317075	62394003	96	8	414900	3.3063	0.00047275	MIR3654
ENSG00000254462	11	57445077	57569058	199	17	416099	3.3042	0.0004762	TMX2-CTNND1
ENSG00000005483	7	104619626	104764808	244	16	415926	3.3038	0.00047685	KMT2E
ENSG00000178093	19	19613227	19661838	110	9	415614	3.3031	0.00047817	TSSK6
ENSG00000174579	3	135857764	135951083	137	19	414574	3.3011	0.00048145	MSL2
ENSG00000181555	3	47047919	47240457	282	15	416274	3.3002	0.00048302	SETD2
ENSG00000112659	6	43114913	43202325	222	24	415214	3.2998	0.00048379	CUL9
ENSG00000160446	9	131473148	131521406	51	11	414104	3.2998	0.00048379	ZDHHC12
ENSG00000096996	19	18159805	18244754	381	31	413780	3.2993	0.00048455	IL12RB1
ENSG00000186185	17	42992077	43060082	229	36	414939	3.2993	0.00048468	KIF18B
ENSG00000110921	12	109976060	110045067	273	18	416731	3.2982	0.00048655	MVK
ENSG00000243244	2	48721522	48836025	468	37	414112	3.2977	0.00048741	STON1
ENSG00000135114	12	121448095	121512045	218	36	413863	3.2973	0.00048806	OASL
ENSG00000111897	6	122754499	122827967	189	18	416119	3.2964	0.00048964	SERINC1
ENSG00000112655	6	43009006	43139457	340	28	415534	3.295	0.00049213	PTK7
ENSG00000146143	6	57144603	57523375	519	33	412802	3.2936	0.00049457	PRIM2
ENSG00000137714	11	110265607	110345605	250	16	415133	3.2932	0.00049532	FDX1
ENSG00000164900	7	150835676	150906832	163	27	413408	3.2916	0.00049814	GBX1
ENSG00000172725	11	67195519	67246292	71	10	416168	3.2908	0.00049945	CORO1B
ENSG00000173585	3	45892996	45954667	156	26	413274	3.2882	0.0005042	CCR9
ENSG00000114790	3	153803792	153985616	507	21	415028	3.2876	0.00050515	ARHGEF26
ENSG00000213927	9	34651877	34699045	127	15	414970	3.2871	0.00050612	CCL27
ENSG00000269753	1	2223581	2269042	164	33	410759	3.2868	0.0005066	AL589739.1
ENSG00000188227	19	37962841	38049664	175	23	415618	3.2855	0.00050908	ZNF793
ENSG00000106609	7	66351212	66433538	206	16	416591	3.285	0.00050997	TMEM248
ENSG00000139428	12	109981542	110046679	255	18	416574	3.2842	0.00051136	MMAB
ENSG00000149636	20	35370194	35437221	67	24	415076	3.2832	0.00051322	DSN1
ENSG00000169519	11	28094795	28365054	403	18	416123	3.2829	0.00051376	METTL15
ENSG00000106006	7	27175015	27225222	106	20	414597	3.2827	0.00051411	HOXA6
ENSG00000101464	20	33138346	33299910	264	12	414536	3.2819	0.00051562	PIGU
ENSG00000143631	1	152264651	152332679	164	8	415132	3.2797	0.00051966	FLG
ENSG00000117407	1	44363992	44412913	129	13	415425	3.2788	0.00052128	ARTN
ENSG00000175544	11	67184877	67236699	69	10	415778	3.2784	0.00052192	CABP4
ENSG00000132471	17	73831780	73887588	197	16	414373	3.277	0.00052456	WBP2
ENSG00000172663	11	67221824	67271743	58	11	415039	3.274	0.00053016	TMEM134
ENSG00000118900	16	4861666	4942361	297	23	415330	3.2732	0.00053174	UBN1
ENSG00000142700	1	50873222	50924172	82	13	415353	3.2725	0.00053295	DMRTA2
ENSG00000128274	22	43078127	43152304	394	33	413983	3.2718	0.0005344	A4GALT
ENSG00000182578	5	149422854	149527935	319	50	413150	3.2716	0.00053475	CSF1R
ENSG00000156599	11	57400219	57478659	127	16	414992	3.2695	0.0005386	ZDHHC5
ENSG00000162222	11	62460541	62517765	112	10	414974	3.2694	0.00053896	TTC9C
ENSG00000126583	19	54347444	54420906	127	24	413490	3.2683	0.00054089	PRKCG
ENSG00000160326	9	136326217	136379259	194	34	411615	3.2674	0.00054268	SLC2A6
ENSG00000162460	1	16033917	16084477	157	18	414618	3.2656	0.00054622	TMEM82
ENSG00000203784	1	153140919	153187596	92	16	411672	3.264	0.00054917	LELP1
ENSG00000168955	2	228216872	228281711	340	33	413453	3.2635	0.00055022	TM4SF20
ENSG00000149541	11	62372768	62424647	61	8	414870	3.2613	0.00055456	B3GAT3
ENSG00000170044	3	101783088	102208685	1075	58	414330	3.2609	0.00055522	ZPLD1
ENSG00000253368	1	27285198	27337389	54	7	414838	3.2602	0.00055675	TRNP1
ENSG00000142949	1	43955858	44099343	359	20	415424	3.26	0.00055711	PTPRF
ENSG00000175893	9	14601069	14728469	588	47	414528	3.2574	0.00056212	ZDHHC21
ENSG00000213402	11	67192981	67240538	61	8	415847	3.2569	0.00056326	PTPRCAP
ENSG00000171681	12	14483610	14661697	503	20	415392	3.2558	0.00056545	ATF7IP
ENSG00000132478	17	73745681	73831886	206	28	414500	3.2558	0.00056546	UNK
ENSG00000267848	20	62550007	62595495	118	26	414121	3.2552	0.00056657	AL118506.1
ENSG00000167791	11	67276383	67325899	101	13	415064	3.2535	0.00056995	CABP2
ENSG00000254732	11	57474635	57570715	148	14	416195	3.2534	0.00057025	RP11-691N7.6
ENSG00000197381	21	46458768	46656478	609	39	415042	3.2521	0.00057276	ADARB1
ENSG00000160703	11	119002277	119064725	118	13	414870	3.2499	0.00057713	NLRX1
ENSG00000099308	19	18173603	18272502	364	27	414789	3.2499	0.00057714	MAST3
ENSG00000133980	14	74734772	74836711	226	29	414645	3.2469	0.00058342	VRTN
ENSG00000110906	12	109876461	109950349	286	18	416010	3.2462	0.00058468	KCTD10
ENSG00000108239	10	96127261	96305687	345	19	414673	3.2462	0.00058481	TBC1D12
ENSG00000168887	2	85823777	85874189	89	15	415149	3.2457	0.00058589	C2orf68
ENSG00000083828	19	58246023	58341307	265	17	414852	3.2449	0.00058746	ZNF586
ENSG00000160844	7	99788283	99904855	196	19	414630	3.2441	0.00058909	GATS
ENSG00000131069	20	33424949	33525769	169	12	416019	3.2439	0.00058945	ACSS2
ENSG00000186439	6	123527483	123993238	1514	67	414406	3.2431	0.00059117	TRDN
ENSG00000120784	19	38094650	38218238	293	21	416455	3.2428	0.00059188	ZFP30
ENSG00000084774	2	27405258	27476811	209	16	416733	3.2411	0.00059533	CAD
ENSG00000186462	X	72422135	72469684	97	14	415696	3.2407	0.0005962	NAP1L2
ENSG00000068001	3	50345221	50395337	36	9	415459	3.2407	0.00059622	HYAL2
ENSG00000158815	8	21864909	21916320	119	31	412060	3.2405	0.00059654	FGF17
ENSG00000146926	7	150862785	150919919	174	34	414112	3.239	0.00059981	ASB10
ENSG00000091106	2	32439522	32525923	204	28	415163	3.2387	0.00060032	NLRC4
ENSG00000197142	10	114098776	114198138	240	22	413985	3.2387	0.0006004	ACSL5
ENSG00000163684	3	58256974	58320422	297	13	415637	3.2361	0.00060585	RPP14
ENSG00000115468	2	233435767	233557491	325	37	412599	3.2359	0.00060638	EFHD1
ENSG00000100266	22	43221418	43446151	794	22	415409	3.2352	0.00060771	PACSIN2
ENSG00000086696	16	82033609	82142139	193	30	413977	3.2343	0.00060975	HSD17B2
ENSG00000261701	16	72053522	72121145	171	20	415417	3.2343	0.00060981	HPR
ENSG00000254772	11	62317073	62377401	76	7	415394	3.2338	0.00061086	EEF1G
ENSG00000163527	3	31539130	31689112	339	20	415096	3.2329	0.00061278	STT3B
ENSG00000167792	11	67339323	67390006	167	14	415551	3.2324	0.00061386	NDUFV1
ENSG00000228567	19	53759929	53805972	252	31	412585	3.2315	0.00061568	VN1R4
ENSG00000186577	6	34204157	34252247	167	16	414851	3.2314	0.00061582	C6orf1
ENSG00000066651	6	126272576	126370422	115	7	415216	3.2307	0.00061742	TRMT11
ENSG00000198646	20	33274722	33448452	295	14	415188	3.2295	0.0006201	NCOA6
ENSG00000161960	17	7441024	7492323	152	22	415364	3.229	0.00062122	EIF4A1
ENSG00000105664	19	18883583	18937123	141	27	411016	3.2287	0.0006217	COMP
ENSG00000138085	2	27399895	27450046	143	13	416761	3.2276	0.00062407	ATRAID
ENSG00000160868	7	99344604	99416888	69	11	415178	3.2272	0.0006251	CYP3A4
ENSG00000131067	20	33422523	33495663	128	12	415816	3.227	0.00062539	GGT7
ENSG00000215704	1	15757404	15827895	239	31	414482	3.227	0.00062545	CELA2B
ENSG00000183508	1	118113556	118180994	240	24	413982	3.2266	0.00062637	FAM46C
ENSG00000139496	13	25840662	25933938	111	21	414913	3.2257	0.00062826	NUPL1
ENSG00000109819	4	23746664	23940712	620	83	414282	3.2244	0.00063109	PPARGC1A
ENSG00000134323	2	16045686	16097129	155	24	413957	3.2242	0.00063163	MYCN
ENSG00000168899	2	85776531	85830535	171	21	415874	3.2237	0.00063273	VAMP5
ENSG00000135966	2	105870871	105981491	358	26	415921	3.2232	0.00063379	TGFBRAP1
ENSG00000172113	3	48324754	48378175	131	4	416693	3.2225	0.0006355	NME6
ENSG00000198538	19	53290662	53395853	494	49	412345	3.222	0.00063639	ZNF28
ENSG00000180917	16	71305292	71358618	204	21	415349	3.222	0.00063652	CMTR2
ENSG00000165516	14	50199326	50259909	64	11	414006	3.2218	0.000637	KLHDC2
ENSG00000021826	2	211307406	211553831	688	42	414945	3.2214	0.00063783	CPS1
ENSG00000054277	1	241743404	241875678	409	69	413112	3.2214	0.00063791	OPN3
ENSG00000084207	11	67316066	67364131	159	13	415324	3.2192	0.00064282	GSTP1
ENSG00000063177	19	49108585	49157793	115	15	413957	3.2188	0.00064367	RPL18
ENSG00000135686	16	84647131	84711292	267	28	413243	3.2168	0.00064815	KLHL36
ENSG00000172375	11	118937908	118999252	150	17	414892	3.2165	0.00064877	C2CD2L
ENSG00000128298	22	38470896	38541677	174	21	414588	3.2121	0.0006589	BAIAP2L2
ENSG00000258289	14	65346079	65421309	366	16	415437	3.2117	0.00065968	CHURC1
ENSG00000267260	19	37229055	37277980	134	17	415218	3.2115	0.00066018	CTD-2162K18.4
ENSG00000196914	11	120172787	120370645	375	20	414703	3.2115	0.00066022	ARHGEF12
ENSG00000216490	19	18248972	18298927	128	17	413248	3.2108	0.00066177	IFI30
ENSG00000177363	11	62443874	62492371	79	8	415162	3.2105	0.00066263	LRRN4CL
ENSG00000133216	1	23002332	23251818	475	61	412895	3.2093	0.00066526	EPHB2
ENSG00000184162	19	19302225	19349233	95	14	415735	3.2087	0.00066661	NR2C2AP
ENSG00000068024	2	239959864	240358348	1406	104	413922	3.2084	0.00066737	HDAC4
ENSG00000184489	8	142367093	142451620	275	28	413173	3.2071	0.00067034	PTP4A3
ENSG00000214215	12	93061619	93112325	129	14	415145	3.2063	0.00067228	C12orf74
ENSG00000105647	19	18228928	18291350	188	19	414222	3.205	0.00067522	PIK3R2
ENSG00000157350	16	70403338	70508140	106	29	415396	3.2048	0.00067568	ST3GAL2
ENSG00000077235	16	27460876	27596234	180	15	416256	3.2033	0.00067925	GTF3C1
ENSG00000244094	1	153074590	153120991	103	13	415317	3.2026	0.00068103	SPRR2F
ENSG00000164684	8	81530686	81822016	492	22	414128	3.2017	0.00068319	ZNF704
ENSG00000126950	X	100298709	100361353	105	25	410887	3.2011	0.00068442	TMEM35
ENSG00000166183	14	104517016	104589098	221	36	414616	3.1997	0.00068781	ASPG
ENSG00000151148	12	109880207	109984507	393	22	416288	3.1997	0.00068786	UBE3B
ENSG00000184967	12	132593993	132647013	182	18	413583	3.1997	0.00068789	NOC4L
ENSG00000124181	20	39730600	39821629	151	22	416529	3.1996	0.00068817	PLCG1
ENSG00000174306	20	39797088	39981312	401	24	416011	3.1988	0.00069	ZHX3
ENSG00000160007	19	47386933	47518334	190	22	414859	3.1979	0.00069204	ARHGAP35
ENSG00000167656	8	143856296	143903008	260	14	413946	3.1976	0.00069293	LY6D
ENSG00000129226	17	7447785	7495429	131	21	415375	3.1971	0.000694	CD68
ENSG00000112658	6	43104037	43159243	150	16	414931	3.1968	0.00069485	SRF
ENSG00000100053	22	25560817	25613330	221	27	415253	3.1955	0.0006979	CRYBB3
ENSG00000151790	4	156740890	156851558	445	21	415339	3.1945	0.00070028	TDO2
ENSG00000136444	17	48521161	48573336	122	16	414717	3.1941	0.00070141	RSAD1
ENSG00000196826	19	12562373	12697288	366	29	414603	3.1939	0.00070191	ZNF709
ENSG00000099817	19	1076594	1130598	256	38	413381	3.1937	0.0007023	POLR2E
ENSG00000138190	10	94555935	94829250	720	28	415585	3.1927	0.00070484	EXOC6
ENSG00000104549	8	125975739	126044525	239	21	416123	3.1915	0.00070767	SQLE
ENSG00000243335	7	66058868	66286446	847	20	416616	3.1912	0.00070836	KCTD7
ENSG00000170802	2	48506776	48616433	322	22	415174	3.1894	0.00071272	FOXN2
ENSG00000233436	11	57500986	57554253	73	11	415925	3.1892	0.00071333	BTBD18
ENSG00000165060	9	71615175	71725094	459	34	414591	3.1884	0.00071527	FXN
ENSG00000145331	4	100457866	100520189	284	20	416861	3.1877	0.00071701	TRMT10A
ENSG00000122483	1	93610476	93754287	354	17	416303	3.1877	0.00071707	CCDC18
ENSG00000145868	5	147728498	147832399	168	13	415938	3.1875	0.0007176	FBXO38
ENSG00000066923	7	99740186	99829111	186	14	413808	3.1872	0.00071834	STAG3
ENSG00000183941	1	149769221	149821339	41	5	414195	3.1855	0.00072258	HIST2H4A
ENSG00000183598	1	149774826	149820236	41	5	414195	3.1855	0.00072258	HIST2H3D
ENSG00000138380	2	203741937	203861786	263	11	416498	3.1854	0.00072272	CARF
ENSG00000198053	20	1840154	1930543	320	42	412982	3.1848	0.00072428	SIRPA
ENSG00000140749	16	21642609	21698981	84	16	413101	3.1846	0.00072484	IGSF6
ENSG00000105373	19	48213779	48270315	263	22	414212	3.1844	0.0007252	GLTSCR2
ENSG00000198211	16	89950573	90012500	272	22	414291	3.1843	0.00072564	TUBB3
ENSG00000198556	7	99035464	99111273	136	15	416385	3.1836	0.00072734	ZNF789
ENSG00000185163	12	132611139	132663880	166	22	412403	3.1833	0.00072794	DDX51
ENSG00000214753	11	62470102	62529821	109	11	414723	3.1828	0.00072939	HNRNPUL2
ENSG00000163683	4	39537950	39675710	401	39	414268	3.1824	0.00073038	SMIM14
ENSG00000203814	1	149744245	149818928	40	4	414411	3.1809	0.00073405	HIST2H2BF
ENSG00000197147	1	89955395	90073423	348	17	415511	3.1795	0.00073772	LRRC8B
ENSG00000213420	7	99757229	99809995	97	10	412335	3.1792	0.00073834	GPC2
ENSG00000153066	16	11762936	11871734	328	24	413954	3.178	0.00074145	TXNDC11
ENSG00000244752	22	25580489	25637836	223	40	413640	3.177	0.00074408	CRYBB2
ENSG00000183117	8	2782875	4887494	17410	601	413284	3.1763	0.0007459	CSMD1
ENSG00000261190	16	52029399	52147386	301	33	413405	3.1752	0.0007486	C16orf97
ENSG00000198561	11	57485715	57597018	151	14	416143	3.1746	0.00075013	CTNND1
ENSG00000173557	2	26750450	26812400	175	25	412761	3.1731	0.00075401	C2orf70
ENSG00000174225	X	100189697	100255818	62	15	411541	3.1726	0.00075541	ARL13A
ENSG00000166340	11	6624000	6675692	143	24	415052	3.1708	0.00076	TPP1
ENSG00000138100	2	27470260	27540307	118	15	416085	3.1698	0.00076277	TRIM54
ENSG00000254901	19	19277712	19338400	180	22	414931	3.1698	0.00076278	MEF2BNB
ENSG00000160094	1	33687146	33776320	187	21	413752	3.1689	0.00076515	ZNF362
ENSG00000211450	11	57473825	57520986	69	8	416147	3.1681	0.0007671	C11orf31
ENSG00000258947	16	89952800	90015169	276	22	414416	3.168	0.00076735	TUBB3
ENSG00000122592	7	27183335	27232555	108	24	414074	3.1678	0.00076805	HOXA7
ENSG00000168000	11	62447747	62512317	119	10	415141	3.1678	0.00076807	BSCL2
ENSG00000168843	4	162295049	163120187	3092	105	414483	3.1677	0.00076835	FSTL5
ENSG00000166965	15	91463100	91516349	199	22	414256	3.1677	0.00076837	RCCD1
ENSG00000272305	3	52993135	53168469	462	23	414651	3.1674	0.00076895	RP11-894J14.5
ENSG00000168959	11	88227744	88834113	1974	46	415007	3.1674	0.00076912	GRM5
ENSG00000152217	18	42225138	42658475	918	90	414615	3.1673	0.00076929	SETBP1
ENSG00000172572	12	20487179	20847315	1250	94	413227	3.1662	0.00077222	PDE3A
ENSG00000101353	20	35719629	35842991	349	18	416534	3.1659	0.000773	MROH8
ENSG00000182511	15	91391925	91449006	135	21	411917	3.1653	0.00077464	FES
ENSG00000166401	18	61602159	61682278	256	32	414312	3.1641	0.00077784	SERPINB8
ENSG00000177150	18	13653346	13761662	388	23	416536	3.1623	0.00078268	FAM210A
ENSG00000189292	2	269558	323851	118	21	414548	3.1618	0.00078402	FAM150B
ENSG00000178252	3	49009495	49063386	43	9	417028	3.1607	0.00078706	WDR6
ENSG00000124564	6	25823294	25917514	295	23	416928	3.1586	0.00079261	SLC17A3
ENSG00000179085	1	155102367	155148071	95	11	415145	3.1586	0.00079271	DPM3
ENSG00000180155	8	143835752	143894640	264	19	413801	3.1577	0.0007952	LYNX1
ENSG00000204922	11	62402745	62451159	69	8	414815	3.1574	0.00079604	C11orf83
ENSG00000064545	19	19219978	19284322	212	26	414308	3.1558	0.00080017	TMEM161A
ENSG00000128607	7	129675350	129785560	293	27	413477	3.1556	0.00080087	KLHDC10
ENSG00000234857	11	62447747	62529856	146	11	414975	3.1549	0.00080281	HNRNPUL2-BSCL2
ENSG00000105997	7	27135803	27227200	208	28	415018	3.1548	0.00080295	HOXA3
ENSG00000104859	19	45507298	45584214	137	24	413366	3.1542	0.00080467	CLASRP
ENSG00000106633	7	44173872	44272769	313	35	414253	3.154	0.00080531	GCK
ENSG00000186231	6	97337605	97598630	883	53	415055	3.1538	0.00080587	KLHL32
ENSG00000258643	14	23741044	23804578	121	29	413079	3.1522	0.0008103	BCL2L2-PABPN1
ENSG00000104213	8	17398942	17511580	772	72	414153	3.1516	0.00081203	PDGFRL
ENSG00000005175	12	48047070	48134844	233	26	415191	3.1514	0.00081236	RPAP3
ENSG00000172977	11	65444467	65497075	181	16	415382	3.151	0.0008135	KAT5
ENSG00000108604	17	61899444	61955425	163	7	415373	3.1504	0.00081515	SMARCD2
ENSG00000196628	18	52879562	53367018	871	55	414246	3.1499	0.00081668	TCF4
ENSG00000103264	16	87350593	87460748	397	39	415004	3.1478	0.00082241	FBXO31
ENSG00000136770	10	22035466	22327698	507	24	415373	3.1471	0.0008246	DNAJC1
ENSG00000126107	1	45458212	45512001	142	12	414839	3.1465	0.0008261	HECTD3
ENSG00000158792	16	89752751	89803113	204	31	413653	3.1449	0.00083076	SPATA2L
ENSG00000091317	3	32512804	32579900	174	25	415008	3.1405	0.00084335	CMTM6
ENSG00000110697	11	67249239	67308734	82	16	414197	3.1403	0.0008438	PITPNM1
ENSG00000169851	4	30687037	31158422	1482	69	415282	3.14	0.00084473	PCDH7
ENSG00000168952	14	25268862	25554503	980	65	415040	3.1389	0.000848	STXBP6
ENSG00000215695	1	15951364	15998217	115	6	416015	3.1388	0.00084831	RSC1A1
ENSG00000268069	12	48143706	48189787	161	23	412843	3.1374	0.0008523	AC004466.1
ENSG00000119004	2	204068663	204173009	214	17	416345	3.1369	0.00085362	CYP20A1
ENSG00000148450	10	23349435	23420942	166	27	414717	3.1369	0.00085377	MSRB2
ENSG00000116786	1	15975827	16071264	267	12	415504	3.1365	0.00085477	PLEKHM2
ENSG00000184608	8	11190911	11306167	501	36	413376	3.1356	0.00085753	C8orf12
ENSG00000100504	14	51314609	51446454	506	53	414454	3.1355	0.00085792	PYGL
ENSG00000089597	11	62382298	62449104	84	8	414661	3.1354	0.00085819	GANAB
ENSG00000162782	1	179525748	179670407	499	22	415229	3.1345	0.00086075	TDRD5
ENSG00000157884	2	26794070	26899236	261	27	413655	3.1326	0.00086638	CIB4
ENSG00000166295	10	73940787	74005618	158	8	415970	3.1324	0.00086705	ANAPC16
ENSG00000117481	1	46770849	46840824	295	12	415907	3.1315	0.00086961	NSUN4
ENSG00000155959	X	154390284	154478098	102	12	413373	3.1314	0.0008699	VBP1
ENSG00000198373	16	69761209	69985644	592	27	415758	3.1304	0.0008728	WWP2
ENSG00000173039	11	65411067	65465565	129	12	415224	3.1302	0.00087338	RELA
ENSG00000095713	10	99614757	99825585	394	48	413728	3.1301	0.00087383	CRTAC1
ENSG00000084693	2	27230232	27303490	90	11	414957	3.1294	0.00087571	AGBL5
ENSG00000196547	15	91410448	91475814	179	29	413391	3.1286	0.00087817	MAN2A2
ENSG00000197576	7	27158126	27205418	125	17	415460	3.1284	0.00087872	HOXA4
ENSG00000119777	2	27220778	27274563	63	8	414729	3.1279	0.0008804	TMEM214
ENSG00000121552	3	122009091	122070819	232	25	415198	3.1278	0.0008805	CSTA
ENSG00000167468	19	1068936	1116787	217	44	412846	3.1278	0.00088057	GPX4
ENSG00000129473	14	23732999	23790968	113	29	412518	3.1277	0.00088095	BCL2L2
ENSG00000162461	1	16027900	16077891	155	16	415009	3.1271	0.00088256	SLC25A34
ENSG00000023839	10	101507489	101621949	305	19	414882	3.1269	0.00088321	ABCC2
ENSG00000126545	4	70761799	70822289	153	14	412947	3.1264	0.00088492	CSN1S1
ENSG00000066135	1	44080829	44181186	219	17	415545	3.1248	0.00088956	KDM4A
ENSG00000169894	7	100512187	100621118	208	35	414162	3.1248	0.00088977	MUC3A
ENSG00000259316	15	64462547	64700980	481	22	416042	3.1236	0.00089332	CTD-2116N17.1
ENSG00000006283	17	48603429	48714835	317	40	414244	3.123	0.0008952	CACNA1G
ENSG00000102158	X	77071861	77186090	69	12	413598	3.1199	0.00090456	MAGT1
ENSG00000148942	11	26678566	26779974	375	54	414945	3.119	0.00090746	SLC5A12
ENSG00000183558	1	149803505	149849478	21	4	413935	3.1189	0.00090778	HIST2H2AA3
ENSG00000134954	11	128318656	128492453	424	58	413844	3.1166	0.00091465	ETS1
ENSG00000036828	3	121867530	122015342	603	39	415906	3.1155	0.00091825	CASR
ENSG00000147955	9	34624719	34672806	107	16	414863	3.113	0.00092595	SIGMAR1
ENSG00000177879	5	115142178	115259778	215	32	414997	3.1126	0.00092728	AP3S1
ENSG00000198039	7	64295550	64401344	449	17	415568	3.1116	0.00093048	ZNF273
ENSG00000197915	1	152174558	152231669	198	8	416673	3.1114	0.00093107	HRNR
ENSG00000173065	17	27072996	27217250	263	13	415399	3.1108	0.00093288	FAM222B
ENSG00000215271	14	23731666	23803656	151	34	412929	3.1091	0.00093835	HOMEZ
ENSG00000185261	5	93478671	93989309	864	72	414183	3.1091	0.00093836	KIAA0825
ENSG00000166762	15	43910701	43995316	30	13	413875	3.1088	0.00093937	CATSPER2
ENSG00000135222	4	70810974	70861725	142	14	414728	3.1081	0.0009414	CSN2
ENSG00000087077	7	100429760	100481076	120	19	414750	3.1067	0.00094591	TRIP6
ENSG00000108823	17	48206575	48263292	113	25	414642	3.1063	0.0009471	SGCA
ENSG00000118292	1	150205600	150263327	85	10	410692	3.1063	0.00094722	C1orf54
ENSG00000168894	2	85787848	85834736	143	18	415624	3.1058	0.00094898	RNF181
ENSG00000164946	9	14724664	14945993	881	86	412810	3.1047	0.00095249	FREM1
ENSG00000164080	3	51540160	51712683	189	23	416210	3.1038	0.00095533	RAD54L2
ENSG00000185650	14	69244377	69298190	183	21	414569	3.1036	0.00095595	ZFP36L1
ENSG00000114850	3	156247929	156307973	217	19	415375	3.1032	0.00095713	SSR3
ENSG00000162415	1	45472071	45806881	695	27	415532	3.1016	0.00096231	ZSWIM5
ENSG00000170906	19	54571036	54622564	223	28	413264	3.1009	0.0009648	NDUFA3
ENSG00000185436	1	24470647	24549449	247	37	411705	3.1006	0.00096555	IFNLR1
ENSG00000187258	7	34662851	34927944	1060	53	415140	3.1001	0.00096719	NPSR1
ENSG00000203811	1	149801110	149847765	18	4	413546	3.0996	0.00096905	HIST2H3C
ENSG00000173480	19	58401664	58462978	138	14	413862	3.0986	0.00097203	ZNF417
ENSG00000205882	8	11840692	11888821	201	20	410333	3.0952	0.00098325	DEFB134
ENSG00000197808	19	37118094	37192755	162	14	416756	3.0935	0.00098922	ZNF461
ENSG00000074771	6	155706504	155812037	304	50	414232	3.0918	0.00099459	NOX3
ENSG00000180357	15	64717941	64988264	549	22	416336	3.0913	0.0009963	ZNF609
ENSG00000065308	6	52352200	52476713	504	47	414865	3.0892	0.0010035	TRAM2
ENSG00000156395	10	106365859	107034993	2048	54	414964	3.0886	0.0010056	SORCS3
ENSG00000105605	19	54377589	54457195	133	33	413837	3.088	0.0010076	CACNG7
ENSG00000128915	15	60701808	60806359	198	17	415141	3.0872	0.0010104	NARG2
ENSG00000088930	20	21248942	21380463	305	17	416182	3.0835	0.0010228	XRN2
ENSG00000235863	6	33209917	33262609	143	18	416863	3.0827	0.0010257	B3GALT4
ENSG00000100395	22	41566209	41637275	179	11	415914	3.0826	0.0010259	L3MBTL2
ENSG00000108592	17	61886793	61942372	132	7	416212	3.0825	0.0010265	FTSJ3
ENSG00000094914	12	53691240	53753648	116	16	415366	3.0823	0.0010272	AAAS
ENSG00000140564	15	91376822	91436688	137	25	411686	3.0822	0.0010273	FURIN
ENSG00000163006	2	109368213	109511933	299	13	415684	3.0814	0.0010302	CCDC138
ENSG00000149639	20	35395845	35527089	212	40	414080	3.0788	0.0010392	SOGA1
ENSG00000166716	15	85256866	85359659	241	23	416040	3.078	0.0010419	ZNF592
ENSG00000153071	5	39361780	39497402	472	43	415496	3.077	0.0010455	DAB2
ENSG00000163956	4	3498103	3569286	281	26	415108	3.0761	0.0010488	LRPAP1
ENSG00000114383	3	50347458	50400682	40	10	415614	3.076	0.0010491	TUSC2
ENSG00000165841	10	96412911	96623017	594	18	416293	3.0743	0.0010549	CYP2C19
ENSG00000182771	10	87349312	88161250	2586	138	415088	3.0735	0.001058	GRID1
ENSG00000132613	16	70685107	70754969	213	29	413122	3.073	0.0010596	MTSS1L
ENSG00000171790	1	41471269	41523909	170	19	416325	3.0728	0.0010602	SLFNL1
ENSG00000241468	7	99036098	99098954	117	13	416398	3.0726	0.001061	ATP5J2
ENSG00000162512	1	31332314	31416608	200	45	412029	3.0709	0.0010669	SDC3
ENSG00000139211	12	47459490	47508734	121	25	412297	3.0707	0.0010677	AMIGO2
ENSG00000172932	11	67021018	67079956	73	14	416640	3.0702	0.0010697	ANKRD13D
ENSG00000163344	1	154887210	154944467	99	15	415732	3.0694	0.0010725	PMVK
ENSG00000177182	8	61934717	62424204	1595	70	414765	3.0693	0.0010728	CLVS1
ENSG00000203668	1	241782155	241834232	187	37	413356	3.0689	0.0010743	CHML
ENSG00000173744	2	228301868	228435930	521	21	416181	3.0688	0.0010747	AGFG1
ENSG00000129255	17	7451847	7506107	138	22	415033	3.0682	0.0010769	MPDU1
ENSG00000257017	16	72053491	72104954	123	14	414868	3.068	0.0010773	HP
ENSG00000177535	1	247604255	247650308	344	23	414492	3.0678	0.0010783	OR2B11
ENSG00000008441	19	13071422	13219610	254	18	414439	3.0671	0.0010807	NFIX
ENSG00000177511	18	54983044	55048962	145	15	415463	3.0667	0.0010823	ST8SIA3
ENSG00000182263	2	164439906	164627522	372	45	414132	3.0666	0.0010827	FIGN
ENSG00000214756	11	62397781	62445968	66	7	415035	3.0666	0.0010827	METTL12
ENSG00000116731	1	13991693	14161574	625	30	416033	3.0664	0.0010833	PRDM2
ENSG00000010803	1	41482872	41742826	747	26	416306	3.0663	0.0010838	SCMH1
ENSG00000144591	2	220328589	220381710	107	11	413149	3.0662	0.001084	GMPPA
ENSG00000146530	7	12360511	12478567	597	22	415422	3.0654	0.0010868	VWDE
ENSG00000267552	19	38170766	38245089	180	21	416496	3.065	0.0010884	CTD-2528L19.4
ENSG00000138039	2	48849428	49017880	668	62	413576	3.0645	0.0010901	LHCGR
ENSG00000158373	6	26123349	26181577	124	26	416448	3.0609	0.0011035	HIST1H2BD
ENSG00000164114	4	156253810	156333122	244	18	414706	3.0603	0.0011055	MAP9
ENSG00000167797	11	67263968	67311120	72	14	414395	3.0588	0.0011111	CDK2AP2
ENSG00000066032	2	79377357	80885905	4957	292	414232	3.0576	0.0011157	CTNNA2
ENSG00000070018	12	12258959	12454946	508	25	414715	3.0571	0.0011174	LRP6
ENSG00000141582	17	77796955	77848228	153	28	412464	3.0571	0.0011175	CBX4
ENSG00000087191	17	61869512	61919379	92	7	416535	3.0566	0.0011194	PSMC5
ENSG00000040487	1	19603820	19665794	258	26	414477	3.0562	0.0011207	PQLC2
ENSG00000159840	7	143043173	143098204	134	40	413395	3.0538	0.00113	ZYX
ENSG00000130338	6	158698692	158942860	969	30	415455	3.0534	0.0011312	TULP4
ENSG00000197921	1	2450184	2496684	113	16	413115	3.0523	0.0011356	HES5
ENSG00000166501	16	23812322	24241932	1397	99	414082	3.0518	0.0011374	PRKCB
ENSG00000108950	17	66521254	66632530	266	38	413979	3.0516	0.0011382	FAM20A
ENSG00000157653	9	116137334	116201964	209	33	413618	3.0506	0.0011421	C9orf43
ENSG00000204414	17	61976957	62031198	123	16	411767	3.0494	0.0011464	CSHL1
ENSG00000137460	4	153822504	153910848	238	39	414612	3.0476	0.0011532	FHDC1
ENSG00000258817	11	49938943	49984971	195	16	417092	3.047	0.0011557	OR4C13
ENSG00000180660	13	36037926	36085832	105	17	413674	3.0463	0.0011583	MAB21L1
ENSG00000140398	15	75604296	75657592	98	13	415748	3.0455	0.0011616	NEIL1
ENSG00000113073	5	139704787	139764728	88	19	413567	3.044	0.0011672	SLC4A9
ENSG00000100156	22	38464141	38515100	108	16	414322	3.0439	0.0011676	SLC16A8
ENSG00000267824	16	20464024	20510981	128	7	413913	3.0428	0.0011719	AC137056.1
ENSG00000228273	7	100512257	100560424	164	27	414535	3.0424	0.0011736	MUC3A
ENSG00000140632	16	4843204	4932343	306	24	414900	3.0421	0.0011745	GLYR1
ENSG00000049249	1	7969907	8035926	144	19	413608	3.0418	0.0011759	TNFRSF9
ENSG00000047578	16	27526454	27801690	377	18	415473	3.0415	0.001177	KIAA0556
ENSG00000117616	1	25558728	25699704	82	24	412453	3.0376	0.0011923	C1orf63
ENSG00000173120	11	66851740	67035558	218	25	415916	3.037	0.0011946	KDM2A
ENSG00000166793	11	57402560	57452417	82	11	414879	3.037	0.0011948	YPEL4
ENSG00000169469	1	152968678	153015376	270	4	416091	3.0357	0.0012	SPRR1B
ENSG00000166263	17	53011088	53251646	685	22	415329	3.0355	0.0012008	STXBP4
ENSG00000166337	11	6617526	6668898	135	22	415039	3.0345	0.0012045	TAF10
ENSG00000118557	16	72136056	72245777	309	23	415534	3.032	0.0012146	PMFBP1
ENSG00000204882	8	142356600	142412367	161	25	413856	3.0299	0.001223	GPR20
ENSG00000058453	1	17031768	17309474	95	18	412759	3.0296	0.0012246	CROCC
ENSG00000125966	20	33779457	33874801	202	24	413588	3.029	0.0012269	MMP24
ENSG00000269755	19	12533917	12630630	495	14	415328	3.0273	0.0012337	CTD-3105H18.18
ENSG00000197885	3	23923151	24023082	323	19	414239	3.0268	0.0012359	NKIRAS1
ENSG00000269064	1	179433716	179492805	412	20	416554	3.0254	0.0012417	AL160286.1
ENSG00000154822	3	16809159	17142086	1005	40	414819	3.0236	0.001249	PLCL2
ENSG00000214357	5	172033269	172128543	289	43	412968	3.0232	0.0012506	NEURL1B
ENSG00000184148	1	152908142	152955050	104	9	415415	3.0223	0.0012544	SPRR4
ENSG00000109181	4	69646711	69706914	220	12	416291	3.0223	0.0012544	UGT2B10
ENSG00000109118	17	27222268	27313789	101	12	415287	3.0219	0.0012558	PHF12
ENSG00000177082	15	85175999	85232574	135	18	416179	3.0213	0.0012584	WDR73
ENSG00000184232	11	120046475	120111041	217	34	415130	3.0208	0.0012606	OAF
ENSG00000113070	5	139702428	139761216	87	19	413376	3.0208	0.0012607	HBEGF
ENSG00000268750	19	58296087	58380309	289	21	414244	3.0179	0.0012727	CTD-2583A14.10
ENSG00000269343	19	58296099	58380018	289	21	414244	3.0179	0.0012727	ZNF587B
ENSG00000228570	10	81566114	81620632	49	6	409863	3.0167	0.0012776	NUTM2E
ENSG00000173221	5	95077023	95193709	362	43	414537	3.0147	0.001286	GLRX
ENSG00000242247	22	43182508	43289112	393	14	415912	3.0142	0.0012884	ARFGAP3
ENSG00000169118	15	64447716	64683442	470	19	416035	3.014	0.0012893	CSNK1G1
ENSG00000142621	1	15538768	15736779	762	67	414221	3.0131	0.0012929	FHAD1
ENSG00000167740	17	4011462	4100605	328	18	415596	3.0129	0.0012937	CYB5D2
ENSG00000183310	1	248727022	248773080	8	2	402967	3.0127	0.0012947	OR2T34
ENSG00000101444	20	32858074	32934608	101	10	414122	3.0122	0.0012966	AHCY
ENSG00000177971	15	75921426	75976047	105	20	413527	3.012	0.0012978	IMP3
ENSG00000114302	3	48772030	48920279	134	14	416436	3.0111	0.0013014	PRKAR2A
ENSG00000255098	8	11860545	11908043	184	15	409270	3.0101	0.001306	RP11-481A20.11
ENSG00000198182	19	38177264	38245691	158	19	416425	3.0089	0.0013112	ZNF607
ENSG00000242441	2	48809937	48970287	661	52	414215	3.0087	0.0013117	GTF2A1L
ENSG00000178741	15	75202132	75265509	142	14	414696	3.0082	0.0013139	COX5A
ENSG00000135899	2	231022009	231125444	476	38	415798	3.0077	0.0013161	SP110
ENSG00000137070	9	34615699	34671889	116	16	415041	3.0072	0.0013184	IL11RA
ENSG00000108175	10	80793792	81086276	983	129	413446	3.0069	0.0013196	ZMIZ1
ENSG00000203812	1	149787643	149833191	20	5	413961	3.0052	0.0013272	HIST2H2AA4
ENSG00000140836	16	72806784	73128597	837	106	413233	3.0042	0.0013312	ZFHX3
ENSG00000175832	17	41595212	41691988	216	18	414791	3.0033	0.0013351	ETV4
ENSG00000243710	1	43602820	43730029	521	26	416151	3.0026	0.0013386	WDR65
ENSG00000164362	5	1243262	1330184	233	47	413428	3.0011	0.0013451	TERT
ENSG00000173641	1	16330523	16381089	333	26	414727	3.0009	0.0013459	HSPB7
ENSG00000163803	2	28645012	28876654	887	87	414089	2.9999	0.0013503	PLB1
ENSG00000140474	15	75118457	75170687	79	12	415301	2.9999	0.0013505	ULK3
ENSG00000117322	1	207592575	207673240	197	21	415138	2.9997	0.0013512	CR2
ENSG00000140995	16	89979333	90044468	318	28	414689	2.9993	0.0013529	DEF8
ENSG00000175003	6	160507821	160589750	229	42	414864	2.9985	0.0013564	SLC22A1
ENSG00000105856	7	106774406	106852974	178	14	415882	2.9977	0.00136	HBP1
ENSG00000042781	1	215786236	216631738	2500	147	414713	2.9973	0.0013617	USH2A
ENSG00000125755	19	46308668	46401548	361	27	415360	2.9954	0.0013704	SYMPK
ENSG00000170745	2	18024114	18552882	2252	144	414673	2.9947	0.0013736	KCNS3
ENSG00000135318	6	86124809	86215500	226	15	415492	2.9946	0.001374	NT5E
ENSG00000078177	4	40023446	40169872	524	30	414784	2.9946	0.0013742	N4BP2
ENSG00000167524	17	26924982	26976218	37	13	415574	2.9945	0.0013743	SGK494
ENSG00000164091	3	52278437	52357036	136	14	416334	2.994	0.0013766	WDR82
ENSG00000168702	2	140978992	142924270	8734	255	415182	2.9936	0.0013785	LRP1B
ENSG00000117505	1	93776445	93845055	173	13	415995	2.9926	0.001383	DR1
ENSG00000182168	4	96073655	96505357	1577	137	413947	2.9924	0.0013841	UNC5C
ENSG00000087269	4	2929660	3000112	189	13	415604	2.9907	0.0013917	NOP14
ENSG00000139318	12	89731009	89782048	172	21	416022	2.9903	0.0013934	DUSP6
ENSG00000173566	8	21954383	22001932	149	20	414675	2.9903	0.0013937	NUDT18
ENSG00000109103	17	26863725	26914686	39	13	414440	2.9902	0.0013939	UNC119
ENSG00000124177	20	40020741	40282133	686	29	415291	2.9888	0.0014002	CHD6
ENSG00000168071	11	64072695	64135006	114	15	415203	2.9873	0.0014073	CCDC88B
ENSG00000152092	1	176816438	177169109	889	60	414528	2.9869	0.0014092	ASTN1
ENSG00000025156	6	122685691	122764264	268	16	413831	2.9865	0.0014108	HSF2
ENSG00000159640	17	61519422	61609205	179	24	411954	2.9852	0.0014171	ACE
ENSG00000103490	16	31202806	31249771	28	7	413987	2.9845	0.0014201	PYCARD
ENSG00000177238	16	31190342	31246510	35	8	414436	2.9839	0.001423	TRIM72
ENSG00000162004	16	762582	811954	167	31	413333	2.9838	0.0014233	CCDC78
ENSG00000182783	1	248711784	248757797	6	1	401491	2.9832	0.0014264	OR2T29
ENSG00000090263	7	140695854	140750028	108	10	414698	2.9831	0.0014267	MRPS33
ENSG00000213398	16	67963653	68013034	59	9	416075	2.9818	0.0014327	LCAT
ENSG00000111344	12	113526624	113609044	287	17	415937	2.9816	0.0014336	RASAL1
ENSG00000124507	6	34398916	34513006	285	37	414215	2.9814	0.0014348	PACSIN1
ENSG00000149136	11	57083459	57138351	149	19	415088	2.981	0.0014367	SSRP1
ENSG00000133065	1	205748221	205817876	200	31	415699	2.9804	0.0014393	SLC41A1
ENSG00000163811	2	29082509	29181088	326	16	415979	2.98	0.0014415	WDR43
ENSG00000205220	16	67958405	68005990	50	9	416027	2.9784	0.001449	PSMB10
ENSG00000205922	19	1717372	1790987	177	46	411501	2.9777	0.001452	ONECUT3
ENSG00000131174	X	77119935	77172870	36	8	413474	2.975	0.0014648	COX7B
ENSG00000165323	11	92050262	92639618	1381	54	414828	2.9746	0.0014669	FAT3
ENSG00000148218	9	116138597	116198613	194	31	413505	2.9744	0.0014676	ALAD
ENSG00000108961	17	8156815	8203410	163	21	414582	2.9736	0.0014717	RANGRF
ENSG00000125434	17	8181081	8233661	193	27	414617	2.9719	0.0014798	SLC25A35
ENSG00000135847	1	180234515	180507089	839	23	415649	2.9716	0.001481	ACBD6
ENSG00000102780	13	42579176	42840714	1001	51	414546	2.9697	0.0014903	DGKH
ENSG00000161807	19	9215274	9261439	226	23	414257	2.9697	0.0014905	OR7G1
ENSG00000196468	X	76674648	76722769	13	4	411741	2.9693	0.0014923	FGF16
ENSG00000264813	17	61527184	61609209	167	21	411985	2.969	0.0014939	ACE
ENSG00000115155	2	26670071	26816566	428	53	413503	2.9686	0.0014956	OTOF
ENSG00000162888	1	206654449	206706061	136	16	414839	2.9686	0.0014957	C1orf147
ENSG00000170145	11	111438115	111611577	260	12	414257	2.9673	0.0015022	SIK2
ENSG00000258728	9	34611642	34667110	105	16	415302	2.9667	0.0015049	GALT
ENSG00000161298	19	37060719	37129499	140	14	416466	2.9662	0.0015074	ZNF382
ENSG00000028277	19	42580263	42735737	157	9	416153	2.9659	0.0015088	POU2F2
ENSG00000269476	19	58378133	58462959	202	21	413662	2.9653	0.0015118	CTD-2583A14.9
ENSG00000221995	17	27390537	27453537	126	14	415586	2.9652	0.0015125	TIAF1
ENSG00000123636	2	160165490	160508203	1118	54	415301	2.9644	0.0015162	BAZ2B
ENSG00000113645	5	167683656	167909308	730	92	413184	2.9634	0.0015215	WWC1
ENSG00000183662	3	68018359	68604776	2140	90	414748	2.9627	0.0015249	FAM19A1
ENSG00000089472	X	65347391	65498709	206	10	412604	2.9622	0.0015272	HEPH
ENSG00000203710	1	207634492	207823992	404	31	415082	2.9614	0.001531	CR1
ENSG00000117707	1	214121524	214224595	265	30	414660	2.9603	0.0015365	PROX1
ENSG00000115486	2	85761846	85823670	205	22	415808	2.9599	0.0015389	GGCX
ENSG00000167034	8	23526206	23575440	176	30	414192	2.9577	0.0015496	NKX3-1
ENSG00000178531	19	7979372	8026051	137	13	415222	2.9576	0.00155	CTXN1
ENSG00000189042	19	37143514	37228603	198	15	416652	2.9576	0.0015503	ZNF567
ENSG00000173020	11	66998881	67064027	72	14	416609	2.9562	0.0015572	ADRBK1
[truncated: 17,882 more rows]
