# Supplementary material for: Genome-wide association study identifies 143 loci associated with 25 hydroxyvitamin D concentration
Source: Nat Commun. 2020 Apr 2;11:1647. doi: 10.1038/s41467-020-15421-7 (PMC7118120; doi:10.1038/s41467-020-15421-7)
Supplement: Supplementary file 7 — Supplementary Dataset 5 [file 41467_2020_15421_MOESM7_ESM.xlsx]

## Sheet: Supplementary Data 5
Supplementary Data 5. Results from FUMA gene set analysis
Significant gene sets (after multiple testing correction) in the competitive gene-set analysis, containing output for the individual genes in the significant gene sets. Analysis were conducted with MAGMA v1.06. Columns are: GENE, gene Ensembl ID; CHR, chromosome; START/STOP, the annotation boundaries of the gene on that chromosome; NSNPS, the number of SNPs annotated to that gene that were found …
#	ALPHA	=	0.05
#	NUMBER_OF_TESTS	=	10676
#	_SET1_	VARIABLE	=	Curated_gene_sets:kegg_pentose_and_glucuronate_interconversions	(set)
#	_SET1_	NGENES	=	29
#	_SET1_	P-VALUE	=	1.01018e-10
_SET1_	GENE	CHR	START	STOP	NSNPS	NPARAM	N	ZSTAT	P
_SET1_	ENSG00000169764	2	64033074	64128696	231	33	414868	2.9458	0.0016107
_SET1_	ENSG00000197713	2	210832289	210896300	98	16	414779	-0.35416	0.63839
_SET1_	ENSG00000241635	2	234491291	234691956	667	38	415566	9.7751	7.2008e-23
_SET1_	ENSG00000242515	2	234510100	234691951	624	33	415637	9.6453	2.572e-22
_SET1_	ENSG00000241119	2	234545499	234691946	515	27	415515	10.123	2.1796e-24
_SET1_	ENSG00000244122	2	234555584	234691945	500	31	415533	10.579	1.8666e-26
_SET1_	ENSG00000167165	2	234565253	234691946	477	30	415603	10.481	5.2699e-26
_SET1_	ENSG00000240224	2	234586638	234691945	401	24	415583	9.995	8.0152e-24
_SET1_	ENSG00000244474	2	234592424	234691945	367	24	415533	10.094	2.9483e-24
_SET1_	ENSG00000243135	2	234602754	234691945	317	23	415274	10.125	2.1443e-24
_SET1_	ENSG00000242366	2	234633894	234691945	205	24	416047	7.3679	8.6688e-14
_SET1_	ENSG00000093217	3	38353251	38472839	410	28	415528	0.7798	0.21776
_SET1_	ENSG00000109814	4	39490375	39564931	274	25	413457	2.2223	0.013132
_SET1_	ENSG00000197888	4	69392902	69469245	8	4	398995	2.5945	0.0047368
_SET1_	ENSG00000196620	4	69502348	69571346	213	19	408765	5.4713	2.234e-08
_SET1_	ENSG00000109181	4	69646711	69706914	220	12	416291	3.0223	0.0012544
_SET1_	ENSG00000135220	4	69784181	69852509	291	12	416398	7.0989	6.2886e-13
_SET1_	ENSG00000171234	4	69882081	69988705	526	14	416424	10.908	6.7215e-43
_SET1_	ENSG00000213759	4	70055669	70115449	271	15	415361	10.908	3.625e-28
_SET1_	ENSG00000135226	4	70111217	70170768	78	15	412168	10.908	1.1999e-36
_SET1_	ENSG00000156096	4	70335883	70426732	611	20	415128	2.0182	0.021785
_SET1_	ENSG00000173610	4	70444135	70553965	526	33	414030	4.6304	1.8244e-06
_SET1_	ENSG00000270386	4	70444912	70553967	526	33	414030	4.6304	1.8244e-06
_SET1_	ENSG00000169919	7	65415671	65482301	171	15	416607	2.2159	0.013348
_SET1_	ENSG00000085662	7	134117102	134179036	164	28	413981	1.0979	0.13613
_SET1_	ENSG00000235376	10	104970644	105017773	94	14	415050	0.34939	0.3634
_SET1_	ENSG00000165475	13	20967806	21134996	596	54	413541	-1.1334	0.87147
_SET1_	ENSG00000169738	17	79983012	80030608	127	19	414804	1.3492	0.088644
_SET1_	ENSG00000104808	19	49401939	49458226	211	35	412892	0.5766	0.28211
#	_SET2_	VARIABLE	=	Curated_gene_sets:kegg_ascorbate_and_aldarate_metabolism	(set)
#	_SET2_	NGENES	=	26
#	_SET2_	P-VALUE	=	6.2726e-19
_SET2_	GENE	CHR	START	STOP	NSNPS	NPARAM	N	ZSTAT	P
_SET2_	ENSG00000143149	1	165621453	165703100	381	32	414413	-0.011025	0.5044
_SET2_	ENSG00000241635	2	234491291	234691956	667	38	415566	9.7751	7.2008e-23
_SET2_	ENSG00000242515	2	234510100	234691951	624	33	415637	9.6453	2.572e-22
_SET2_	ENSG00000241119	2	234545499	234691946	515	27	415515	10.123	2.1796e-24
_SET2_	ENSG00000244122	2	234555584	234691945	500	31	415533	10.579	1.8666e-26
_SET2_	ENSG00000167165	2	234565253	234691946	477	30	415603	10.481	5.2699e-26
_SET2_	ENSG00000240224	2	234586638	234691945	401	24	415583	9.995	8.0152e-24
_SET2_	ENSG00000244474	2	234592424	234691945	367	24	415533	10.094	2.9483e-24
_SET2_	ENSG00000243135	2	234602754	234691945	317	23	415274	10.125	2.1443e-24
_SET2_	ENSG00000242366	2	234633894	234691945	205	24	416047	7.3679	8.6688e-14
_SET2_	ENSG00000109814	4	39490375	39564931	274	25	413457	2.2223	0.013132
_SET2_	ENSG00000197888	4	69392902	69469245	8	4	398995	2.5945	0.0047368
_SET2_	ENSG00000196620	4	69502348	69571346	213	19	408765	5.4713	2.234e-08
_SET2_	ENSG00000109181	4	69646711	69706914	220	12	416291	3.0223	0.0012544
_SET2_	ENSG00000135220	4	69784181	69852509	291	12	416398	7.0989	6.2886e-13
_SET2_	ENSG00000171234	4	69882081	69988705	526	14	416424	10.908	6.7215e-43
_SET2_	ENSG00000213759	4	70055669	70115449	271	15	415361	10.908	3.625e-28
_SET2_	ENSG00000135226	4	70111217	70170768	78	15	412168	10.908	1.1999e-36
_SET2_	ENSG00000156096	4	70335883	70426732	611	20	415128	2.0182	0.021785
_SET2_	ENSG00000173610	4	70444135	70553965	526	33	414030	4.6304	1.8244e-06
_SET2_	ENSG00000270386	4	70444912	70553967	526	33	414030	4.6304	1.8244e-06
_SET2_	ENSG00000164904	5	125867533	125966110	310	28	414133	1.676	0.046867
_SET2_	ENSG00000137124	9	38357661	38408658	232	49	413766	1.1329	0.12863
_SET2_	ENSG00000111275	12	112169691	112257782	88	9	416226	-0.73286	0.76818
_SET2_	ENSG00000072210	17	19516449	19590911	157	15	415848	-0.62686	0.73462
_SET2_	ENSG00000100253	22	50890213	50939077	152	36	412780	3.6462	0.00013308
#	_SET3_	VARIABLE	=	Curated_gene_sets:kegg_steroid_hormone_biosynthesis	(set)
#	_SET3_	NGENES	=	54
#	_SET3_	P-VALUE	=	9.9063e-08
_SET3_	GENE	CHR	START	STOP	NSNPS	NPARAM	N	ZSTAT	P
_SET3_	ENSG00000203859	1	119922554	119975658	167	16	414444	-0.89843	0.81552
_SET3_	ENSG00000203857	1	120014821	120067681	95	6	413139	0.57808	0.2816
_SET3_	ENSG00000132196	1	162725492	162792607	130	23	414210	1.2114	0.11287
_SET3_	ENSG00000117594	1	209824510	209918295	214	28	415119	0.42394	0.33581
_SET3_	ENSG00000138061	2	38284116	38372044	388	29	413405	2.8502	0.0021846
_SET3_	ENSG00000241635	2	234491291	234691956	667	38	415566	9.7751	7.2008e-23
_SET3_	ENSG00000242515	2	234510100	234691951	624	33	415637	9.6453	2.572e-22
_SET3_	ENSG00000241119	2	234545499	234691946	515	27	415515	10.123	2.1796e-24
_SET3_	ENSG00000244122	2	234555584	234691945	500	31	415533	10.579	1.8666e-26
_SET3_	ENSG00000167165	2	234565253	234691946	477	30	415603	10.481	5.2699e-26
_SET3_	ENSG00000240224	2	234586638	234691945	401	24	415583	9.995	8.0152e-24
_SET3_	ENSG00000244474	2	234592424	234691945	367	24	415533	10.094	2.9483e-24
_SET3_	ENSG00000243135	2	234602754	234691945	317	23	415274	10.125	2.1443e-24
_SET3_	ENSG00000242366	2	234633894	234691945	205	24	416047	7.3679	8.6688e-14
_SET3_	ENSG00000128039	4	56177276	56249263	220	29	413584	1.5429	0.06143
_SET3_	ENSG00000197888	4	69392902	69469245	8	4	398995	2.5945	0.0047368
_SET3_	ENSG00000196620	4	69502348	69571346	213	19	408765	5.4713	2.234e-08
_SET3_	ENSG00000109181	4	69646711	69706914	220	12	416291	3.0223	0.0012544
_SET3_	ENSG00000135220	4	69784181	69852509	291	12	416398	7.0989	6.2886e-13
_SET3_	ENSG00000171234	4	69882081	69988705	526	14	416424	10.908	6.7215e-43
_SET3_	ENSG00000213759	4	70055669	70115449	271	15	415361	10.908	3.625e-28
_SET3_	ENSG00000135226	4	70111217	70170768	78	15	412168	10.908	1.1999e-36
_SET3_	ENSG00000156096	4	70335883	70426732	611	20	415128	2.0182	0.021785
_SET3_	ENSG00000173610	4	70444135	70553965	526	33	414030	4.6304	1.8244e-06
_SET3_	ENSG00000270386	4	70444912	70553967	526	33	414030	4.6304	1.8244e-06
_SET3_	ENSG00000109193	4	70666498	70760870	276	30	415111	0.6212	0.26723
_SET3_	ENSG00000145545	5	6598456	6679675	362	26	415838	1.3467	0.089035
_SET3_	ENSG00000204228	6	33137419	33184608	35	10	415944	0.381	0.3516
_SET3_	ENSG00000106258	7	99235817	99312621	134	13	415922	3.7641	8.3582e-05
_SET3_	ENSG00000160870	7	99292660	99367819	139	8	415423	2.6302	0.0042662
_SET3_	ENSG00000160868	7	99344604	99416888	69	11	415178	3.2272	0.00062511
_SET3_	ENSG00000021461	7	99390636	99473718	152	16	415429	2.6044	0.0046014
_SET3_	ENSG00000122787	7	137652070	137812732	425	46	413988	-1.264	0.89689
_SET3_	ENSG00000167910	8	59392737	59447795	142	15	415576	4.923	4.2614e-07
_SET3_	ENSG00000172817	8	65490320	65746318	547	25	415741	1.0223	0.15331
_SET3_	ENSG00000160882	8	143943772	143996262	252	12	416019	0.64363	0.25991
_SET3_	ENSG00000179142	8	143981975	144034259	214	14	414340	0.86627	0.19317
_SET3_	ENSG00000130948	9	98987588	99099434	389	38	413900	-0.19965	0.57912
_SET3_	ENSG00000187134	10	4899796	5035475	746	46	414749	3.3565	0.00039475
_SET3_	ENSG00000151632	10	5019967	5095223	437	38	412496	2.3872	0.0084877
_SET3_	ENSG00000196139	10	5042546	5159878	692	51	413988	1.1931	0.11641
_SET3_	ENSG00000198610	10	5202425	5270912	452	24	414752	3.6928	0.00011091
_SET3_	ENSG00000148795	10	104580288	104632290	142	17	415785	-0.058992	0.52352
_SET3_	ENSG00000149084	11	43542986	43888167	895	49	414805	0.52276	0.30057
_SET3_	ENSG00000025423	12	57110945	57191574	142	18	411029	-1.494	0.93241
_SET3_	ENSG00000137869	15	51490254	51665807	571	36	414139	2.485	0.0064774
_SET3_	ENSG00000140459	15	74620100	74695081	178	21	415669	2.432	0.0075076
_SET3_	ENSG00000140465	15	75001883	75052951	114	18	414799	1.3255	0.092498
_SET3_	ENSG00000176387	16	67429555	67481456	85	11	416689	1.9941	0.023068
_SET3_	ENSG00000086696	16	82033609	82142139	193	30	413977	3.2343	0.00060975
_SET3_	ENSG00000108786	17	40666232	40717231	103	15	415940	5.0786	1.9015e-07
_SET3_	ENSG00000088002	19	49020332	49112682	408	39	413309	0.86773	0.19277
_SET3_	ENSG00000093010	22	19894130	19967498	363	40	414028	2.8413	0.0022461
_SET3_	ENSG00000101846	X	7102497	7282851	270	19	414311	-0.77946	0.78215
#	_SET4_	VARIABLE	=	Curated_gene_sets:kegg_starch_and_sucrose_metabolism	(set)
#	_SET4_	NGENES	=	52
#	_SET4_	P-VALUE	=	3.9549e-11
_SET4_	GENE	CHR	START	STOP	NSNPS	NPARAM	N	ZSTAT	P
_SET4_	ENSG00000079739	1	64023947	64135916	348	38	415005	0.64667	0.25892
_SET4_	ENSG00000162688	1	100280640	100399579	473	29	415547	-0.43421	0.66793
_SET4_	ENSG00000240038	1	104061437	104132156	110	22	413328	3.665	0.00012365
_SET4_	ENSG00000243480	1	104124999	104178402	29	13	410079	1.5002	0.06678
_SET4_	ENSG00000237763	1	104162912	104217173	5	3	405961	1.6673	0.047728
_SET4_	ENSG00000174876	1	104220037	104274302	2	1	405558	0.42884	0.33402
_SET4_	ENSG00000187733	1	104258028	104311312	17	6	414455	2.0664	0.019394
_SET4_	ENSG00000169764	2	64033074	64128696	231	33	414868	2.9458	0.0016107
_SET4_	ENSG00000159399	2	75026108	75130486	316	39	413574	1.9186	0.027515
_SET4_	ENSG00000115652	2	106699759	106845795	423	32	415255	1.5119	0.065282
_SET4_	ENSG00000152254	2	169722750	169776505	160	25	413777	0.81467	0.20763
_SET4_	ENSG00000241635	2	234491291	234691956	667	38	415566	9.7751	7.2008e-23
_SET4_	ENSG00000242515	2	234510100	234691951	624	33	415637	9.6453	2.572e-22
_SET4_	ENSG00000241119	2	234545499	234691946	515	27	415515	10.123	2.1796e-24
_SET4_	ENSG00000244122	2	234555584	234691945	500	31	415533	10.579	1.8666e-26
_SET4_	ENSG00000167165	2	234565253	234691946	477	30	415603	10.481	5.2699e-26
_SET4_	ENSG00000240224	2	234586638	234691945	401	24	415583	9.995	8.0152e-24
_SET4_	ENSG00000244474	2	234592424	234691945	367	24	415533	10.094	2.9483e-24
_SET4_	ENSG00000243135	2	234602754	234691945	317	23	415274	10.125	2.1443e-24
_SET4_	ENSG00000242366	2	234633894	234691945	205	24	416047	7.3679	8.6688e-14
_SET4_	ENSG00000114480	3	81528850	81846312	661	30	415600	3.3134	0.00046085
_SET4_	ENSG00000090402	3	164686686	164831283	323	11	415458	0.59352	0.27642
_SET4_	ENSG00000169299	4	37793255	37874558	442	23	414455	0.42248	0.33634
_SET4_	ENSG00000109814	4	39490375	39564931	274	25	413457	2.2223	0.013132
_SET4_	ENSG00000197888	4	69392902	69469245	8	4	398995	2.5945	0.0047368
_SET4_	ENSG00000196620	4	69502348	69571346	213	19	408765	5.4713	2.234e-08
_SET4_	ENSG00000109181	4	69646711	69706914	220	12	416291	3.0223	0.0012544
_SET4_	ENSG00000135220	4	69784181	69852509	291	12	416398	7.0989	6.2886e-13
_SET4_	ENSG00000171234	4	69882081	69988705	526	14	416424	10.908	6.7215e-43
_SET4_	ENSG00000213759	4	70055669	70115449	271	15	415361	10.908	3.625e-28
_SET4_	ENSG00000135226	4	70111217	70170768	78	15	412168	10.908	1.1999e-36
_SET4_	ENSG00000156096	4	70335883	70426732	611	20	415128	2.0182	0.021785
_SET4_	ENSG00000173610	4	70444135	70553965	526	33	414030	4.6304	1.8244e-06
_SET4_	ENSG00000270386	4	70444912	70553967	526	33	414030	4.6304	1.8244e-06
_SET4_	ENSG00000160883	5	176297870	176361333	169	23	414444	-1.2356	0.8917
_SET4_	ENSG00000154269	6	131914582	132078553	348	28	415443	5.5031	1.8661e-08
_SET4_	ENSG00000197594	6	132094156	132226295	416	49	414048	0.95961	0.16863
_SET4_	ENSG00000106633	7	44173872	44272769	313	35	414253	3.154	0.0008053
_SET4_	ENSG00000169919	7	65415671	65482301	171	15	416607	2.2159	0.013348
_SET4_	ENSG00000257335	7	141572613	141816547	551	55	414107	-2.0869	0.98155
_SET4_	ENSG00000156515	10	70994740	71171638	663	81	414001	0.75376	0.2255
_SET4_	ENSG00000068976	11	64503861	64562769	73	6	414904	2.4441	0.0072603
_SET4_	ENSG00000165434	11	74031363	74144518	370	22	415498	-0.32121	0.62598
_SET4_	ENSG00000118094	11	118518026	118585399	275	7	414380	1.8601	0.031433
_SET4_	ENSG00000111713	12	21679123	21792781	356	27	414309	-0.77227	0.78002
_SET4_	ENSG00000100504	14	51314609	51446454	506	53	414454	3.1355	0.00085792
_SET4_	ENSG00000214013	15	42530431	42655864	353	15	416702	1.3754	0.084505
_SET4_	ENSG00000131482	17	41017814	41075386	80	17	414320	1.3127	0.094642
_SET4_	ENSG00000171298	17	78040355	78103678	352	25	415390	0.91217	0.18084
_SET4_	ENSG00000105220	19	34815385	34903061	214	26	415747	0.32847	0.37128
_SET4_	ENSG00000104812	19	49461382	49531567	188	21	413455	0.79495	0.21332
_SET4_	ENSG00000100994	20	25193705	25288650	321	17	416162	4.3389	7.1605e-06
#	_SET5_	VARIABLE	=	Curated_gene_sets:kegg_retinol_metabolism	(set)
#	_SET5_	NGENES	=	64
#	_SET5_	P-VALUE	=	1.7664e-10
_SET5_	GENE	CHR	START	STOP	NSNPS	NPARAM	N	ZSTAT	P
_SET5_	ENSG00000162496	1	12617939	12712737	362	45	414356	0.16219	0.43558
_SET5_	ENSG00000187048	1	47384849	47442156	126	11	416005	0.35538	0.36115
_SET5_	ENSG00000162365	1	47568107	47625413	230	9	414821	1.1432	0.12647
_SET5_	ENSG00000116745	1	68884505	68950642	214	30	414807	0.2175	0.41391
_SET5_	ENSG00000003137	2	72346367	72410167	142	23	414462	-1.1704	0.87907
_SET5_	ENSG00000042445	2	85559211	85616743	164	26	413991	-0.27467	0.60821
_SET5_	ENSG00000073737	2	169886299	169962677	127	23	411399	0.28945	0.38612
_SET5_	ENSG00000241635	2	234491291	234691956	667	38	415566	9.7751	7.2008e-23
_SET5_	ENSG00000242515	2	234510100	234691951	624	33	415637	9.6453	2.572e-22
_SET5_	ENSG00000241119	2	234545499	234691946	515	27	415515	10.123	2.1796e-24
_SET5_	ENSG00000244122	2	234555584	234691945	500	31	415533	10.579	1.8666e-26
_SET5_	ENSG00000167165	2	234565253	234691946	477	30	415603	10.481	5.2699e-26
_SET5_	ENSG00000240224	2	234586638	234691945	401	24	415583	9.995	8.0152e-24
_SET5_	ENSG00000244474	2	234592424	234691945	367	24	415533	10.094	2.9483e-24
_SET5_	ENSG00000243135	2	234602754	234691945	317	23	415274	10.125	2.1443e-24
_SET5_	ENSG00000242366	2	234633894	234691945	205	24	416047	7.3679	8.6688e-14
_SET5_	ENSG00000197888	4	69392902	69469245	8	4	398995	2.5945	0.0047368
_SET5_	ENSG00000196620	4	69502348	69571346	213	19	408765	5.4713	2.234e-08
_SET5_	ENSG00000109181	4	69646711	69706914	220	12	416291	3.0223	0.0012544
_SET5_	ENSG00000135220	4	69784181	69852509	291	12	416398	7.0989	6.2886e-13
_SET5_	ENSG00000171234	4	69882081	69988705	526	14	416424	10.908	6.7215e-43
_SET5_	ENSG00000213759	4	70055669	70115449	271	15	415361	10.908	3.625e-28
_SET5_	ENSG00000135226	4	70111217	70170768	78	15	412168	10.908	1.1999e-36
_SET5_	ENSG00000156096	4	70335883	70426732	611	20	415128	2.0182	0.021785
_SET5_	ENSG00000173610	4	70444135	70553965	526	33	414030	4.6304	1.8244e-06
_SET5_	ENSG00000270386	4	70444912	70553967	526	33	414030	4.6304	1.8244e-06
_SET5_	ENSG00000197894	4	99982132	100044952	422	17	416019	0.76677	0.22161
_SET5_	ENSG00000198099	4	100034808	100113949	406	20	416036	1.6441	0.050077
_SET5_	ENSG00000172955	4	100113795	100175694	177	22	415699	3.6615	0.00012538
_SET5_	ENSG00000187758	4	100187524	100247185	182	23	415956	4.7715	9.1434e-07
_SET5_	ENSG00000196616	4	100216121	100277558	293	25	415745	5.7481	4.5137e-09
_SET5_	ENSG00000196344	4	100323418	100391894	259	30	415487	2.2539	0.012102
_SET5_	ENSG00000121207	4	155513097	155684270	312	17	414731	1.8916	0.029271
_SET5_	ENSG00000106258	7	99235817	99312621	134	13	415922	3.7641	8.3582e-05
_SET5_	ENSG00000160870	7	99292660	99367819	139	8	415423	2.6302	0.0042662
_SET5_	ENSG00000160868	7	99344604	99416888	69	11	415178	3.2272	0.00062511
_SET5_	ENSG00000021461	7	99390636	99473718	152	16	415429	2.6044	0.0046014
_SET5_	ENSG00000121039	8	74171847	74247516	220	27	414578	2.2591	0.011937
_SET5_	ENSG00000185000	8	145529954	145585573	68	18	409647	0.13537	0.44616
_SET5_	ENSG00000165092	9	75505578	75730358	477	38	414312	-1.5997	0.94516
_SET5_	ENSG00000187553	10	94786021	94838454	139	14	415386	3.3391	0.00042024
_SET5_	ENSG00000095596	10	94798232	94847647	134	19	415714	4.746	1.0372e-06
_SET5_	ENSG00000108242	10	96408251	96505947	251	20	416398	2.7387	0.0030838
_SET5_	ENSG00000165841	10	96412911	96623017	594	18	416293	3.0743	0.0010549
_SET5_	ENSG00000138109	10	96663415	96759147	386	19	415813	4.5464	2.729e-06
_SET5_	ENSG00000138115	10	96786530	96864254	340	24	416232	2.03	0.021177
_SET5_	ENSG00000062282	11	75435557	75522579	153	11	415483	7.4727	3.9277e-14
_SET5_	ENSG00000135437	12	56079151	56128489	90	13	413479	0.1138	0.4547
_SET5_	ENSG00000139547	12	57335219	57388158	123	9	415647	0.19311	0.42344
_SET5_	ENSG00000157326	14	24387795	24448488	255	8	414159	-1.096	0.86345
_SET5_	ENSG00000187630	14	24404148	24485617	244	9	413806	-0.60827	0.72849
_SET5_	ENSG00000072042	14	68133518	68197531	186	17	415850	-0.032912	0.51313
_SET5_	ENSG00000139988	14	68133603	68211169	217	20	415834	-0.011942	0.50476
_SET5_	ENSG00000128918	15	58235622	58825065	2267	138	413951	10.908	1.8369e-42
_SET5_	ENSG00000140465	15	75001883	75052951	114	18	414799	1.3255	0.092498
_SET5_	ENSG00000140505	15	75006185	75058543	121	18	415009	1.3912	0.082084
_SET5_	ENSG00000135697	16	81237053	81334747	488	44	412788	1.0585	0.14491
_SET5_	ENSG00000080511	19	10088925	10142955	315	47	413770	1.071	0.14208
_SET5_	ENSG00000255974	19	41339443	41391352	129	26	414185	0.51762	0.30236
_SET5_	ENSG00000198077	19	41371344	41423657	189	22	414269	-1.0857	0.86119
_SET5_	ENSG00000197408	19	41462204	41534303	270	19	414090	-0.36392	0.64204
_SET5_	ENSG00000197838	19	41559377	41612100	179	15	414095	0.61389	0.26965
_SET5_	ENSG00000006757	X	7856288	7930780	125	12	413634	-0.39326	0.65294
_SET5_	ENSG00000147160	X	69250392	69304788	99	19	412398	2.7912	0.0026253
#	_SET6_	VARIABLE	=	Curated_gene_sets:kegg_porphyrin_and_chlorophyll_metabolism	(set)
#	_SET6_	NGENES	=	42
#	_SET6_	P-VALUE	=	5.7175e-09
_SET6_	GENE	CHR	START	STOP	NSNPS	NPARAM	N	ZSTAT	P
_SET6_	ENSG00000126088	1	45442819	45491247	142	9	413483	2.6126	0.0044931
_SET6_	ENSG00000143224	1	161101200	161157803	96	12	416275	-0.11537	0.54592
_SET6_	ENSG00000136628	1	220131943	220255000	423	16	415317	2.5048	0.0061253
_SET6_	ENSG00000241635	2	234491291	234691956	667	38	415566	9.7751	7.2008e-23
_SET6_	ENSG00000242515	2	234510100	234691951	624	33	415637	9.6453	2.572e-22
_SET6_	ENSG00000241119	2	234545499	234691946	515	27	415515	10.123	2.1796e-24
_SET6_	ENSG00000244122	2	234555584	234691945	500	31	415533	10.579	1.8666e-26
_SET6_	ENSG00000167165	2	234565253	234691946	477	30	415603	10.481	5.2699e-26
_SET6_	ENSG00000240224	2	234586638	234691945	401	24	415583	9.995	8.0152e-24
_SET6_	ENSG00000244474	2	234592424	234691945	367	24	415533	10.094	2.9483e-24
_SET6_	ENSG00000243135	2	234602754	234691945	317	23	415274	10.125	2.1443e-24
_SET6_	ENSG00000242366	2	234633894	234691945	205	24	416047	7.3679	8.6688e-14
_SET6_	ENSG00000023330	3	52197102	52258343	89	16	414762	4.2882	9.008e-06
_SET6_	ENSG00000080819	3	98229976	98347567	330	40	414088	1.4911	0.067968
_SET6_	ENSG00000047457	3	148870197	148974842	372	46	414300	0.12309	0.45102
_SET6_	ENSG00000197888	4	69392902	69469245	8	4	398995	2.5945	0.0047368
_SET6_	ENSG00000196620	4	69502348	69571346	213	19	408765	5.4713	2.234e-08
_SET6_	ENSG00000109181	4	69646711	69706914	220	12	416291	3.0223	0.0012544
_SET6_	ENSG00000135220	4	69784181	69852509	291	12	416398	7.0989	6.2886e-13
_SET6_	ENSG00000171234	4	69882081	69988705	526	14	416424	10.908	6.7215e-43
_SET6_	ENSG00000213759	4	70055669	70115449	271	15	415361	10.908	3.625e-28
_SET6_	ENSG00000135226	4	70111217	70170768	78	15	412168	10.908	1.1999e-36
_SET6_	ENSG00000156096	4	70335883	70426732	611	20	415128	2.0182	0.021785
_SET6_	ENSG00000173610	4	70444135	70553965	526	33	414030	4.6304	1.8244e-06
_SET6_	ENSG00000270386	4	70444912	70553967	526	33	414030	4.6304	1.8244e-06
_SET6_	ENSG00000181867	5	121152650	121198519	139	11	414796	0.26121	0.39697
_SET6_	ENSG00000106605	7	43763279	43856939	230	19	416034	1.9249	0.027122
_SET6_	ENSG00000169919	7	65415671	65482301	171	15	416607	2.2159	0.013348
_SET6_	ENSG00000148218	9	116138597	116198613	194	31	413505	2.9744	0.0014676
_SET6_	ENSG00000014919	10	101461601	101526857	111	17	414850	1.5589	0.059506
_SET6_	ENSG00000188690	10	127467146	127546817	163	10	414941	0.32559	0.37237
_SET6_	ENSG00000167996	11	61717190	61770132	191	24	414983	-0.76779	0.77869
_SET6_	ENSG00000256269	11	118920576	118974259	132	12	414791	0.7597	0.22372
_SET6_	ENSG00000139428	12	109981542	110046679	255	18	416574	3.2842	0.00051136
_SET6_	ENSG00000103415	16	4489691	4570348	230	15	416065	4.0493	2.5681e-05
_SET6_	ENSG00000103356	16	23523335	23604052	292	15	416605	0.43821	0.33062
_SET6_	ENSG00000006695	17	13937813	14121994	585	43	414623	-0.29589	0.61634
_SET6_	ENSG00000066926	18	55205515	55289004	278	34	414720	1.4831	0.069025
_SET6_	ENSG00000090013	19	40943696	41006747	190	36	412726	1.6485	0.04962
_SET6_	ENSG00000100292	22	35741354	35800207	199	27	413901	-0.24222	0.5957
_SET6_	ENSG00000004961	X	11094421	11151198	15	9	412467	-1.6914	0.95462
_SET6_	ENSG00000158578	X	55025488	55092497	15	4	412893	0.48612	0.31344
#	_SET7_	VARIABLE	=	Curated_gene_sets:kegg_metabolism_of_xenobiotics_by_cytochrome_p450	(set)
#	_SET7_	NGENES	=	70
#	_SET7_	P-VALUE	=	6.9846e-07
_SET7_	GENE	CHR	START	STOP	NSNPS	NPARAM	N	ZSTAT	P
_SET7_	ENSG00000168765	1	110163703	110218118	135	21	414615	0.16247	0.43547
_SET7_	ENSG00000213366	1	110175644	110262171	181	34	413420	0.56975	0.28442
_SET7_	ENSG00000134184	1	110195436	110261661	137	30	413319	0.94056	0.17347
_SET7_	ENSG00000134201	1	110219864	110328050	235	34	413928	0.65884	0.255
_SET7_	ENSG00000134202	1	110266554	110319384	129	21	414576	0.474	0.31775
_SET7_	ENSG00000143198	1	165565098	165641033	349	31	415132	0.08276	0.46702
_SET7_	ENSG00000143819	1	225962794	226043260	323	40	414150	0.36192	0.35871
_SET7_	ENSG00000138061	2	38284116	38372044	388	29	413405	2.8502	0.0021846
_SET7_	ENSG00000241635	2	234491291	234691956	667	38	415566	9.7751	7.2008e-23
_SET7_	ENSG00000242515	2	234510100	234691951	624	33	415637	9.6453	2.572e-22
_SET7_	ENSG00000241119	2	234545499	234691946	515	27	415515	10.123	2.1796e-24
_SET7_	ENSG00000244122	2	234555584	234691945	500	31	415533	10.579	1.8666e-26
_SET7_	ENSG00000167165	2	234565253	234691946	477	30	415603	10.481	5.2699e-26
_SET7_	ENSG00000240224	2	234586638	234691945	401	24	415583	9.995	8.0152e-24
_SET7_	ENSG00000244474	2	234592424	234691945	367	24	415533	10.094	2.9483e-24
_SET7_	ENSG00000243135	2	234602754	234691945	317	23	415274	10.125	2.1443e-24
_SET7_	ENSG00000242366	2	234633894	234691945	205	24	416047	7.3679	8.6688e-14
_SET7_	ENSG00000197888	4	69392902	69469245	8	4	398995	2.5945	0.0047368
_SET7_	ENSG00000196620	4	69502348	69571346	213	19	408765	5.4713	2.234e-08
_SET7_	ENSG00000109181	4	69646711	69706914	220	12	416291	3.0223	0.0012544
_SET7_	ENSG00000135220	4	69784181	69852509	291	12	416398	7.0989	6.2886e-13
_SET7_	ENSG00000171234	4	69882081	69988705	526	14	416424	10.908	6.7215e-43
_SET7_	ENSG00000213759	4	70055669	70115449	271	15	415361	10.908	3.625e-28
_SET7_	ENSG00000135226	4	70111217	70170768	78	15	412168	10.908	1.1999e-36
_SET7_	ENSG00000156096	4	70335883	70426732	611	20	415128	2.0182	0.021785
_SET7_	ENSG00000173610	4	70444135	70553965	526	33	414030	4.6304	1.8244e-06
_SET7_	ENSG00000270386	4	70444912	70553967	526	33	414030	4.6304	1.8244e-06
_SET7_	ENSG00000197894	4	99982132	100044952	422	17	416019	0.76677	0.22161
_SET7_	ENSG00000198099	4	100034808	100113949	406	20	416036	1.6441	0.050077
_SET7_	ENSG00000172955	4	100113795	100175694	177	22	415699	3.6615	0.00012538
_SET7_	ENSG00000187758	4	100187524	100247185	182	23	415956	4.7715	9.1434e-07
_SET7_	ENSG00000196616	4	100216121	100277558	293	25	415745	5.7481	4.5137e-09
_SET7_	ENSG00000196344	4	100323418	100391894	259	30	415487	2.2539	0.012102
_SET7_	ENSG00000085871	4	140551922	140671899	429	54	413467	1.3682	0.085623
_SET7_	ENSG00000244067	6	52604897	52663367	197	13	415140	0.82027	0.20603
_SET7_	ENSG00000243955	6	52646462	52703708	143	10	415733	0.62042	0.26749
_SET7_	ENSG00000182793	6	52686453	52745893	177	13	415324	0.17385	0.43099
_SET7_	ENSG00000174156	6	52751437	52809483	208	16	415661	-0.88329	0.81146
_SET7_	ENSG00000170899	6	52832751	52895176	213	22	415644	0.12805	0.44906
_SET7_	ENSG00000106258	7	99235817	99312621	134	13	415922	3.7641	8.3582e-05
_SET7_	ENSG00000160870	7	99292660	99367819	139	8	415423	2.6302	0.0042662
_SET7_	ENSG00000160868	7	99344604	99416888	69	11	415178	3.2272	0.00062511
_SET7_	ENSG00000021461	7	99390636	99473718	152	16	415429	2.6044	0.0046014
_SET7_	ENSG00000197448	7	142906186	142977947	52	14	416409	1.0112	0.15597
_SET7_	ENSG00000187134	10	4899796	5035475	746	46	414749	3.3565	0.00039475
_SET7_	ENSG00000151632	10	5019967	5095223	437	38	412496	2.3872	0.0084877
_SET7_	ENSG00000196139	10	5042546	5159878	692	51	413988	1.1931	0.11641
_SET7_	ENSG00000198610	10	5202425	5270912	452	24	414752	3.6928	0.00011091
_SET7_	ENSG00000108242	10	96408251	96505947	251	20	416398	2.7387	0.0030838
_SET7_	ENSG00000165841	10	96412911	96623017	594	18	416293	3.0743	0.0010549
_SET7_	ENSG00000138109	10	96663415	96759147	386	19	415813	4.5464	2.729e-06
_SET7_	ENSG00000138115	10	96786530	96864254	340	24	416232	2.03	0.021177
_SET7_	ENSG00000148834	10	105960114	106037217	200	26	414786	-0.052432	0.52091
_SET7_	ENSG00000065621	10	105993631	106074703	168	22	414157	-0.20262	0.58029
_SET7_	ENSG00000130649	10	135298910	135384724	271	20	416281	0.21497	0.41489
_SET7_	ENSG00000084207	11	67316066	67364131	159	13	415324	3.2192	0.00064281
_SET7_	ENSG00000132746	11	67419633	67483671	199	21	414017	-0.23096	0.59133
_SET7_	ENSG00000006534	11	67741048	67806744	148	20	413029	0.43594	0.33144
_SET7_	ENSG00000008394	12	16465076	16772193	653	53	413466	-0.24415	0.59644
_SET7_	ENSG00000100577	14	77752227	77807940	193	32	414728	-0.95757	0.83086
_SET7_	ENSG00000140465	15	75001883	75052951	114	18	414799	1.3255	0.092498
_SET7_	ENSG00000140505	15	75006185	75058543	121	18	415009	1.3912	0.082084
_SET7_	ENSG00000184254	15	101382919	101466831	148	30	413359	0.39417	0.34673
_SET7_	ENSG00000108602	17	19631297	19687256	114	18	413580	-0.30192	0.61864
_SET7_	ENSG00000197408	19	41462204	41534303	270	19	414090	-0.36392	0.64204
_SET7_	ENSG00000197446	19	41585337	41644271	253	13	414240	0.91391	0.18038
_SET7_	ENSG00000167600	19	41663954	41723444	191	32	412486	-0.87638	0.80959
_SET7_	ENSG00000104808	19	49401939	49458226	211	35	412892	0.5766	0.28211
_SET7_	ENSG00000099984	22	24287339	24336106	79	10	406610	0.00032319	0.49987
_SET7_	ENSG00000184674	22	24366133	24419680	42	15	412586	-1.3901	0.91774
#	_SET8_	VARIABLE	=	Curated_gene_sets:kegg_drug_metabolism_other_enzymes	(set)
#	_SET8_	NGENES	=	52
#	_SET8_	P-VALUE	=	1.1736e-08
_SET8_	GENE	CHR	START	STOP	NSNPS	NPARAM	N	ZSTAT	P
_SET8_	ENSG00000158825	1	20880441	20955401	424	33	415008	2.2082	0.013616
_SET8_	ENSG00000188641	1	97533299	98421605	2410	125	414603	0.80453	0.21055
_SET8_	ENSG00000143179	1	165761768	165890855	232	35	412122	0.45397	0.32493
_SET8_	ENSG00000158125	2	31547187	31672581	452	55	415116	1.8563	0.031703
_SET8_	ENSG00000007001	2	158698214	159002666	907	69	414141	0.96604	0.16701
_SET8_	ENSG00000241635	2	234491291	234691956	667	38	415566	9.7751	7.2008e-23
_SET8_	ENSG00000242515	2	234510100	234691951	624	33	415637	9.6453	2.572e-22
_SET8_	ENSG00000241119	2	234545499	234691946	515	27	415515	10.123	2.1796e-24
_SET8_	ENSG00000244122	2	234555584	234691945	500	31	415533	10.579	1.8666e-26
_SET8_	ENSG00000167165	2	234565253	234691946	477	30	415603	10.481	5.2699e-26
_SET8_	ENSG00000240224	2	234586638	234691945	401	24	415583	9.995	8.0152e-24
_SET8_	ENSG00000244474	2	234592424	234691945	367	24	415533	10.094	2.9483e-24
_SET8_	ENSG00000243135	2	234602754	234691945	317	23	415274	10.125	2.1443e-24
_SET8_	ENSG00000242366	2	234633894	234691945	205	24	416047	7.3679	8.6688e-14
_SET8_	ENSG00000178035	3	49051758	49101841	57	11	415362	3.5157	0.00021929
_SET8_	ENSG00000114491	3	124414213	124474040	253	25	415031	1.7168	0.04301
_SET8_	ENSG00000163655	3	155553325	155671815	382	21	415898	0.11137	0.45566
_SET8_	ENSG00000197888	4	69392902	69469245	8	4	398995	2.5945	0.0047368
_SET8_	ENSG00000196620	4	69502348	69571346	213	19	408765	5.4713	2.234e-08
_SET8_	ENSG00000109181	4	69646711	69706914	220	12	416291	3.0223	0.0012544
_SET8_	ENSG00000135220	4	69784181	69852509	291	12	416398	7.0989	6.2886e-13
_SET8_	ENSG00000171234	4	69882081	69988705	526	14	416424	10.908	6.7215e-43
_SET8_	ENSG00000213759	4	70055669	70115449	271	15	415361	10.908	3.625e-28
_SET8_	ENSG00000135226	4	70111217	70170768	78	15	412168	10.908	1.1999e-36
_SET8_	ENSG00000156096	4	70335883	70426732	611	20	415128	2.0182	0.021785
_SET8_	ENSG00000173610	4	70444135	70553965	526	33	414030	4.6304	1.8244e-06
_SET8_	ENSG00000270386	4	70444912	70553967	526	33	414030	4.6304	1.8244e-06
_SET8_	ENSG00000137364	6	18118542	18190305	305	24	415667	0.12747	0.44928
_SET8_	ENSG00000183696	7	48093225	48158330	123	16	415092	1.7305	0.041774
_SET8_	ENSG00000169919	7	65415671	65482301	171	15	416607	2.2159	0.013348
_SET8_	ENSG00000106258	7	99235817	99312621	134	13	415922	3.7641	8.3582e-05
_SET8_	ENSG00000160870	7	99292660	99367819	139	8	415423	2.6302	0.0042662
_SET8_	ENSG00000160868	7	99344604	99416888	69	11	415178	3.2272	0.00062511
_SET8_	ENSG00000021461	7	99390636	99473718	152	16	415429	2.6044	0.0046014
_SET8_	ENSG00000106348	7	128022331	128085306	229	29	415708	-0.94097	0.82664
_SET8_	ENSG00000171428	8	17992986	18091198	535	43	415500	0.66115	0.25426
_SET8_	ENSG00000156006	8	18213755	18268728	319	25	413929	2.9026	0.0018504
_SET8_	ENSG00000147647	8	105332552	105514281	545	54	415219	2.0183	0.021782
_SET8_	ENSG00000130717	9	134389188	134441655	186	23	413202	1.9798	0.023863
_SET8_	ENSG00000198848	16	55826763	55902249	240	39	413132	0.32426	0.37287
_SET8_	ENSG00000159398	16	55870066	56024943	532	43	414800	2.6859	0.0036171
_SET8_	ENSG00000166548	16	66531906	66621447	178	8	416439	0.1565	0.43782
_SET8_	ENSG00000172831	16	66933347	66988999	79	15	415534	1.5847	0.056516
_SET8_	ENSG00000167900	17	76160160	76218314	324	44	413611	0.73516	0.23112
_SET8_	ENSG00000255974	19	41339443	41391352	129	26	414185	0.51762	0.30236
_SET8_	ENSG00000198077	19	41371344	41423657	189	22	414269	-1.0857	0.86119
_SET8_	ENSG00000197838	19	41559377	41612100	179	15	414095	0.61389	0.26965
_SET8_	ENSG00000125877	20	3154514	3214516	246	30	413751	1.8222	0.03421
_SET8_	ENSG00000198276	20	62561186	62622769	154	25	413956	2.459	0.006966
_SET8_	ENSG00000100024	22	24828206	24934358	271	22	415710	-0.40896	0.65871
_SET8_	ENSG00000025708	22	50954181	51003485	266	27	415220	1.2623	0.10343
_SET8_	ENSG00000165704	X	133559183	133664543	149	15	412322	2.7723	0.0027834
#	_SET9_	VARIABLE	=	Curated_gene_sets:reactome_biological_oxidations	(set)
#	_SET9_	NGENES	=	135
#	_SET9_	P-VALUE	=	1.0716e-06
_SET9_	GENE	CHR	START	STOP	NSNPS	NPARAM	N	ZSTAT	P
_SET9_	ENSG00000142973	1	47188510	47295085	270	33	414294	0.81857	0.20652
_SET9_	ENSG00000187048	1	47384849	47442156	126	11	416005	0.35538	0.36115
_SET9_	ENSG00000134716	1	60348980	60427462	203	22	415916	1.1471	0.12567
_SET9_	ENSG00000116704	1	67455015	67554782	350	24	415608	2.6127	0.0044919
_SET9_	ENSG00000023909	1	94340761	94409966	254	21	414750	0.67463	0.24995
_SET9_	ENSG00000168765	1	110163703	110218118	135	21	414615	0.16247	0.43547
_SET9_	ENSG00000134184	1	110195436	110261661	137	30	413319	0.94056	0.17347
_SET9_	ENSG00000134201	1	110219864	110328050	235	34	413928	0.65884	0.255
_SET9_	ENSG00000143198	1	165565098	165641033	349	31	415132	0.08276	0.46702
_SET9_	ENSG00000007933	1	171025018	171096959	280	22	415968	0.21759	0.41387
_SET9_	ENSG00000094963	1	171119347	171191822	369	23	416439	0.15456	0.43858
_SET9_	ENSG00000010932	1	171182638	171265117	282	29	415587	-0.54353	0.70662
_SET9_	ENSG00000073756	1	186630923	186684559	187	14	415641	-1.0938	0.86297
_SET9_	ENSG00000162813	1	220220824	220298804	185	25	414797	0.65753	0.25542
_SET9_	ENSG00000116984	1	236923610	237077281	462	26	415043	1.1893	0.11715
_SET9_	ENSG00000115138	2	25373722	25426772	115	11	414579	0.12342	0.45089
_SET9_	ENSG00000138061	2	38284116	38372044	388	29	413405	2.8502	0.0021846
_SET9_	ENSG00000169764	2	64033074	64128696	231	33	414868	2.9458	0.0016107
_SET9_	ENSG00000003137	2	72346367	72410167	142	23	414462	-1.1704	0.87907
_SET9_	ENSG00000168906	2	85731288	85782403	187	20	414796	2.6324	0.0042389
_SET9_	ENSG00000198203	2	108870095	108936371	223	35	413840	-0.73696	0.76943
_SET9_	ENSG00000198075	2	108959367	109014513	166	14	416468	0.32901	0.37107
_SET9_	ENSG00000135929	2	219611472	219690016	188	6	415089	2.4411	0.0073207
_SET9_	ENSG00000241635	2	234491291	234691956	667	38	415566	9.7751	7.2008e-23
_SET9_	ENSG00000241119	2	234545499	234691946	515	27	415515	10.123	2.1796e-24
_SET9_	ENSG00000244122	2	234555584	234691945	500	31	415533	10.579	1.8666e-26
_SET9_	ENSG00000167165	2	234565253	234691946	477	30	415603	10.481	5.2699e-26
_SET9_	ENSG00000240224	2	234586638	234691945	401	24	415583	9.995	8.0152e-24
_SET9_	ENSG00000244474	2	234592424	234691945	367	24	415533	10.094	2.9483e-24
_SET9_	ENSG00000243135	2	234602754	234691945	317	23	415274	10.125	2.1443e-24
_SET9_	ENSG00000242366	2	234633894	234691945	205	24	416047	7.3679	8.6688e-14
_SET9_	ENSG00000180432	3	42887497	42952633	161	24	415101	0.43407	0.33212
_SET9_	ENSG00000109814	4	39490375	39564931	274	25	413457	2.2223	0.013132
_SET9_	ENSG00000197888	4	69392902	69469245	8	4	398995	2.5945	0.0047368
_SET9_	ENSG00000109181	4	69646711	69706914	220	12	416291	3.0223	0.0012544
_SET9_	ENSG00000171234	4	69882081	69988705	526	14	416424	10.908	6.7215e-43
_SET9_	ENSG00000213759	4	70055669	70115449	271	15	415361	10.908	3.625e-28
_SET9_	ENSG00000135226	4	70111217	70170768	78	15	412168	10.908	1.1999e-36
_SET9_	ENSG00000156096	4	70335883	70426732	611	20	415128	2.0182	0.021785
_SET9_	ENSG00000173610	4	70444135	70553965	526	33	414030	4.6304	1.8244e-06
_SET9_	ENSG00000270386	4	70444912	70553967	526	33	414030	4.6304	1.8244e-06
_SET9_	ENSG00000173597	4	70576880	70688679	391	27	415738	0.055213	0.47798
_SET9_	ENSG00000109193	4	70666498	70760870	276	30	415111	0.6212	0.26723
_SET9_	ENSG00000198099	4	100034808	100113949	406	20	416036	1.6441	0.050077
_SET9_	ENSG00000172955	4	100113795	100175694	177	22	415699	3.6615	0.00012538
_SET9_	ENSG00000187758	4	100187524	100247185	182	23	415956	4.7715	9.1434e-07
_SET9_	ENSG00000196616	4	100216121	100277558	293	25	415745	5.7481	4.5137e-09
_SET9_	ENSG00000196344	4	100323418	100391894	259	30	415487	2.2539	0.012102
_SET9_	ENSG00000138801	4	108501433	108676608	507	28	414991	-0.74808	0.77279
_SET9_	ENSG00000155016	4	108817525	108884613	216	17	414658	0.058432	0.4767
_SET9_	ENSG00000085871	4	140551922	140671899	429	54	413467	1.3682	0.085623
_SET9_	ENSG00000038274	5	162895120	162956342	178	23	414463	-0.36814	0.64362
_SET9_	ENSG00000137364	6	18118542	18190305	305	24	415667	0.12747	0.44928
_SET9_	ENSG00000146233	6	46507541	46655523	375	28	416028	-0.67645	0.75062
_SET9_	ENSG00000244067	6	52604897	52663367	197	13	415140	0.82027	0.20603
_SET9_	ENSG00000243955	6	52646462	52703708	143	10	415733	0.62042	0.26749
_SET9_	ENSG00000182793	6	52686453	52745893	177	13	415324	0.17385	0.43099
_SET9_	ENSG00000174156	6	52751437	52809483	208	16	415661	-0.88329	0.81146
_SET9_	ENSG00000170899	6	52832751	52895176	213	22	415644	0.12805	0.44906
_SET9_	ENSG00000001084	6	53352139	53516768	606	65	414207	0.66501	0.25302
_SET9_	ENSG00000073067	7	987835	1039276	214	33	414698	-0.37387	0.64575
_SET9_	ENSG00000006625	7	30526237	30626095	298	20	415208	-0.47096	0.68116
_SET9_	ENSG00000001630	7	91731465	91807266	137	6	416489	0.32104	0.37409
_SET9_	ENSG00000106258	7	99235817	99312621	134	13	415922	3.7641	8.3582e-05
_SET9_	ENSG00000160870	7	99292660	99367819	139	8	415423	2.6302	0.0042662
_SET9_	ENSG00000160868	7	99344604	99416888	69	11	415178	3.2272	0.00062511
_SET9_	ENSG00000021461	7	99390636	99473718	152	16	415429	2.6044	0.0046014
_SET9_	ENSG00000059377	7	139441850	139730125	700	87	414333	-0.78577	0.784
_SET9_	ENSG00000171428	8	17992986	18091198	535	43	415500	0.66115	0.25426
_SET9_	ENSG00000156006	8	18213755	18268728	319	25	413929	2.9026	0.0018504
_SET9_	ENSG00000167910	8	59392737	59447795	142	15	415576	4.923	4.2614e-07
_SET9_	ENSG00000172817	8	65490320	65746318	547	25	415741	1.0223	0.15331
_SET9_	ENSG00000160882	8	143943772	143996262	252	12	416019	0.64363	0.25991
_SET9_	ENSG00000179142	8	143981975	144034259	214	14	414340	0.86627	0.19317
_SET9_	ENSG00000178814	8	145096167	145153735	87	6	416038	-0.60101	0.72608
_SET9_	ENSG00000165092	9	75505578	75730358	477	38	414312	-1.5997	0.94516
_SET9_	ENSG00000095303	9	125097824	125167982	191	26	414313	0.21488	0.41493
_SET9_	ENSG00000151224	10	82021576	82084440	231	26	415588	5.113	1.5852e-07
_SET9_	ENSG00000198682	10	89384370	89517462	448	38	413527	-1.9611	0.97507
_SET9_	ENSG00000187553	10	94786021	94838454	139	14	415386	3.3391	0.00042024
_SET9_	ENSG00000095596	10	94798232	94847647	134	19	415714	4.746	1.0372e-06
_SET9_	ENSG00000108242	10	96408251	96505947	251	20	416398	2.7387	0.0030838
_SET9_	ENSG00000165841	10	96412911	96623017	594	18	416293	3.0743	0.0010549
_SET9_	ENSG00000138109	10	96663415	96759147	386	19	415813	4.5464	2.729e-06
_SET9_	ENSG00000138115	10	96786530	96864254	340	24	416232	2.03	0.021177
_SET9_	ENSG00000148795	10	104580288	104632290	142	17	415785	-0.058992	0.52352
_SET9_	ENSG00000148834	10	105960114	106037217	200	26	414786	-0.052432	0.52091
_SET9_	ENSG00000065621	10	105993631	106074703	168	22	414157	-0.20262	0.58029
_SET9_	ENSG00000148832	10	135157695	135215198	207	22	414806	-0.18294	0.57258
_SET9_	ENSG00000130649	10	135298910	135384724	271	20	416281	0.21497	0.41489
_SET9_	ENSG00000186104	11	14889553	14948798	62	14	415221	10.908	2.3876e-125
_SET9_	ENSG00000149124	11	58397899	58534447	563	27	416071	1.6215	0.052458
_SET9_	ENSG00000084207	11	67316066	67364131	159	13	415324	3.2192	0.00064281
_SET9_	ENSG00000166741	11	114093509	114194007	265	43	413853	1.0327	0.15088
_SET9_	ENSG00000008394	12	16465076	16772193	653	53	413466	-0.24415	0.59644
_SET9_	ENSG00000111012	12	58146117	58197769	63	5	416436	4.8585	5.9154e-07
_SET9_	ENSG00000111275	12	112169691	112257782	88	9	416226	-0.73286	0.76818
_SET9_	ENSG00000036530	14	100115641	100203638	251	34	413159	0.94606	0.17206
_SET9_	ENSG00000137869	15	51490254	51665807	571	36	414139	2.485	0.0064774
_SET9_	ENSG00000140459	15	74620100	74695081	178	21	415669	2.432	0.0075076
_SET9_	ENSG00000140465	15	75001883	75052951	114	18	414799	1.3255	0.092498
_SET9_	ENSG00000140505	15	75006185	75058543	121	18	415009	1.3912	0.082084
_SET9_	ENSG00000066813	16	20537548	20622749	297	17	413912	1.9633	0.024806
_SET9_	ENSG00000166743	16	20624559	20745212	332	19	415444	0.3962	0.34598
_SET9_	ENSG00000197165	16	28593264	28643430	74	13	411994	1.6178	0.052856
_SET9_	ENSG00000196502	16	28606903	28669946	68	12	410376	0.21273	0.41577
_SET9_	ENSG00000213648	16	29432127	29486300	11	4	410918	0.51764	0.30235
_SET9_	ENSG00000261052	16	30170754	30225631	48	8	414314	1.0061	0.15718
_SET9_	ENSG00000133313	18	72128051	72198366	221	25	415430	-0.67411	0.74988
_SET9_	ENSG00000186529	19	15716707	15783635	536	23	414878	-0.061177	0.52439
_SET9_	ENSG00000186204	19	15748567	15817984	550	27	415072	2.0173	0.021834
_SET9_	ENSG00000186115	19	15978833	16043930	372	21	414949	3.4204	0.00031266
_SET9_	ENSG00000171903	19	16013177	16080677	355	19	415404	2.9329	0.0016791
_SET9_	ENSG00000255974	19	41339443	41391352	129	26	414185	0.51762	0.30236
_SET9_	ENSG00000197408	19	41462204	41534303	270	19	414090	-0.36392	0.64204
_SET9_	ENSG00000197838	19	41559377	41612100	179	15	414095	0.61389	0.26965
_SET9_	ENSG00000197446	19	41585337	41644271	253	13	414240	0.91391	0.18038
_SET9_	ENSG00000167600	19	41663954	41723444	191	32	412486	-0.87638	0.80959
_SET9_	ENSG00000105398	19	48363723	48424654	184	19	413140	10.908	2.5464e-72
_SET9_	ENSG00000088002	19	49020332	49112682	408	39	413309	0.86773	0.19277
_SET9_	ENSG00000088826	20	4066627	4178394	620	66	412523	0.51523	0.3032
_SET9_	ENSG00000154930	20	24976868	25074616	265	28	415134	1.9923	0.023172
_SET9_	ENSG00000101444	20	32858074	32934608	101	10	414122	3.0122	0.0012966
_SET9_	ENSG00000131067	20	33422523	33495663	128	12	415816	3.227	0.00062539
_SET9_	ENSG00000131069	20	33424949	33525769	169	12	416019	3.2439	0.00058944
_SET9_	ENSG00000100983	20	33506236	33578620	144	12	416177	2.8558	0.0021463
_SET9_	ENSG00000124212	20	48110411	48219683	208	41	414496	-0.82418	0.79508
_SET9_	ENSG00000019186	20	52759988	52825512	389	40	414047	8.1169	2.3916e-16
_SET9_	ENSG00000093010	22	19894130	19967498	363	40	414028	2.8413	0.0022461
_SET9_	ENSG00000099998	22	24605622	24676110	252	31	413457	-0.61828	0.7318
_SET9_	ENSG00000100031	22	24944718	25034972	155	22	414380	-1.7045	0.95586
_SET9_	ENSG00000100197	22	42512501	42561908	142	17	412676	1.6327	0.051262
_SET9_	ENSG00000130540	22	44210389	44293398	342	25	415683	2.0392	0.020717
_SET9_	ENSG00000189221	X	43480467	43616068	171	10	413408	1.0864	0.13864
_SET9_	ENSG00000069535	X	43615858	43776693	81	26	413213	-1.2077	0.88642
#	_SET10_	VARIABLE	=	Curated_gene_sets:reactome_hdl_mediated_lipid_transport	(set)
#	_SET10_	NGENES	=	15
#	_SET10_	P-VALUE	=	1.5695e-06
_SET10_	GENE	CHR	START	STOP	NSNPS	NPARAM	N	ZSTAT	P
_SET10_	ENSG00000163631	4	74227831	74297129	195	15	416701	1.9641	0.024757
_SET10_	ENSG00000168487	8	21987249	22079839	236	43	413236	0.78383	0.21657
_SET10_	ENSG00000165029	9	107533283	107725518	869	98	413797	7.4904	3.4322e-14
_SET10_	ENSG00000107611	10	16855963	17206830	1454	97	414841	-0.16982	0.56742
_SET10_	ENSG00000110245	11	116665422	116713788	187	29	412864	9.0685	6.035e-20
_SET10_	ENSG00000118137	11	116696467	116743666	177	25	414693	10.028	5.7293e-24
_SET10_	ENSG00000175899	12	9210260	9303825	226	15	415264	0.21737	0.41396
_SET10_	ENSG00000073060	12	125251402	125402214	401	67	412691	3.6804	0.00011645
_SET10_	ENSG00000166126	14	103353993	103409933	136	25	413550	2.2743	0.011474
_SET10_	ENSG00000087237	16	56960762	57027757	245	43	414372	8.863	3.8955e-19
_SET10_	ENSG00000213398	16	67963653	68013034	59	9	416075	2.9818	0.0014327
_SET10_	ENSG00000130203	19	45374011	45422650	163	32	413805	7.0547	8.6512e-13
_SET10_	ENSG00000234906	19	45414243	45462822	140	16	414144	5.3927	3.4707e-08
_SET10_	ENSG00000100979	20	44517399	44575794	136	22	415575	1.1666	0.12169
_SET10_	ENSG00000160179	21	43584799	43727354	583	57	413877	1.1298	0.12928
#	_SET11_	VARIABLE	=	Curated_gene_sets:reactome_glucuronidation	(set)
#	_SET11_	NGENES	=	19
#	_SET11_	P-VALUE	=	2.5813e-19
_SET11_	GENE	CHR	START	STOP	NSNPS	NPARAM	N	ZSTAT	P
_SET11_	ENSG00000116704	1	67455015	67554782	350	24	415608	2.6127	0.0044919
_SET11_	ENSG00000169764	2	64033074	64128696	231	33	414868	2.9458	0.0016107
_SET11_	ENSG00000241635	2	234491291	234691956	667	38	415566	9.7751	7.2008e-23
_SET11_	ENSG00000241119	2	234545499	234691946	515	27	415515	10.123	2.1796e-24
_SET11_	ENSG00000244122	2	234555584	234691945	500	31	415533	10.579	1.8666e-26
_SET11_	ENSG00000167165	2	234565253	234691946	477	30	415603	10.481	5.2699e-26
_SET11_	ENSG00000240224	2	234586638	234691945	401	24	415583	9.995	8.0152e-24
_SET11_	ENSG00000244474	2	234592424	234691945	367	24	415533	10.094	2.9483e-24
_SET11_	ENSG00000243135	2	234602754	234691945	317	23	415274	10.125	2.1443e-24
_SET11_	ENSG00000242366	2	234633894	234691945	205	24	416047	7.3679	8.6688e-14
_SET11_	ENSG00000109814	4	39490375	39564931	274	25	413457	2.2223	0.013132
_SET11_	ENSG00000197888	4	69392902	69469245	8	4	398995	2.5945	0.0047368
_SET11_	ENSG00000109181	4	69646711	69706914	220	12	416291	3.0223	0.0012544
_SET11_	ENSG00000171234	4	69882081	69988705	526	14	416424	10.908	6.7215e-43
_SET11_	ENSG00000213759	4	70055669	70115449	271	15	415361	10.908	3.625e-28
_SET11_	ENSG00000135226	4	70111217	70170768	78	15	412168	10.908	1.1999e-36
_SET11_	ENSG00000156096	4	70335883	70426732	611	20	415128	2.0182	0.021785
_SET11_	ENSG00000173610	4	70444135	70553965	526	33	414030	4.6304	1.8244e-06
_SET11_	ENSG00000270386	4	70444912	70553967	526	33	414030	4.6304	1.8244e-06
#	_SET12_	VARIABLE	=	Curated_gene_sets:reactome_lipoprotein_metabolism	(set)
#	_SET12_	NGENES	=	28
#	_SET12_	P-VALUE	=	6.195e-08
_SET12_	GENE	CHR	START	STOP	NSNPS	NPARAM	N	ZSTAT	P
_SET12_	ENSG00000142798	1	22138738	22298790	576	38	414470	0.012458	0.49503
_SET12_	ENSG00000157978	1	25835071	25905377	144	21	414014	0.87225	0.19154
_SET12_	ENSG00000158874	1	161182082	161228421	154	20	414547	-0.75	0.77337
_SET12_	ENSG00000115884	2	20390558	20460194	222	27	413036	1.0894	0.13799
_SET12_	ENSG00000084674	2	21214301	21301945	183	27	413773	6.3187	1.3184e-10
_SET12_	ENSG00000163631	4	74227831	74297129	195	15	416701	1.9641	0.024757
_SET12_	ENSG00000138823	4	100449918	100555156	495	27	416762	3.7199	9.9635e-05
_SET12_	ENSG00000152700	5	133926834	134019961	94	23	414786	1.8303	0.033602
_SET12_	ENSG00000198670	6	160942515	161122407	383	24	414219	-0.58811	0.72177
_SET12_	ENSG00000175445	8	19724228	19834769	471	29	414956	2.5431	0.005494
_SET12_	ENSG00000168487	8	21987249	22079839	236	43	413236	0.78383	0.21657
_SET12_	ENSG00000165029	9	107533283	107725518	869	98	413797	7.4904	3.4322e-14
_SET12_	ENSG00000107611	10	16855963	17206830	1454	97	414841	-0.16982	0.56742
_SET12_	ENSG00000110243	11	116650083	116698136	156	28	413865	9.7816	6.7536e-23
_SET12_	ENSG00000110245	11	116665422	116713788	187	29	412864	9.0685	6.035e-20
_SET12_	ENSG00000118137	11	116696467	116743666	177	25	414693	10.028	5.7293e-24
_SET12_	ENSG00000175899	12	9210260	9303825	226	15	415264	0.21737	0.41396
_SET12_	ENSG00000073060	12	125251402	125402214	401	67	412691	3.6804	0.00011645
_SET12_	ENSG00000166126	14	103353993	103409933	136	25	413550	2.2743	0.011474
_SET12_	ENSG00000166035	15	58667768	58871151	794	92	413915	10.908	3.3509e-59
_SET12_	ENSG00000087237	16	56960762	57027757	245	43	414372	8.863	3.8955e-19
_SET12_	ENSG00000213398	16	67963653	68013034	59	9	416075	2.9818	0.0014327
_SET12_	ENSG00000185624	17	79791035	79853570	133	8	412805	-0.095297	0.53796
_SET12_	ENSG00000130164	19	11165038	11254492	376	33	415191	6.5414	3.0479e-11
_SET12_	ENSG00000130203	19	45374011	45422650	163	32	413805	7.0547	8.6512e-13
_SET12_	ENSG00000234906	19	45414243	45462822	140	16	414144	5.3927	3.4707e-08
_SET12_	ENSG00000100979	20	44517399	44575794	136	22	415575	1.1666	0.12169
_SET12_	ENSG00000160179	21	43584799	43727354	583	57	413877	1.1298	0.12928
#	_SET13_	VARIABLE	=	Curated_gene_sets:roversi_glioma_loh_regions	(set)
#	_SET13_	NGENES	=	44
#	_SET13_	P-VALUE	=	1.4984e-06
_SET13_	GENE	CHR	START	STOP	NSNPS	NPARAM	N	ZSTAT	P
_SET13_	ENSG00000162493	1	13874960	13954452	272	42	411827	-0.053672	0.5214
_SET13_	ENSG00000116731	1	13991693	14161574	625	30	416033	3.0664	0.0010833
_SET13_	ENSG00000144619	3	2105497	3109645	4566	316	413013	4.4807	3.7199e-06
_SET13_	ENSG00000091181	3	3101233	3203297	438	76	412910	0.7978	0.21249
_SET13_	ENSG00000072756	3	3133600	3202563	340	51	413037	1.1335	0.12851
_SET13_	ENSG00000175928	3	3806121	3899387	307	32	413507	3.4855	0.00024557
_SET13_	ENSG00000047365	4	35939843	36281131	1004	63	414969	2.0415	0.0206
_SET13_	ENSG00000065882	4	37857708	38150796	1038	82	414534	0.61126	0.27051
_SET13_	ENSG00000250254	4	37927056	37972746	160	23	414810	0.80695	0.20985
_SET13_	ENSG00000150471	4	62031976	62954053	2330	130	414540	1.8702	0.030725
_SET13_	ENSG00000145242	4	66175281	66571213	1602	71	414410	4.1969	1.353e-05
_SET13_	ENSG00000145241	4	68327521	68446324	433	27	416079	-1.4184	0.92196
_SET13_	ENSG00000145321	4	72597410	72704758	229	25	414682	10.908	1.5752e-92
_SET13_	ENSG00000056291	4	72862521	73023784	432	14	415894	9.3975	2.7937e-21
_SET13_	ENSG00000156140	4	73136686	73469516	635	31	414143	10.908	8.9844e-33
_SET13_	ENSG00000007944	6	16094356	16158479	132	24	413778	0.069131	0.47244
_SET13_	ENSG00000137198	6	16203811	16305780	351	26	414984	0.3733	0.35446
_SET13_	ENSG00000124788	6	16289343	16796722	1627	172	414094	3.4302	0.00030155
_SET13_	ENSG00000109854	11	20350231	20415329	265	26	414278	-1.1617	0.87732
_SET13_	ENSG00000165970	11	20585946	20690831	474	48	413999	-1.4169	0.92174
_SET13_	ENSG00000165973	11	20656117	21607227	3414	248	413855	0.53549	0.29616
_SET13_	ENSG00000171714	11	22179722	22314903	241	19	413810	1.0165	0.15469
_SET13_	ENSG00000091664	11	22324643	22411049	251	41	413885	2.6358	0.0041973
_SET13_	ENSG00000148935	11	22612188	22844601	563	37	414132	0.19435	0.42295
_SET13_	ENSG00000183161	11	22634079	22682387	82	8	415025	0.90916	0.18163
_SET13_	ENSG00000169550	11	26570580	26628780	342	35	414361	3.7377	9.2859e-05
_SET13_	ENSG00000013588	12	13008716	13080871	237	45	412238	3.468	0.0002622
_SET13_	ENSG00000111291	12	13083709	13140081	157	28	414921	-0.407	0.658
_SET13_	ENSG00000013583	12	13117798	13188207	182	17	415288	-0.69226	0.75561
_SET13_	ENSG00000111305	12	13226494	13291619	95	19	415489	-0.43568	0.66847
_SET13_	ENSG00000134531	12	13314650	13379708	169	30	414061	-0.31156	0.62231
_SET13_	ENSG00000273079	12	13683165	14168053	1642	105	414240	1.3891	0.082406
_SET13_	ENSG00000171681	12	14483610	14661697	503	20	415392	3.2558	0.00056545
_SET13_	ENSG00000070019	12	14755576	14884519	255	20	414745	1.7093	0.043696
_SET13_	ENSG00000111716	12	21778276	21945791	237	14	413692	-0.41737	0.6618
_SET13_	ENSG00000121361	12	21907889	21963515	43	13	412910	-1.0708	0.85787
_SET13_	ENSG00000069431	12	21940335	22129336	421	43	413493	-0.80346	0.78914
_SET13_	ENSG00000110841	12	27641364	27858497	678	55	413680	0.34255	0.36597
_SET13_	ENSG00000100519	14	53138890	53205305	145	24	414484	2.8271	0.0023484
_SET13_	ENSG00000198252	14	53161898	53251716	155	15	414872	2.9118	0.0017965
_SET13_	ENSG00000100522	14	53231912	53293386	96	10	413975	3.7012	0.00010731
_SET13_	ENSG00000073712	14	53313986	53454153	340	26	414487	3.406	0.00032956
_SET13_	ENSG00000100523	14	53500686	53655000	311	18	416101	0.90526	0.18267
_SET13_	ENSG00000073008	19	45112098	45176850	185	25	415440	2.9092	0.0018118
#	_SET14_	VARIABLE	=	Curated_gene_sets:schmidt_por_targets_in_limb_bud_up	(set)
#	_SET14_	NGENES	=	26
#	_SET14_	P-VALUE	=	3.6941e-06
_SET14_	GENE	CHR	START	STOP	NSNPS	NPARAM	N	ZSTAT	P
_SET14_	ENSG00000160752	1	155243539	155300457	72	7	416081	6.5934	2.1496e-11
_SET14_	ENSG00000157426	4	57194456	57288666	363	19	416462	1.441	0.074788
_SET14_	ENSG00000170522	4	110957002	111155355	774	79	413635	0.76412	0.2224
_SET14_	ENSG00000052802	4	166213775	166274312	202	28	414827	4.1711	1.5157e-05
_SET14_	ENSG00000112972	5	43279497	43348614	199	7	416408	-0.32377	0.62694
_SET14_	ENSG00000164211	5	110821731	110883288	153	16	413341	-0.76981	0.77929
_SET14_	ENSG00000054598	6	1575681	1624127	122	36	412909	0.61825	0.26821
_SET14_	ENSG00000120437	6	160146360	160210144	223	20	416391	2.2843	0.011176
_SET14_	ENSG00000001630	7	91731465	91807266	137	6	416489	0.32104	0.37409
_SET14_	ENSG00000186480	7	155054486	155111945	248	35	413556	0.56103	0.28739
_SET14_	ENSG00000079459	8	11618082	11706818	579	38	413422	5.0227	2.5476e-07
_SET14_	ENSG00000104760	8	17711889	17802874	635	22	415771	0.76062	0.22344
_SET14_	ENSG00000165061	8	40378109	40790352	1458	89	415270	1.9284	0.026903
_SET14_	ENSG00000104549	8	125975739	126044525	239	21	416123	3.1915	0.00070766
_SET14_	ENSG00000067064	10	1075848	1130110	147	23	415665	0.96913	0.16624
_SET14_	ENSG00000095596	10	94798232	94847647	134	19	415714	4.746	1.0372e-06
_SET14_	ENSG00000149809	11	64844317	64893856	85	16	416711	-1.3845	0.91689
_SET14_	ENSG00000172893	11	71129239	71198914	160	14	415844	10.908	2.3497e-83
_SET14_	ENSG00000109929	11	121128162	121189403	224	15	414573	2.6475	0.0040539
_SET14_	ENSG00000110921	12	109976060	110045067	273	18	416731	3.2982	0.00048655
_SET14_	ENSG00000167508	16	88708343	88764569	194	30	412424	-0.3417	0.63371
_SET14_	ENSG00000131473	17	40013161	40121795	258	16	415523	1.3943	0.081614
_SET14_	ENSG00000130164	19	11165038	11254492	376	33	415191	6.5414	3.0479e-11
_SET14_	ENSG00000160285	21	47598055	47683738	325	23	415862	-0.008553	0.50341
_SET14_	ENSG00000198911	22	42194109	42313312	311	26	415921	2.8239	0.0023722
_SET14_	ENSG00000147383	X	151964511	152048273	120	18	412001	0.24448	0.40343
#	_SET15_	VARIABLE	=	Curated_gene_sets:schmidt_por_targets_in_limb_bud_dn	(set)
#	_SET15_	NGENES	=	8
#	_SET15_	P-VALUE	=	1.2596e-06
_SET15_	GENE	CHR	START	STOP	NSNPS	NPARAM	N	ZSTAT	P
_SET15_	ENSG00000163751	3	148548043	148624983	314	32	414861	2.5759	0.0049996
_SET15_	ENSG00000249437	5	70254310	70355941	4	2	406136	0.094447	0.46238
_SET15_	ENSG00000120149	5	174116536	174167896	161	25	412803	0.13554	0.44609
_SET15_	ENSG00000164695	8	82609669	82681750	237	25	415655	-0.50988	0.69493
_SET15_	ENSG00000165029	9	107533283	107725518	869	98	413797	7.4904	3.4322e-14
_SET15_	ENSG00000185885	11	278506	325272	120	34	410777	0.59844	0.27477
_SET15_	ENSG00000128918	15	58235622	58825065	2267	138	413951	10.908	1.8369e-42
_SET15_	ENSG00000169684	15	78822862	78897611	203	14	415397	0.20648	0.41821
#	_SET16_	VARIABLE	=	GO_bp:go_acylglycerol_homeostasis	(set)
#	_SET16_	NGENES	=	29
#	_SET16_	P-VALUE	=	2.0991e-07
_SET16_	GENE	CHR	START	STOP	NSNPS	NPARAM	N	ZSTAT	P
_SET16_	ENSG00000130766	1	28551038	28619002	217	18	415590	0.20491	0.41882
_SET16_	ENSG00000132855	1	63028158	63081830	66	5	415717	9.1744	2.2705e-20
_SET16_	ENSG00000084734	2	27684709	27756554	134	12	414905	6.7981	5.3019e-12
_SET16_	ENSG00000082196	5	34009553	34078937	152	16	413227	0.87055	0.192
_SET16_	ENSG00000009950	7	72997524	73073873	231	28	415134	0.31607	0.37597
_SET16_	ENSG00000175445	8	19724228	19834769	471	29	414956	2.5431	0.005494
_SET16_	ENSG00000182851	8	144260068	144309044	203	24	413478	0.26898	0.39397
_SET16_	ENSG00000096717	10	69609427	69688147	240	18	415717	-0.73406	0.76854
_SET16_	ENSG00000025434	11	47234851	47300396	165	16	416303	-0.078634	0.53134
_SET16_	ENSG00000062282	11	75435557	75522579	153	11	415483	7.4727	3.9277e-14
_SET16_	ENSG00000110243	11	116650083	116698136	156	28	413865	9.7816	6.7536e-23
_SET16_	ENSG00000110245	11	116665422	116713788	187	29	412864	9.0685	6.035e-20
_SET16_	ENSG00000110244	11	116681419	116729022	188	28	414045	9.8581	3.1624e-23
_SET16_	ENSG00000118137	11	116696467	116743666	177	25	414693	10.028	5.7293e-24
_SET16_	ENSG00000012504	12	100832486	100968191	243	32	415066	-0.12643	0.5503
_SET16_	ENSG00000073060	12	125251402	125402214	401	67	412691	3.6804	0.00011645
_SET16_	ENSG00000166035	15	58667768	58871151	794	92	413915	10.908	3.3509e-59
_SET16_	ENSG00000069667	15	60770483	61556518	2264	223	412868	1.9303	0.026787
_SET16_	ENSG00000183747	16	20427783	20508991	321	13	414451	3.3607	0.00038868
_SET16_	ENSG00000087237	16	56960762	57027757	245	43	414372	8.863	3.8955e-19
_SET16_	ENSG00000159224	17	47025916	47080958	174	22	413227	3.9443	4.0012e-05
_SET16_	ENSG00000108510	17	60009966	60177643	253	16	414779	0.26187	0.39671
_SET16_	ENSG00000167772	19	8393173	8449257	197	28	414461	0.68435	0.24688
_SET16_	ENSG00000130173	19	11313178	11362619	118	14	414209	2.73	0.0031664
_SET16_	ENSG00000267467	19	45410495	45462820	146	17	414134	5.7463	4.5609e-09
_SET16_	ENSG00000234906	19	45414243	45462822	140	16	414144	5.3927	3.4707e-08
_SET16_	ENSG00000197296	20	42921478	42974809	139	16	415438	-0.50973	0.69488
_SET16_	ENSG00000101076	20	42949340	43071485	321	42	413870	2.3286	0.0099391
_SET16_	ENSG00000100219	22	29180543	29231585	162	17	416454	0.35946	0.35962
#	_SET17_	VARIABLE	=	GO_bp:go_lipoprotein_metabolic_process	(set)
#	_SET17_	NGENES	=	123
#	_SET17_	P-VALUE	=	3.9481e-06
_SET17_	GENE	CHR	START	STOP	NSNPS	NPARAM	N	ZSTAT	P
_SET17_	ENSG00000142798	1	22138738	22298790	576	38	414470	0.012458	0.49503
_SET17_	ENSG00000011009	1	24082460	24132029	37	10	414045	0.026215	0.48954
_SET17_	ENSG00000060642	1	27078963	27134889	74	10	415628	4.7714	9.1452e-07
_SET17_	ENSG00000204160	1	27118201	27194093	113	12	415597	4.3667	6.308e-06
_SET17_	ENSG00000131238	1	40528379	40598375	195	18	415714	1.6454	0.04994
_SET17_	ENSG00000169174	1	55470221	55540525	265	43	413619	2.0119	0.022116
_SET17_	ENSG00000125703	1	63214806	63341184	315	12	413281	5.1025	1.6762e-07
_SET17_	ENSG00000142892	1	77544675	77720115	518	29	414823	2.236	0.012676
_SET17_	ENSG00000142875	1	84508745	84714181	373	21	414216	0.47939	0.31583
_SET17_	ENSG00000179085	1	155102367	155148071	95	11	415145	3.1586	0.00079273
_SET17_	ENSG00000143315	1	159987462	160036783	112	18	414204	-0.76264	0.77716
_SET17_	ENSG00000158874	1	161182082	161228421	154	20	414547	-0.75	0.77337
_SET17_	ENSG00000135845	1	172329329	172448230	349	28	415148	2.2117	0.013495
_SET17_	ENSG00000054392	1	210466596	210859638	1597	110	414060	0.44977	0.32644
_SET17_	ENSG00000143353	1	219312186	219396207	167	15	416512	0.37182	0.35501
_SET17_	ENSG00000115884	2	20390558	20460194	222	27	413036	1.0894	0.13799
_SET17_	ENSG00000084674	2	21214301	21301945	183	27	413773	6.3187	1.3184e-10
_SET17_	ENSG00000138032	2	44360108	44481523	321	23	413698	1.5933	0.055552
_SET17_	ENSG00000151665	2	46798076	46879258	253	21	414756	-0.82435	0.79513
_SET17_	ENSG00000155368	2	120089497	120140126	202	20	415641	2.329	0.0099301
_SET17_	ENSG00000197121	2	197687728	197827520	283	18	415386	-0.74828	0.77285
_SET17_	ENSG00000168397	2	242541628	242623272	302	21	414002	1.1236	0.1306
_SET17_	ENSG00000197548	3	11278995	11609139	834	22	414981	1.2162	0.11196
_SET17_	ENSG00000163812	3	44946749	45052677	191	15	416096	-1.2159	0.88798
_SET17_	ENSG00000184307	3	113631748	113694248	126	31	411291	1.6521	0.049255
_SET17_	ENSG00000180834	3	183523664	183578382	172	20	414328	1.3988	0.080941
_SET17_	ENSG00000163964	3	196331646	196472878	558	81	412825	-2.0105	0.97781
_SET17_	ENSG00000119227	3	196663214	196730931	222	42	411011	1.8492	0.032214
_SET17_	ENSG00000174227	4	457989	543985	354	19	415294	-0.25821	0.60188
_SET17_	ENSG00000109182	4	48953264	49074098	222	17	414474	-0.39603	0.65396
_SET17_	ENSG00000163631	4	74227831	74297129	195	15	416701	1.9641	0.024757
_SET17_	ENSG00000255072	4	89432724	89477940	85	15	413753	-0.84774	0.80171
_SET17_	ENSG00000138823	4	100449918	100555156	495	27	416762	3.7199	9.9635e-05
_SET17_	ENSG00000152348	5	81232844	81582676	652	38	415464	1.8231	0.034143
_SET17_	ENSG00000145782	5	115153893	115212555	108	23	414956	3.6829	0.00011531
_SET17_	ENSG00000146070	6	46661938	46738430	146	22	414084	-0.94234	0.82699
_SET17_	ENSG00000057663	6	106622351	106808666	572	28	415589	-0.64144	0.73938
_SET17_	ENSG00000175048	6	157767165	158109178	1266	82	413350	-0.49055	0.68813
_SET17_	ENSG00000198670	6	160942515	161122407	383	24	414219	-0.58811	0.72177
_SET17_	ENSG00000157954	7	5194819	5283457	405	38	412941	-0.10716	0.54267
_SET17_	ENSG00000015520	7	44542134	44615914	191	28	414634	1.1574	0.12356
_SET17_	ENSG00000104219	8	16978538	17092308	359	43	413873	-0.042692	0.51703
_SET17_	ENSG00000175445	8	19724228	19834769	471	29	414956	2.5431	0.005494
_SET17_	ENSG00000168487	8	21987249	22079839	236	43	413236	0.78383	0.21657
_SET17_	ENSG00000177669	8	29979340	30037202	132	13	414416	0.6334	0.26323
_SET17_	ENSG00000147533	8	41312915	41378499	327	20	416431	1.2477	0.10606
_SET17_	ENSG00000120992	8	54948938	55049577	224	14	415965	0.56956	0.28449
_SET17_	ENSG00000197858	8	145102493	145151119	80	6	416048	-0.61247	0.72989
_SET17_	ENSG00000175893	9	14601069	14728469	588	47	414528	3.2574	0.00056211
_SET17_	ENSG00000165282	9	35078685	35131591	119	19	415054	0.61697	0.26863
_SET17_	ENSG00000165059	9	71617469	71664039	142	28	412821	2.4476	0.0071896
_SET17_	ENSG00000165029	9	107533283	107725518	869	98	413797	7.4904	3.4322e-14
_SET17_	ENSG00000136908	9	130687378	130735763	120	9	416577	0.08018	0.46805
_SET17_	ENSG00000160446	9	131473148	131521406	51	11	414104	3.2998	0.00048379
_SET17_	ENSG00000152465	10	15134583	15245692	437	48	413854	1.0836	0.13928
_SET17_	ENSG00000107611	10	16855963	17206830	1454	97	414841	-0.16982	0.56742
_SET17_	ENSG00000171307	10	99170927	99227127	114	21	415325	1.0182	0.15428
_SET17_	ENSG00000023041	10	114180058	114241672	126	27	414018	1.5531	0.060201
_SET17_	ENSG00000148985	11	3783954	3857601	255	20	414037	0.37387	0.35425
_SET17_	ENSG00000156599	11	57400219	57478659	127	16	414992	3.2696	0.00053859
_SET17_	ENSG00000149311	11	108058211	108249829	300	10	415542	-0.3235	0.62684
_SET17_	ENSG00000110243	11	116650083	116698136	156	28	413865	9.7816	6.7536e-23
_SET17_	ENSG00000110245	11	116665422	116713788	187	29	412864	9.0685	6.035e-20
_SET17_	ENSG00000110244	11	116681419	116729022	188	28	414045	9.8581	3.1624e-23
_SET17_	ENSG00000118137	11	116696467	116743666	177	25	414693	10.028	5.7293e-24
_SET17_	ENSG00000111701	12	7791996	7853499	329	33	414288	-0.59858	0.72527
_SET17_	ENSG00000173391	12	10300902	10359737	284	29	414449	0.065209	0.474
_SET17_	ENSG00000178878	12	12843851	12992909	420	62	413040	1.8548	0.031811
_SET17_	ENSG00000123384	12	57487276	57617134	200	29	414060	2.225	0.013039
_SET17_	ENSG00000186908	12	77122368	77257476	529	23	415202	1.9168	0.027628
_SET17_	ENSG00000111335	12	113381200	113459528	264	19	414220	2.8692	0.0020578
_SET17_	ENSG00000073060	12	125251402	125402214	401	67	412691	3.6804	0.00011645
_SET17_	ENSG00000180776	13	21940263	22068509	349	24	414672	0.35485	0.36135
_SET17_	ENSG00000120697	13	37513912	37609398	164	15	415834	0.42972	0.3337
_SET17_	ENSG00000100614	14	60677470	60775805	209	15	415469	0.64996	0.25786
_SET17_	ENSG00000100564	14	68038672	68102004	190	27	414009	1.0155	0.15494
_SET17_	ENSG00000177108	14	77587613	77644077	192	36	412511	0.4276	0.33447
_SET17_	ENSG00000166126	14	103353993	103409933	136	25	413550	2.2743	0.011474
_SET17_	ENSG00000069943	15	55576158	55657846	306	23	415931	1.492	0.067855
_SET17_	ENSG00000007541	16	581995	644136	187	21	413622	5.0211	2.5684e-07
_SET17_	ENSG00000087237	16	56960762	57027757	245	43	414372	8.863	3.8955e-19
_SET17_	ENSG00000159714	16	67418322	67485736	118	12	416808	2.0348	0.020935
_SET17_	ENSG00000213398	16	67963653	68013034	59	9	416075	2.9818	0.0014327
_SET17_	ENSG00000153786	16	84997787	85080141	420	29	414000	0.84278	0.19968
_SET17_	ENSG00000179477	17	7965954	8026021	182	43	413788	0.59804	0.27491
_SET17_	ENSG00000108474	17	16085505	16262115	384	15	415230	0.95541	0.16969
_SET17_	ENSG00000087111	17	26870401	26933890	42	14	414596	3.6172	0.00014893
_SET17_	ENSG00000184886	17	34855847	34905159	102	10	416457	1.9501	0.025583
_SET17_	ENSG00000161395	17	37817375	37888050	139	11	415041	0.011147	0.49555
_SET17_	ENSG00000136448	17	43093978	43196384	322	21	415461	1.5612	0.059237
_SET17_	ENSG00000070540	17	66407089	66488654	226	31	413910	7.5518	2.1456e-14
_SET17_	ENSG00000185624	17	79791035	79853570	133	8	412805	-0.095297	0.53796
_SET17_	ENSG00000185269	17	79900388	79954716	137	13	412650	2.0804	0.018744
_SET17_	ENSG00000141580	17	80562438	80641429	340	38	414136	1.0007	0.15849
_SET17_	ENSG00000154889	18	11872621	11944222	349	45	413321	-0.19606	0.57772
_SET17_	ENSG00000197563	18	59700800	59889351	756	19	416570	1.4411	0.074778
_SET17_	ENSG00000130734	19	10619571	10674094	203	25	414011	1.4992	0.06691
_SET17_	ENSG00000130164	19	11165038	11254492	376	33	415191	6.5414	3.0479e-11
_SET17_	ENSG00000072062	19	14192500	14263896	95	11	414037	0.42566	0.33518
_SET17_	ENSG00000105270	19	36495562	36559245	138	24	415203	2.1695	0.015024
_SET17_	ENSG00000011422	19	44140247	44209699	275	41	412663	2.0441	0.020473
_SET17_	ENSG00000130203	19	45374011	45422650	163	32	413805	7.0547	8.6512e-13
_SET17_	ENSG00000130208	19	45382504	45432606	153	31	413464	7.3906	7.3062e-14
_SET17_	ENSG00000234906	19	45414243	45462822	140	16	414144	5.3927	3.4707e-08
_SET17_	ENSG00000101464	20	33138346	33299910	264	12	414536	3.2819	0.00051562
_SET17_	ENSG00000124155	20	44009717	44064884	130	16	414143	0.10654	0.45758
_SET17_	ENSG00000000419	20	49541404	49610092	133	26	414332	1.3819	0.083504
_SET17_	ENSG00000185808	21	38421470	38480470	243	16	416388	0.53389	0.29671
_SET17_	ENSG00000160179	21	43584799	43727354	583	57	413877	1.1298	0.12928
_SET17_	ENSG00000099904	22	20081979	20145530	168	20	414305	-0.10814	0.54306
_SET17_	ENSG00000221963	22	36009442	36074456	227	28	414092	0.5438	0.29329
_SET17_	ENSG00000128313	22	36078919	36135530	234	21	413846	2.6824	0.0036549
_SET17_	ENSG00000128284	22	36526372	36597225	286	30	414285	3.7173	0.00010067
_SET17_	ENSG00000100336	22	36575172	36635886	374	32	414449	1.1472	0.12564
_SET17_	ENSG00000128335	22	36612256	36671000	265	31	413747	-1.6608	0.95162
_SET17_	ENSG00000100342	22	36614056	36673576	265	32	413769	-1.2383	0.89219
_SET17_	ENSG00000186951	22	46511424	46649653	311	34	412271	1.2498	0.10569
_SET17_	ENSG00000165195	X	15327573	15388676	105	12	413866	0.69374	0.24392
_SET17_	ENSG00000102312	X	48332350	48389202	69	9	412516	1.2553	0.10469
_SET17_	ENSG00000196998	X	48919385	48993108	37	14	409628	0.59631	0.27548
_SET17_	ENSG00000102383	X	74578262	74778337	348	10	415549	0.94589	0.1721
_SET17_	ENSG00000101844	X	107299898	107407901	119	10	413993	-0.24732	0.59767
_SET17_	ENSG00000188706	X	128927264	129012885	79	7	413410	-0.99845	0.84097
#	_SET18_	VARIABLE	=	GO_bp:go_low_density_lipoprotein_particle_clearance	(set)
#	_SET18_	NGENES	=	11
#	_SET18_	P-VALUE	=	4.5275e-10
_SET18_	GENE	CHR	START	STOP	NSNPS	NPARAM	N	ZSTAT	P
_SET18_	ENSG00000157978	1	25835071	25905377	144	21	414014	0.87225	0.19154
_SET18_	ENSG00000084674	2	21214301	21301945	183	27	413773	6.3187	1.3184e-10
_SET18_	ENSG00000181092	3	186525463	186586252	170	34	413811	-0.17903	0.57104
_SET18_	ENSG00000135218	7	79963891	80318593	1057	54	413985	1.3537	0.087911
_SET18_	ENSG00000110047	11	64609114	64690768	168	16	415752	1.9192	0.027481
_SET18_	ENSG00000062282	11	75435557	75522579	153	11	415483	7.4727	3.9277e-14
_SET18_	ENSG00000070018	12	12258959	12454946	508	25	414715	3.0571	0.0011174
_SET18_	ENSG00000073060	12	125251402	125402214	401	67	412691	3.6804	0.00011645
_SET18_	ENSG00000166035	15	58667768	58871151	794	92	413915	10.908	3.3509e-59
_SET18_	ENSG00000130164	19	11165038	11254492	376	33	415191	6.5414	3.0479e-11
_SET18_	ENSG00000100292	22	35741354	35800207	199	27	413901	-0.24222	0.5957
#	_SET19_	VARIABLE	=	GO_bp:go_macromolecular_complex_remodeling	(set)
#	_SET19_	NGENES	=	23
#	_SET19_	P-VALUE	=	1.481e-07
_SET19_	GENE	CHR	START	STOP	NSNPS	NPARAM	N	ZSTAT	P
_SET19_	ENSG00000188257	1	20291925	20341932	176	31	413113	0.88441	0.18824
_SET19_	ENSG00000158874	1	161182082	161228421	154	20	414547	-0.75	0.77337
_SET19_	ENSG00000135744	1	230828269	230885043	315	26	415097	1.6465	0.049829
_SET19_	ENSG00000084674	2	21214301	21301945	183	27	413773	6.3187	1.3184e-10
_SET19_	ENSG00000144891	3	148380571	148470795	291	25	414087	-1.0867	0.86141
_SET19_	ENSG00000146070	6	46661938	46738430	146	22	414084	-0.94234	0.82699
_SET19_	ENSG00000175445	8	19724228	19834769	471	29	414956	2.5431	0.005494
_SET19_	ENSG00000110243	11	116650083	116698136	156	28	413865	9.7816	6.7536e-23
_SET19_	ENSG00000110245	11	116665422	116713788	187	29	412864	9.0685	6.035e-20
_SET19_	ENSG00000110244	11	116681419	116729022	188	28	414045	9.8581	3.1624e-23
_SET19_	ENSG00000118137	11	116696467	116743666	177	25	414693	10.028	5.7293e-24
_SET19_	ENSG00000073060	12	125251402	125402214	401	67	412691	3.6804	0.00011645
_SET19_	ENSG00000166035	15	58667768	58871151	794	92	413915	10.908	3.3509e-59
_SET19_	ENSG00000087237	16	56960762	57027757	245	43	414372	8.863	3.8955e-19
_SET19_	ENSG00000213398	16	67963653	68013034	59	9	416075	2.9818	0.0014327
_SET19_	ENSG00000005381	17	56337217	56393296	145	17	415927	-0.43023	0.66649
_SET19_	ENSG00000154265	17	67230452	67358385	317	26	414572	-0.32383	0.62697
_SET19_	ENSG00000101670	18	47052069	47129272	199	40	413352	5.7418	4.6849e-09
_SET19_	ENSG00000130203	19	45374011	45422650	163	32	413805	7.0547	8.6512e-13
_SET19_	ENSG00000130208	19	45382504	45432606	153	31	413464	7.3906	7.3062e-14
_SET19_	ENSG00000234906	19	45414243	45462822	140	16	414144	5.3927	3.4707e-08
_SET19_	ENSG00000100979	20	44517399	44575794	136	22	415575	1.1666	0.12169
_SET19_	ENSG00000160179	21	43584799	43727354	583	57	413877	1.1298	0.12928
#	_SET20_	VARIABLE	=	GO_bp:go_plasma_lipoprotein_particle_clearance	(set)
#	_SET20_	NGENES	=	20
#	_SET20_	P-VALUE	=	6.9211e-07
_SET20_	GENE	CHR	START	STOP	NSNPS	NPARAM	N	ZSTAT	P
_SET20_	ENSG00000157978	1	25835071	25905377	144	21	414014	0.87225	0.19154
_SET20_	ENSG00000158874	1	161182082	161228421	154	20	414547	-0.75	0.77337
_SET20_	ENSG00000084674	2	21214301	21301945	183	27	413773	6.3187	1.3184e-10
_SET20_	ENSG00000181092	3	186525463	186586252	170	34	413811	-0.17903	0.57104
_SET20_	ENSG00000135218	7	79963891	80318593	1057	54	413985	1.3537	0.087911
_SET20_	ENSG00000038945	8	15955387	16459999	2050	67	414839	0.9505	0.17093
_SET20_	ENSG00000147852	9	2586834	2670053	324	45	413979	-0.52954	0.70178
_SET20_	ENSG00000110047	11	64609114	64690768	168	16	415752	1.9192	0.027481
_SET20_	ENSG00000062282	11	75435557	75522579	153	11	415483	7.4727	3.9277e-14
_SET20_	ENSG00000110245	11	116665422	116713788	187	29	412864	9.0685	6.035e-20
_SET20_	ENSG00000118137	11	116696467	116743666	177	25	414693	10.028	5.7293e-24
_SET20_	ENSG00000070018	12	12258959	12454946	508	25	414715	3.0571	0.0011174
_SET20_	ENSG00000073060	12	125251402	125402214	401	67	412691	3.6804	0.00011645
_SET20_	ENSG00000166035	15	58667768	58871151	794	92	413915	10.908	3.3509e-59
_SET20_	ENSG00000103227	16	893634	1066318	905	46	414745	-1.8385	0.967
_SET20_	ENSG00000130164	19	11165038	11254492	376	33	415191	6.5414	3.0479e-11
_SET20_	ENSG00000130203	19	45374011	45422650	163	32	413805	7.0547	8.6512e-13
_SET20_	ENSG00000130208	19	45382504	45432606	153	31	413464	7.3906	7.3062e-14
_SET20_	ENSG00000234906	19	45414243	45462822	140	16	414144	5.3927	3.4707e-08
_SET20_	ENSG00000100292	22	35741354	35800207	199	27	413901	-0.24222	0.5957
#	_SET21_	VARIABLE	=	GO_bp:go_vitamin_d_metabolic_process	(set)
#	_SET21_	NGENES	=	11
#	_SET21_	P-VALUE	=	2.229e-08
_SET21_	GENE	CHR	START	STOP	NSNPS	NPARAM	N	ZSTAT	P
_SET21_	ENSG00000081479	2	169973619	170254195	923	86	414544	0.41326	0.33971
_SET21_	ENSG00000145321	4	72597410	72704758	229	25	414682	10.908	1.5752e-92
_SET21_	ENSG00000160868	7	99344604	99416888	69	11	415178	3.2272	0.00062511
_SET21_	ENSG00000107611	10	16855963	17206830	1454	97	414841	-0.16982	0.56742
_SET21_	ENSG00000186104	11	14889553	14948798	62	14	415221	10.908	2.3876e-125
_SET21_	ENSG00000118972	12	4467393	4523894	187	29	413562	-0.19488	0.57726
_SET21_	ENSG00000111012	12	58146117	58197769	63	5	416436	4.8585	5.9154e-07
_SET21_	ENSG00000100600	14	93160152	93250047	218	44	413019	-0.50586	0.69352
_SET21_	ENSG00000140459	15	74620100	74695081	178	21	415669	2.432	0.0075076
_SET21_	ENSG00000140465	15	75001883	75052951	114	18	414799	1.3255	0.092498
_SET21_	ENSG00000019186	20	52759988	52825512	389	40	414047	8.1169	2.3916e-16
#	_SET22_	VARIABLE	=	GO_bp:go_protein_lipid_complex_subunit_organization	(set)
#	_SET22_	NGENES	=	35
#	_SET22_	P-VALUE	=	1.2435e-08
_SET22_	GENE	CHR	START	STOP	NSNPS	NPARAM	N	ZSTAT	P
_SET22_	ENSG00000188257	1	20291925	20341932	176	31	413113	0.88441	0.18824
_SET22_	ENSG00000158874	1	161182082	161228421	154	20	414547	-0.75	0.77337
_SET22_	ENSG00000057252	1	179227925	179337815	512	26	415605	3.5088	0.00022502
_SET22_	ENSG00000143761	1	228235361	228296912	81	13	415582	-0.016119	0.50643
_SET22_	ENSG00000135744	1	230828269	230885043	315	26	415097	1.6465	0.049829
_SET22_	ENSG00000084674	2	21214301	21301945	183	27	413773	6.3187	1.3184e-10
_SET22_	ENSG00000136717	2	127795603	127899931	464	37	414131	2.3425	0.0095778
_SET22_	ENSG00000123983	2	223690652	223819357	407	23	414926	0.51697	0.30259
_SET22_	ENSG00000144891	3	148380571	148470795	291	25	414087	-1.0867	0.86141
_SET22_	ENSG00000138823	4	100449918	100555156	495	27	416762	3.7199	9.9635e-05
_SET22_	ENSG00000254245	5	140688601	140902546	580	38	416124	0.55442	0.28965
_SET22_	ENSG00000146070	6	46661938	46738430	146	22	414084	-0.94234	0.82699
_SET22_	ENSG00000130340	6	158209296	158376109	577	16	415924	1.7132	0.043335
_SET22_	ENSG00000175445	8	19724228	19834769	471	29	414956	2.5431	0.005494
_SET22_	ENSG00000185000	8	145529954	145585573	68	18	409647	0.13537	0.44616
_SET22_	ENSG00000165029	9	107533283	107725518	869	98	413797	7.4904	3.4322e-14
_SET22_	ENSG00000110243	11	116650083	116698136	156	28	413865	9.7816	6.7536e-23
_SET22_	ENSG00000110245	11	116665422	116713788	187	29	412864	9.0685	6.035e-20
_SET22_	ENSG00000110244	11	116681419	116729022	188	28	414045	9.8581	3.1624e-23
_SET22_	ENSG00000118137	11	116696467	116743666	177	25	414693	10.028	5.7293e-24
_SET22_	ENSG00000167780	12	53462302	53528322	193	18	414757	1.3245	0.092664
_SET22_	ENSG00000073060	12	125251402	125402214	401	67	412691	3.6804	0.00011645
_SET22_	ENSG00000166035	15	58667768	58871151	794	92	413915	10.908	3.3509e-59
_SET22_	ENSG00000087237	16	56960762	57027757	245	43	414372	8.863	3.8955e-19
_SET22_	ENSG00000213398	16	67963653	68013034	59	9	416075	2.9818	0.0014327
_SET22_	ENSG00000005381	17	56337217	56393296	145	17	415927	-0.43023	0.66649
_SET22_	ENSG00000154265	17	67230452	67358385	317	26	414572	-0.32383	0.62697
_SET22_	ENSG00000101670	18	47052069	47129272	199	40	413352	5.7418	4.6849e-09
_SET22_	ENSG00000064687	19	1005102	1075571	417	52	413474	0.0030971	0.49876
_SET22_	ENSG00000130203	19	45374011	45422650	163	32	413805	7.0547	8.6512e-13
_SET22_	ENSG00000130208	19	45382504	45432606	153	31	413464	7.3906	7.3062e-14
_SET22_	ENSG00000234906	19	45414243	45462822	140	16	414144	5.3927	3.4707e-08
_SET22_	ENSG00000126003	20	30770306	30830594	58	7	415476	1.3472	0.088953
_SET22_	ENSG00000100979	20	44517399	44575794	136	22	415575	1.1666	0.12169
_SET22_	ENSG00000160179	21	43584799	43727354	583	57	413877	1.1298	0.12928
#	_SET23_	VARIABLE	=	GO_bp:go_anion_homeostasis	(set)
#	_SET23_	NGENES	=	41
#	_SET23_	P-VALUE	=	1.2296e-06
_SET23_	GENE	CHR	START	STOP	NSNPS	NPARAM	N	ZSTAT	P
_SET23_	ENSG00000040487	1	19603820	19665794	258	26	414477	3.0562	0.0011207
_SET23_	ENSG00000121769	1	31828472	31884697	190	13	415324	1.246	0.10638
_SET23_	ENSG00000162409	1	57075995	57191008	451	23	413941	-0.1442	0.55733
_SET23_	ENSG00000132855	1	63028158	63081830	66	5	415717	9.1744	2.2705e-20
_SET23_	ENSG00000117560	1	172593154	172646014	154	17	413222	1.0122	0.15573
_SET23_	ENSG00000143324	1	180566140	180869387	644	35	415411	1.233	0.10879
_SET23_	ENSG00000021826	2	211307406	211553831	688	42	414945	3.2214	0.00063783
_SET23_	ENSG00000157765	4	25621923	25690370	189	33	413332	-0.83728	0.79878
_SET23_	ENSG00000132356	5	40749481	40833476	185	20	415709	0.1083	0.45688
_SET23_	ENSG00000160867	5	176478887	176535145	192	24	414281	-1.2937	0.90211
_SET23_	ENSG00000131183	5	176771236	176835849	95	14	413348	0.86511	0.19349
_SET23_	ENSG00000124827	6	10863456	10917174	157	26	412153	0.87853	0.18983
_SET23_	ENSG00000008196	6	50751436	50825326	193	25	415189	2.5854	0.004864
_SET23_	ENSG00000197594	6	132094156	132226295	416	49	414048	0.95961	0.16863
_SET23_	ENSG00000106483	7	37935543	38100297	728	58	415578	-0.045902	0.51831
_SET23_	ENSG00000009950	7	72997524	73073873	231	28	415134	0.31607	0.37597
_SET23_	ENSG00000185000	8	145529954	145585573	68	18	409647	0.13537	0.44616
_SET23_	ENSG00000165029	9	107533283	107725518	869	98	413797	7.4904	3.4322e-14
_SET23_	ENSG00000198569	9	140090209	140141006	117	21	414271	1.855	0.0318
_SET23_	ENSG00000096717	10	69609427	69688147	240	18	415717	-0.73406	0.76854
_SET23_	ENSG00000120053	10	101146627	101225381	157	26	414000	-0.0978	0.53895
_SET23_	ENSG00000023839	10	101507489	101621949	305	19	414882	3.1269	0.00088321
_SET23_	ENSG00000119927	10	113899624	114010135	287	32	415044	4.1181	1.9097e-05
_SET23_	ENSG00000254647	11	2171009	2217571	189	20	411483	1.9453	0.025867
_SET23_	ENSG00000062282	11	75435557	75522579	153	11	415483	7.4727	3.9277e-14
_SET23_	ENSG00000118137	11	116696467	116743666	177	25	414693	10.028	5.7293e-24
_SET23_	ENSG00000118972	12	4467393	4523894	187	29	413562	-0.19488	0.57726
_SET23_	ENSG00000166165	14	103975996	104024448	123	15	412482	5.4288	2.8359e-08
_SET23_	ENSG00000074410	15	63603577	63709360	301	37	414485	0.30625	0.37971
_SET23_	ENSG00000087237	16	56960762	57027757	245	43	414372	8.863	3.8955e-19
_SET23_	ENSG00000109062	17	72709791	72775492	130	23	413974	1.662	0.048255
_SET23_	ENSG00000101670	18	47052069	47129272	199	40	413352	5.7418	4.6849e-09
_SET23_	ENSG00000141837	19	13307256	13769804	1713	168	413442	1.3711	0.085173
_SET23_	ENSG00000130203	19	45374011	45422650	163	32	413805	7.0547	8.6512e-13
_SET23_	ENSG00000062822	19	50852461	50931273	184	19	414122	-1.6446	0.94997
_SET23_	ENSG00000125772	20	5515085	5626672	286	25	411689	1.4031	0.080286
_SET23_	ENSG00000101076	20	42949340	43071485	321	42	413870	2.3286	0.0099391
_SET23_	ENSG00000124140	20	44615356	44698784	262	22	414970	0.6528	0.25694
_SET23_	ENSG00000160179	21	43584799	43727354	583	57	413877	1.1298	0.12928
_SET23_	ENSG00000100219	22	29180543	29231585	162	17	416454	0.35946	0.35962
_SET23_	ENSG00000036473	X	38176798	38290703	287	19	414252	-0.97066	0.83414
#	_SET24_	VARIABLE	=	GO_bp:go_fat_soluble_vitamin_metabolic_process	(set)
#	_SET24_	NGENES	=	32
#	_SET24_	P-VALUE	=	2.6312e-07
_SET24_	GENE	CHR	START	STOP	NSNPS	NPARAM	N	ZSTAT	P
_SET24_	ENSG00000120942	1	11298263	11366106	168	15	415353	0.52062	0.30131
_SET24_	ENSG00000116745	1	68884505	68950642	214	30	414807	0.2175	0.41391
_SET24_	ENSG00000003137	2	72346367	72410167	142	23	414462	-1.1704	0.87907
_SET24_	ENSG00000081479	2	169973619	170254195	923	86	414544	0.41326	0.33971
_SET24_	ENSG00000114113	3	139161726	139234589	218	15	415908	0.33914	0.36725
_SET24_	ENSG00000114115	3	139226276	139293671	211	27	413954	1.8688	0.030828
_SET24_	ENSG00000145321	4	72597410	72704758	229	25	414682	10.908	1.5752e-92
_SET24_	ENSG00000121207	4	155513097	155684270	312	17	414731	1.8916	0.029271
_SET24_	ENSG00000112033	6	35275335	35405968	344	25	416642	1.1897	0.11708
_SET24_	ENSG00000196715	7	65303254	65434550	301	15	416376	2.549	0.0054012
_SET24_	ENSG00000160868	7	99344604	99416888	69	11	415178	3.2272	0.00062511
_SET24_	ENSG00000137561	8	63951112	64033612	318	21	415171	1.2178	0.11166
_SET24_	ENSG00000107611	10	16855963	17206830	1454	97	414841	-0.16982	0.56742
_SET24_	ENSG00000187553	10	94786021	94838454	139	14	415386	3.3391	0.00042024
_SET24_	ENSG00000095596	10	94798232	94847647	134	19	415714	4.746	1.0372e-06
_SET24_	ENSG00000186104	11	14889553	14948798	62	14	415221	10.908	2.3876e-125
_SET24_	ENSG00000118972	12	4467393	4523894	187	29	413562	-0.19488	0.57726
_SET24_	ENSG00000111012	12	58146117	58197769	63	5	416436	4.8585	5.9154e-07
_SET24_	ENSG00000100600	14	93160152	93250047	218	44	413019	-0.50586	0.69352
_SET24_	ENSG00000128918	15	58235622	58825065	2267	138	413951	10.908	1.8369e-42
_SET24_	ENSG00000140459	15	74620100	74695081	178	21	415669	2.432	0.0075076
_SET24_	ENSG00000140465	15	75001883	75052951	114	18	414799	1.3255	0.092498
_SET24_	ENSG00000166426	15	78597666	78650572	132	33	414223	2.3273	0.0099754
_SET24_	ENSG00000140522	15	89743100	89799982	131	15	411981	-0.59104	0.72275
_SET24_	ENSG00000167397	16	31092163	31142301	71	7	415609	5.5359	1.5482e-08
_SET24_	ENSG00000135697	16	81237053	81334747	488	44	412788	1.0585	0.14491
_SET24_	ENSG00000186204	19	15748567	15817984	550	27	415072	2.0173	0.021834
_SET24_	ENSG00000186115	19	15978833	16043930	372	21	414949	3.4204	0.00031266
_SET24_	ENSG00000171903	19	16013177	16080677	355	19	415404	2.9329	0.0016791
_SET24_	ENSG00000100979	20	44517399	44575794	136	22	415575	1.1666	0.12169
_SET24_	ENSG00000019186	20	52759988	52825512	389	40	414047	8.1169	2.3916e-16
_SET24_	ENSG00000159228	21	37407239	37455464	191	22	415284	1.0215	0.15352
#	_SET25_	VARIABLE	=	GO_bp:go_positive_regulation_of_triglyceride_biosynthetic_process	(set)
#	_SET25_	NGENES	=	13
#	_SET25_	P-VALUE	=	8.3549e-07
_SET25_	GENE	CHR	START	STOP	NSNPS	NPARAM	N	ZSTAT	P
_SET25_	ENSG00000112293	6	24414793	24530433	812	35	415466	1.7277	0.04202
_SET25_	ENSG00000119927	10	113899624	114010135	287	32	415044	4.1181	1.9097e-05
_SET25_	ENSG00000025434	11	47234851	47300396	165	16	416303	-0.078634	0.53134
_SET25_	ENSG00000062282	11	75435557	75522579	153	11	415483	7.4727	3.9277e-14
_SET25_	ENSG00000110245	11	116665422	116713788	187	29	412864	9.0685	6.035e-20
_SET25_	ENSG00000073060	12	125251402	125402214	401	67	412691	3.6804	0.00011645
_SET25_	ENSG00000205423	16	50023321	50080999	156	15	414876	0.48926	0.31233
_SET25_	ENSG00000175826	17	7136910	7190810	86	9	414859	-0.81306	0.79191
_SET25_	ENSG00000072310	17	17703713	17775325	108	7	414266	1.579	0.05717
_SET25_	ENSG00000214456	19	4512543	4570236	154	32	411879	1.4171	0.07822
_SET25_	ENSG00000130164	19	11165038	11254492	376	33	415191	6.5414	3.0479e-11
_SET25_	ENSG00000131408	19	50797910	50896239	236	34	413743	-2.5423	0.99449
_SET25_	ENSG00000130988	X	46902775	46962712	63	12	412728	0.87084	0.19192
#	_SET26_	VARIABLE	=	GO_bp:go_retinoic_acid_metabolic_process	(set)
#	_SET26_	NGENES	=	21
#	_SET26_	P-VALUE	=	2.6049e-06
_SET26_	GENE	CHR	START	STOP	NSNPS	NPARAM	N	ZSTAT	P
_SET26_	ENSG00000143320	1	156659398	156710608	99	27	412998	1.3863	0.082822
_SET26_	ENSG00000003137	2	72346367	72410167	142	23	414462	-1.1704	0.87907
_SET26_	ENSG00000073737	2	169886299	169962677	127	23	411399	0.28945	0.38612
_SET26_	ENSG00000241635	2	234491291	234691956	667	38	415566	9.7751	7.2008e-23
_SET26_	ENSG00000241119	2	234545499	234691946	515	27	415515	10.123	2.1796e-24
_SET26_	ENSG00000244122	2	234555584	234691945	500	31	415533	10.579	1.8666e-26
_SET26_	ENSG00000243135	2	234602754	234691945	317	23	415274	10.125	2.1443e-24
_SET26_	ENSG00000242366	2	234633894	234691945	205	24	416047	7.3679	8.6688e-14
_SET26_	ENSG00000114115	3	139226276	139293671	211	27	413954	1.8688	0.030828
_SET26_	ENSG00000196344	4	100323418	100391894	259	30	415487	2.2539	0.012102
_SET26_	ENSG00000121207	4	155513097	155684270	312	17	414731	1.8916	0.029271
_SET26_	ENSG00000118514	6	135228528	135306260	173	15	414023	-0.42198	0.66348
_SET26_	ENSG00000121039	8	74171847	74247516	220	27	414578	2.2591	0.011937
_SET26_	ENSG00000187553	10	94786021	94838454	139	14	415386	3.3391	0.00042024
_SET26_	ENSG00000095596	10	94798232	94847647	134	19	415714	4.746	1.0372e-06
_SET26_	ENSG00000197580	11	112011190	112105422	239	25	415119	0.31431	0.37664
_SET26_	ENSG00000128918	15	58235622	58825065	2267	138	413951	10.908	1.8369e-42
_SET26_	ENSG00000140465	15	75001883	75052951	114	18	414799	1.3255	0.092498
_SET26_	ENSG00000166426	15	78597666	78650572	132	33	414223	2.3273	0.0099754
_SET26_	ENSG00000184254	15	101382919	101466831	148	30	413359	0.39417	0.34673
_SET26_	ENSG00000121064	17	55020466	55094129	162	22	413905	-0.1677	0.56659
#	_SET27_	VARIABLE	=	GO_bp:go_steroid_metabolic_process	(set)
#	_SET27_	NGENES	=	235
#	_SET27_	P-VALUE	=	5.5304e-09
_SET27_	GENE	CHR	START	STOP	NSNPS	NPARAM	N	ZSTAT	P
_SET27_	ENSG00000204624	1	11504223	11607641	312	20	414445	0.625	0.26598
_SET27_	ENSG00000219073	1	22268514	22335135	377	22	413890	1.3548	0.087742
_SET27_	ENSG00000142789	1	22293149	22349032	296	20	413741	1.6632	0.048138
_SET27_	ENSG00000162552	1	22433798	22505462	271	36	414276	0.94944	0.1712
_SET27_	ENSG00000157978	1	25835071	25905377	144	21	414014	0.87225	0.19154
_SET27_	ENSG00000131910	1	27227980	27275457	84	11	415606	4.8091	7.5791e-07
_SET27_	ENSG00000116171	1	53357901	53527375	586	20	415223	0.074252	0.4704
_SET27_	ENSG00000116133	1	55305306	55387891	304	19	414239	-0.78851	0.7848
_SET27_	ENSG00000169174	1	55470221	55540525	265	43	413619	2.0119	0.022116
_SET27_	ENSG00000162409	1	57075995	57191008	451	23	413941	-0.1442	0.55733
_SET27_	ENSG00000132855	1	63028158	63081830	66	5	415717	9.1744	2.2705e-20
_SET27_	ENSG00000116678	1	65851248	66117242	844	38	415039	-0.066787	0.52662
_SET27_	ENSG00000203859	1	119922554	119975658	167	16	414444	-0.89843	0.81552
_SET27_	ENSG00000203857	1	120014821	120067681	95	6	413139	0.57808	0.2816
_SET27_	ENSG00000134240	1	120280619	120346528	212	19	413743	0.38461	0.35026
_SET27_	ENSG00000163344	1	154887210	154944467	99	15	415732	3.0694	0.0010726
_SET27_	ENSG00000160752	1	155243539	155300457	72	7	416081	6.5934	2.1496e-11
_SET27_	ENSG00000158874	1	161182082	161228421	154	20	414547	-0.75	0.77337
_SET27_	ENSG00000132196	1	162725492	162792607	130	23	414210	1.2114	0.11287
_SET27_	ENSG00000185630	1	164489821	164878533	1099	116	413528	0.57398	0.28299
_SET27_	ENSG00000117586	1	173142873	173211452	175	26	414376	-0.20154	0.57986
_SET27_	ENSG00000057252	1	179227925	179337815	512	26	415605	3.5088	0.00022502
_SET27_	ENSG00000116833	1	199961730	200156552	733	68	414110	-0.87046	0.80798
_SET27_	ENSG00000159348	1	202920997	202971408	134	21	415480	-0.73638	0.76925
_SET27_	ENSG00000117594	1	209824510	209918295	214	28	415119	0.42394	0.33581
_SET27_	ENSG00000143815	1	225579204	225651627	211	30	415279	1.3842	0.083147
_SET27_	ENSG00000182827	1	226322380	226409431	215	23	413068	1.3081	0.095421
_SET27_	ENSG00000173409	1	231079727	231146341	269	20	415822	1.2701	0.10203
_SET27_	ENSG00000152904	1	235455665	235517847	196	13	415258	1.0306	0.15135
_SET27_	ENSG00000084674	2	21214301	21301945	183	27	413773	6.3187	1.3184e-10
_SET27_	ENSG00000115234	2	27558389	27609995	71	10	414938	5.5248	1.6498e-08
_SET27_	ENSG00000138061	2	38284116	38372044	388	29	413405	2.8502	0.0021846
_SET27_	ENSG00000125538	2	113577328	113629480	98	14	413811	-0.40663	0.65786
_SET27_	ENSG00000125629	2	118811028	118878573	225	38	414954	5.2784	6.5151e-08
_SET27_	ENSG00000115112	2	121964163	122077783	300	34	414114	0.58349	0.27978
_SET27_	ENSG00000073734	2	169769448	169922832	493	38	414178	1.5066	0.065958
_SET27_	ENSG00000073737	2	169886299	169962677	127	23	411399	0.28945	0.38612
_SET27_	ENSG00000081479	2	169973619	170254195	923	86	414544	0.41326	0.33971
_SET27_	ENSG00000135929	2	219611472	219690016	188	6	415089	2.4411	0.0073207
_SET27_	ENSG00000241635	2	234491291	234691956	667	38	415566	9.7751	7.2008e-23
_SET27_	ENSG00000242366	2	234633894	234691945	205	24	416047	7.3679	8.6688e-14
_SET27_	ENSG00000115677	2	242156679	242291476	348	23	415530	-0.78052	0.78246
_SET27_	ENSG00000060971	3	38134620	38213733	131	24	414889	-0.24622	0.59725
_SET27_	ENSG00000180432	3	42887497	42952633	161	24	415101	0.43407	0.33212
_SET27_	ENSG00000114650	3	47445203	47553616	134	13	415749	3.4351	0.00029615
_SET27_	ENSG00000168306	3	58480863	58558046	198	35	414646	0.50808	0.3057
_SET27_	ENSG00000144852	3	119464331	119547332	225	33	415429	0.38844	0.34885
_SET27_	ENSG00000169714	3	128878327	128937765	83	11	415789	-0.29344	0.61541
_SET27_	ENSG00000163659	3	156356024	156434559	250	25	415337	1.9679	0.024541
_SET27_	ENSG00000109819	4	23746664	23940712	620	83	414282	3.2244	0.0006311
_SET27_	ENSG00000128039	4	56177276	56249263	220	29	413584	1.5429	0.06143
_SET27_	ENSG00000197888	4	69392902	69469245	8	4	398995	2.5945	0.0047368
_SET27_	ENSG00000196620	4	69502348	69571346	213	19	408765	5.4713	2.234e-08
_SET27_	ENSG00000171234	4	69882081	69988705	526	14	416424	10.908	6.7215e-43
_SET27_	ENSG00000213759	4	70055669	70115449	271	15	415361	10.908	3.625e-28
_SET27_	ENSG00000156096	4	70335883	70426732	611	20	415128	2.0182	0.021785
_SET27_	ENSG00000173597	4	70576880	70688679	391	27	415738	0.055213	0.47798
_SET27_	ENSG00000109193	4	70666498	70760870	276	30	415111	0.6212	0.26723
_SET27_	ENSG00000145321	4	72597410	72704758	229	25	414682	10.908	1.5752e-92
_SET27_	ENSG00000081051	4	74261855	74331891	155	15	416231	2.1081	0.01751
_SET27_	ENSG00000198189	4	88247762	88347538	351	27	414116	5.7612	4.1754e-09
_SET27_	ENSG00000052802	4	166213775	166274312	202	28	414827	4.1711	1.5157e-05
_SET27_	ENSG00000145476	4	187077674	187144610	298	24	414729	-0.69278	0.75578
_SET27_	ENSG00000145545	5	6598456	6679675	362	26	415838	1.3467	0.089035
_SET27_	ENSG00000242110	5	33976283	34043220	177	18	414894	0.80106	0.21155
_SET27_	ENSG00000113494	5	35038861	35265794	743	50	414913	-1.9544	0.97467
_SET27_	ENSG00000132356	5	40749481	40833476	185	20	415709	0.1083	0.45688
_SET27_	ENSG00000112972	5	43279497	43348614	199	7	416408	-0.32377	0.62694
_SET27_	ENSG00000113161	5	74597154	74667929	210	21	416067	3.7367	9.3229e-05
_SET27_	ENSG00000133835	5	118753138	118982894	744	34	415048	0.78622	0.21587
_SET27_	ENSG00000113520	5	131974678	132028368	101	13	413374	1.4253	0.077038
_SET27_	ENSG00000170231	5	159579374	159675742	448	30	414161	-0.96003	0.83148
_SET27_	ENSG00000204228	6	33137419	33184608	35	10	415944	0.381	0.3516
_SET27_	ENSG00000112033	6	35275335	35405968	344	25	416642	1.1897	0.11708
_SET27_	ENSG00000124496	6	42182669	42454789	626	46	414946	1.0903	0.13778
_SET27_	ENSG00000146233	6	46507541	46655523	375	28	416028	-0.67645	0.75062
_SET27_	ENSG00000091831	6	151942826	152460754	1795	101	415176	2.0462	0.020366
_SET27_	ENSG00000015520	7	44542134	44615914	191	28	414634	1.1574	0.12356
_SET27_	ENSG00000001630	7	91731465	91807266	137	6	416489	0.32104	0.37409
_SET27_	ENSG00000005421	7	94916988	95060673	356	36	414749	2.1871	0.014369
_SET27_	ENSG00000106258	7	99235817	99312621	134	13	415922	3.7641	8.3582e-05
_SET27_	ENSG00000160868	7	99344604	99416888	69	11	415178	3.2272	0.00062511
_SET27_	ENSG00000001626	7	117070838	117366025	522	21	414663	-1.6934	0.95481
_SET27_	ENSG00000174697	7	127846337	127907681	145	21	413556	0.17913	0.42892
_SET27_	ENSG00000085662	7	134117102	134179036	164	28	413981	1.0979	0.13613
_SET27_	ENSG00000198074	7	134177344	134236160	247	18	415366	0.57054	0.28416
_SET27_	ENSG00000227471	7	134198888	134274627	339	19	414945	0.6791	0.24854
_SET27_	ENSG00000122787	7	137652070	137812732	425	46	413988	-1.264	0.89689
_SET27_	ENSG00000106617	7	151243197	151609210	1303	143	413309	2.0004	0.022729
_SET27_	ENSG00000186480	7	155054486	155111945	248	35	413556	0.56103	0.28739
_SET27_	ENSG00000164690	7	155582680	155639967	207	31	412806	-0.15806	0.5628
_SET27_	ENSG00000182372	8	1668944	1744738	304	26	413067	0.49394	0.31067
_SET27_	ENSG00000079459	8	11618082	11706818	579	38	413422	5.0227	2.5476e-07
_SET27_	ENSG00000147475	8	37559117	37626619	49	23	412844	-1.1855	0.88209
_SET27_	ENSG00000147465	8	37991167	38043783	68	11	412955	2.2708	0.011581
_SET27_	ENSG00000167910	8	59392737	59447795	142	15	415576	4.923	4.2614e-07
_SET27_	ENSG00000172817	8	65490320	65746318	547	25	415741	1.0223	0.15331
_SET27_	ENSG00000147571	8	67078620	67125960	112	11	416160	-0.52619	0.70062
_SET27_	ENSG00000104549	8	125975739	126044525	239	21	416123	3.1915	0.00070766
_SET27_	ENSG00000160882	8	143943772	143996262	252	12	416019	0.64363	0.25991
_SET27_	ENSG00000179142	8	143981975	144034259	214	14	414340	0.86627	0.19317
_SET27_	ENSG00000147852	9	2586834	2670053	324	45	413979	-0.52954	0.70178
_SET27_	ENSG00000070610	9	35726863	35784983	84	17	415346	4.3472	6.8937e-06
_SET27_	ENSG00000137133	9	35802957	35850351	81	13	416010	4.1467	1.6861e-05
_SET27_	ENSG00000130948	9	98987588	99099434	389	38	413900	-0.19965	0.57912
_SET27_	ENSG00000136881	9	104112699	104180801	245	19	415504	1.9238	0.027189
_SET27_	ENSG00000165029	9	107533283	107725518	869	98	413797	7.4904	3.4322e-14
_SET27_	ENSG00000170835	9	135902365	135957248	123	15	413010	0.39201	0.34752
_SET27_	ENSG00000186350	9	137173944	137342431	555	39	413653	2.6631	0.0038708
_SET27_	ENSG00000148377	10	1054847	1106799	177	24	415652	2.2146	0.013393
_SET27_	ENSG00000067064	10	1075848	1130110	147	23	415665	0.96913	0.16624
_SET27_	ENSG00000187134	10	4899796	5035475	746	46	414749	3.3565	0.00039475
_SET27_	ENSG00000151632	10	5019967	5095223	437	38	412496	2.3872	0.0084877
_SET27_	ENSG00000196139	10	5042546	5159878	692	51	413988	1.1931	0.11641
_SET27_	ENSG00000198610	10	5202425	5270912	452	24	414752	3.6928	0.00011091
_SET27_	ENSG00000107611	10	16855963	17206830	1454	97	414841	-0.16982	0.56742
_SET27_	ENSG00000166224	10	72540717	72650930	420	31	415659	-0.19909	0.57891
_SET27_	ENSG00000138135	10	90955694	91002071	135	27	414325	-0.52133	0.69893
_SET27_	ENSG00000107798	10	90963326	91209314	714	68	414833	-1.1327	0.87133
_SET27_	ENSG00000165841	10	96412911	96623017	594	18	416293	3.0743	0.0010549
_SET27_	ENSG00000138109	10	96663415	96759147	386	19	415813	4.5464	2.729e-06
_SET27_	ENSG00000107566	10	101899851	101983091	204	18	416227	0.71602	0.23699
_SET27_	ENSG00000148795	10	104580288	104632290	142	17	415785	-0.058992	0.52352
_SET27_	ENSG00000107679	10	124099212	124201867	310	23	414538	0.8718	0.19166
_SET27_	ENSG00000130649	10	135298910	135384724	271	20	416281	0.21497	0.41489
_SET27_	ENSG00000021762	11	3098346	3222969	559	77	413658	-0.78292	0.78316
_SET27_	ENSG00000166394	11	7676331	7733453	310	31	414226	0.063099	0.47484
_SET27_	ENSG00000148926	11	10291227	10338944	138	12	414718	1.8661	0.031016
_SET27_	ENSG00000186104	11	14889553	14948798	62	14	415221	10.908	2.3876e-125
_SET27_	ENSG00000131808	11	30217563	30266808	112	8	415732	-0.36738	0.64333
_SET27_	ENSG00000121691	11	34425472	34503609	431	21	415820	1.3282	0.092061
_SET27_	ENSG00000149084	11	43542986	43888167	895	49	414805	0.52276	0.30057
_SET27_	ENSG00000149809	11	64844317	64893856	85	16	416711	-1.3845	0.91689
_SET27_	ENSG00000162337	11	68045077	68226743	462	39	414377	-0.30564	0.62006
_SET27_	ENSG00000172893	11	71129239	71198914	160	14	415844	10.908	2.3497e-83
_SET27_	ENSG00000137714	11	110265607	110345605	250	16	415133	3.2932	0.00049532
_SET27_	ENSG00000110243	11	116650083	116698136	156	28	413865	9.7816	6.7536e-23
_SET27_	ENSG00000110244	11	116681419	116729022	188	28	414045	9.8581	3.1624e-23
_SET27_	ENSG00000118137	11	116696467	116743666	177	25	414693	10.028	5.7293e-24
_SET27_	ENSG00000109929	11	121128162	121189403	224	15	414573	2.6475	0.0040539
_SET27_	ENSG00000137642	11	121287912	121514402	482	70	414342	0.46975	0.31927
_SET27_	ENSG00000118972	12	4467393	4523894	187	29	413562	-0.19488	0.57726
_SET27_	ENSG00000139155	12	20813289	20916320	451	33	413536	1.2662	0.10272
_SET27_	ENSG00000111700	12	20928636	21253040	1729	33	415715	3.8251	6.5357e-05
_SET27_	ENSG00000134538	12	21249136	21402180	670	29	415293	6.1933	2.9459e-10
_SET27_	ENSG00000084453	12	21407534	21607528	869	47	414244	3.562	0.00018404
_SET27_	ENSG00000167780	12	53462302	53528322	193	18	414757	1.3245	0.092664
_SET27_	ENSG00000175336	12	56744353	56791607	49	14	412194	0.44646	0.32763
_SET27_	ENSG00000025423	12	57110945	57191574	142	18	411029	-1.494	0.93241
_SET27_	ENSG00000111012	12	58146117	58197769	63	5	416436	4.8585	5.9154e-07
_SET27_	ENSG00000012504	12	100832486	100968191	243	32	415066	-0.12643	0.5503
_SET27_	ENSG00000110921	12	109976060	110045067	273	18	416731	3.2982	0.00048655
_SET27_	ENSG00000073060	12	125251402	125402214	401	67	412691	3.6804	0.00011645
_SET27_	ENSG00000123179	13	50224859	50300611	299	26	416092	0.9439	0.17261
_SET27_	ENSG00000100867	14	24064324	24124848	68	15	411895	0.2759	0.39131
_SET27_	ENSG00000157326	14	24387795	24448488	255	8	414159	-1.096	0.86345
_SET27_	ENSG00000119655	14	74932895	74995880	174	17	414720	1.2432	0.10689
_SET27_	ENSG00000133935	14	76106134	76162532	120	16	415855	0.90106	0.18378
_SET27_	ENSG00000100600	14	93160152	93250047	218	44	413019	-0.50586	0.69352
_SET27_	ENSG00000170099	14	94760585	94824731	231	30	415072	1.9072	0.028247
_SET27_	ENSG00000036530	14	100115641	100203638	251	34	413159	0.94606	0.17206
_SET27_	ENSG00000140284	15	50439393	50538592	458	33	414247	0.33373	0.36929
_SET27_	ENSG00000137869	15	51490254	51665807	571	36	414139	2.485	0.0064774
_SET27_	ENSG00000166035	15	58667768	58871151	794	92	413915	10.908	3.3509e-59
_SET27_	ENSG00000128973	15	68489330	68584549	159	12	413845	-0.75241	0.7741
_SET27_	ENSG00000140459	15	74620100	74695081	178	21	415669	2.432	0.0075076
_SET27_	ENSG00000140465	15	75001883	75052951	114	18	414799	1.3255	0.092498
_SET27_	ENSG00000140505	15	75006185	75058543	121	18	415009	1.3912	0.082084
_SET27_	ENSG00000172345	15	81591394	81651524	201	23	416088	-0.11739	0.54672
_SET27_	ENSG00000196557	16	1168241	1281771	380	62	412612	0.69574	0.2433
_SET27_	ENSG00000183921	16	22142618	22213075	118	20	415327	0.50806	0.30571
_SET27_	ENSG00000184730	16	28470970	28520291	61	8	414879	-0.20102	0.57966
_SET27_	ENSG00000197165	16	28593264	28643430	74	13	411994	1.6178	0.052856
_SET27_	ENSG00000196502	16	28606903	28669946	68	12	410376	0.21273	0.41577
_SET27_	ENSG00000213648	16	29432127	29486300	11	4	410918	0.51764	0.30235
_SET27_	ENSG00000261052	16	30170754	30225631	48	8	414314	1.0061	0.15718
_SET27_	ENSG00000099377	16	30961519	31010473	59	6	415336	5.709	5.6834e-09
_SET27_	ENSG00000087250	16	56587986	56635000	217	42	414907	1.0235	0.15304
_SET27_	ENSG00000087237	16	56960762	57027757	245	43	414372	8.863	3.8955e-19
_SET27_	ENSG00000176387	16	67429555	67481456	85	11	416689	1.9941	0.023068
_SET27_	ENSG00000213398	16	67963653	68013034	59	9	416075	2.9818	0.0014327
_SET27_	ENSG00000186153	16	78098310	79256564	7200	364	413758	0.56939	0.28455
_SET27_	ENSG00000184860	16	82021221	82080093	77	25	414554	4.0457	2.6087e-05
_SET27_	ENSG00000086696	16	82033609	82142139	193	30	413977	3.2343	0.00060975
_SET27_	ENSG00000140943	16	84077368	84185511	463	37	413855	0.0084217	0.49664
_SET27_	ENSG00000167508	16	88708343	88764569	194	30	412424	-0.3417	0.63371
_SET27_	ENSG00000074660	17	1527152	1584041	168	20	415335	2.0608	0.019662
_SET27_	ENSG00000072310	17	17703713	17775325	108	7	414266	1.579	0.05717
_SET27_	ENSG00000125686	17	37550538	37642539	196	12	415545	0.17528	0.43043
_SET27_	ENSG00000131748	17	37758318	37829737	174	19	416205	-0.47068	0.68106
_SET27_	ENSG00000131473	17	40013161	40121795	258	16	415523	1.3943	0.081614
_SET27_	ENSG00000173757	17	40341186	40463725	176	15	413471	2.17	0.015003
_SET27_	ENSG00000108786	17	40666232	40717231	103	15	415940	5.0786	1.9015e-07
_SET27_	ENSG00000131482	17	41017814	41075386	80	17	414320	1.3127	0.094642
_SET27_	ENSG00000161513	17	72848619	72904156	152	16	414553	-0.29504	0.61602
_SET27_	ENSG00000141458	18	21076148	21201862	241	20	414548	0.64675	0.2589
_SET27_	ENSG00000141447	18	21732008	22012844	704	80	412714	0.786	0.21593
_SET27_	ENSG00000167315	18	47299869	47375330	210	20	415729	1.1443	0.12626
_SET27_	ENSG00000081923	18	55303658	55505333	692	73	413973	1.95	0.025591
_SET27_	ENSG00000080511	19	10088925	10142955	315	47	413770	1.071	0.14208
_SET27_	ENSG00000267673	19	10406103	10461691	193	30	413925	1.2354	0.10834
_SET27_	ENSG00000130164	19	11165038	11254492	376	33	415191	6.5414	3.0479e-11
_SET27_	ENSG00000245848	19	33780840	33828470	177	17	414398	2.1201	0.016999
_SET27_	ENSG00000255974	19	41339443	41391352	129	26	414185	0.51762	0.30236
_SET27_	ENSG00000197408	19	41462204	41534303	270	19	414090	-0.36392	0.64204
_SET27_	ENSG00000079435	19	42895659	42966578	60	8	414908	1.5886	0.056074
_SET27_	ENSG00000130203	19	45374011	45422650	163	32	413805	7.0547	8.6512e-13
_SET27_	ENSG00000130208	19	45382504	45432606	153	31	413464	7.3906	7.3062e-14
_SET27_	ENSG00000105398	19	48363723	48424654	184	19	413140	10.908	2.5464e-72
_SET27_	ENSG00000088002	19	49020332	49112682	408	39	413309	0.86773	0.19277
_SET27_	ENSG00000087076	19	49306274	49374935	200	24	412981	2.2322	0.012802
_SET27_	ENSG00000104826	19	49509237	49555338	156	18	412414	0.68144	0.2478
_SET27_	ENSG00000083807	19	58980879	59058780	148	19	413381	0.69961	0.24209
_SET27_	ENSG00000132631	20	18759370	18805033	163	32	413678	-0.78528	0.78386
_SET27_	ENSG00000101473	20	44460360	44521045	206	19	415804	-0.81164	0.7915
_SET27_	ENSG00000019186	20	52759988	52825512	389	40	414047	8.1169	2.3916e-16
_SET27_	ENSG00000142192	21	27242861	27578446	1005	61	414057	-0.61985	0.73232
_SET27_	ENSG00000160179	21	43584799	43727354	583	57	413877	1.1298	0.12928
_SET27_	ENSG00000160285	21	47598055	47683738	325	23	415862	-0.008553	0.50341
_SET27_	ENSG00000093010	22	19894130	19967498	363	40	414028	2.8413	0.0022461
_SET27_	ENSG00000128245	22	32305447	32363590	193	34	414985	0.94114	0.17332
_SET27_	ENSG00000128335	22	36612256	36671000	265	31	413747	-1.6608	0.95162
_SET27_	ENSG00000100342	22	36614056	36673576	265	32	413769	-1.2383	0.89219
_SET27_	ENSG00000198911	22	42194109	42313312	311	26	415921	2.8239	0.0023722
_SET27_	ENSG00000100197	22	42512501	42561908	142	17	412676	1.6327	0.051262
_SET27_	ENSG00000100243	22	43003846	43080574	283	19	413352	-0.99734	0.8407
_SET27_	ENSG00000100300	22	43512520	43569248	174	26	414661	0.35751	0.36036
_SET27_	ENSG00000130540	22	44210389	44293398	342	25	415683	2.0392	0.020717
_SET27_	ENSG00000101846	X	7102497	7282851	270	19	414311	-0.77946	0.78215
_SET27_	ENSG00000012174	X	21822754	21913542	145	14	413466	-1.1814	0.88128
_SET27_	ENSG00000169297	X	30312323	30362715	77	20	411461	2.4647	0.0068568
_SET27_	ENSG00000147155	X	48344546	48397104	72	8	412174	1.2378	0.10789
_SET27_	ENSG00000147383	X	151964511	152048273	120	18	412001	0.24448	0.40343
_SET27_	ENSG00000169057	X	153277024	153398212	133	11	412525	0.66994	0.25145
_SET27_	ENSG00000160211	X	153749606	153810787	37	7	411772	1.3056	0.095851
#	_SET28_	VARIABLE	=	GO_bp:go_regulation_of_plasma_lipoprotein_particle_levels	(set)
#	_SET28_	NGENES	=	44
#	_SET28_	P-VALUE	=	2.0599e-09
_SET28_	GENE	CHR	START	STOP	NSNPS	NPARAM	N	ZSTAT	P
_SET28_	ENSG00000188257	1	20291925	20341932	176	31	413113	0.88441	0.18824
_SET28_	ENSG00000157978	1	25835071	25905377	144	21	414014	0.87225	0.19154
_SET28_	ENSG00000158874	1	161182082	161228421	154	20	414547	-0.75	0.77337
_SET28_	ENSG00000057252	1	179227925	179337815	512	26	415605	3.5088	0.00022502
_SET28_	ENSG00000143761	1	228235361	228296912	81	13	415582	-0.016119	0.50643
_SET28_	ENSG00000135744	1	230828269	230885043	315	26	415097	1.6465	0.049829
_SET28_	ENSG00000084674	2	21214301	21301945	183	27	413773	6.3187	1.3184e-10
_SET28_	ENSG00000123983	2	223690652	223819357	407	23	414926	0.51697	0.30259
_SET28_	ENSG00000144891	3	148380571	148470795	291	25	414087	-1.0867	0.86141
_SET28_	ENSG00000181092	3	186525463	186586252	170	34	413811	-0.17903	0.57104
_SET28_	ENSG00000138823	4	100449918	100555156	495	27	416762	3.7199	9.9635e-05
_SET28_	ENSG00000146070	6	46661938	46738430	146	22	414084	-0.94234	0.82699
_SET28_	ENSG00000135218	7	79963891	80318593	1057	54	413985	1.3537	0.087911
_SET28_	ENSG00000038945	8	15955387	16459999	2050	67	414839	0.9505	0.17093
_SET28_	ENSG00000175445	8	19724228	19834769	471	29	414956	2.5431	0.005494
_SET28_	ENSG00000185000	8	145529954	145585573	68	18	409647	0.13537	0.44616
_SET28_	ENSG00000147852	9	2586834	2670053	324	45	413979	-0.52954	0.70178
_SET28_	ENSG00000165029	9	107533283	107725518	869	98	413797	7.4904	3.4322e-14
_SET28_	ENSG00000110047	11	64609114	64690768	168	16	415752	1.9192	0.027481
_SET28_	ENSG00000062282	11	75435557	75522579	153	11	415483	7.4727	3.9277e-14
_SET28_	ENSG00000110243	11	116650083	116698136	156	28	413865	9.7816	6.7536e-23
_SET28_	ENSG00000110245	11	116665422	116713788	187	29	412864	9.0685	6.035e-20
_SET28_	ENSG00000110244	11	116681419	116729022	188	28	414045	9.8581	3.1624e-23
_SET28_	ENSG00000118137	11	116696467	116743666	177	25	414693	10.028	5.7293e-24
_SET28_	ENSG00000111684	12	7075348	7160814	147	11	415604	-0.27769	0.60937
_SET28_	ENSG00000070018	12	12258959	12454946	508	25	414715	3.0571	0.0011174
_SET28_	ENSG00000167780	12	53462302	53528322	193	18	414757	1.3245	0.092664
_SET28_	ENSG00000073060	12	125251402	125402214	401	67	412691	3.6804	0.00011645
_SET28_	ENSG00000166035	15	58667768	58871151	794	92	413915	10.908	3.3509e-59
_SET28_	ENSG00000103227	16	893634	1066318	905	46	414745	-1.8385	0.967
_SET28_	ENSG00000087237	16	56960762	57027757	245	43	414372	8.863	3.8955e-19
_SET28_	ENSG00000213398	16	67963653	68013034	59	9	416075	2.9818	0.0014327
_SET28_	ENSG00000005381	17	56337217	56393296	145	17	415927	-0.43023	0.66649
_SET28_	ENSG00000154265	17	67230452	67358385	317	26	414572	-0.32383	0.62697
_SET28_	ENSG00000101670	18	47052069	47129272	199	40	413352	5.7418	4.6849e-09
_SET28_	ENSG00000064687	19	1005102	1075571	417	52	413474	0.0030971	0.49876
_SET28_	ENSG00000130164	19	11165038	11254492	376	33	415191	6.5414	3.0479e-11
_SET28_	ENSG00000130203	19	45374011	45422650	163	32	413805	7.0547	8.6512e-13
_SET28_	ENSG00000130208	19	45382504	45432606	153	31	413464	7.3906	7.3062e-14
_SET28_	ENSG00000234906	19	45414243	45462822	140	16	414144	5.3927	3.4707e-08
_SET28_	ENSG00000126003	20	30770306	30830594	58	7	415476	1.3472	0.088953
_SET28_	ENSG00000100979	20	44517399	44575794	136	22	415575	1.1666	0.12169
_SET28_	ENSG00000160179	21	43584799	43727354	583	57	413877	1.1298	0.12928
_SET28_	ENSG00000100292	22	35741354	35800207	199	27	413901	-0.24222	0.5957
#	_SET29_	VARIABLE	=	GO_bp:go_uronic_acid_metabolic_process	(set)
#	_SET29_	NGENES	=	28
#	_SET29_	P-VALUE	=	3.0267e-17
_SET29_	GENE	CHR	START	STOP	NSNPS	NPARAM	N	ZSTAT	P
_SET29_	ENSG00000117448	1	45981215	46045721	172	14	415462	5.4969	1.933e-08
_SET29_	ENSG00000241635	2	234491291	234691956	667	38	415566	9.7751	7.2008e-23
_SET29_	ENSG00000242515	2	234510100	234691951	624	33	415637	9.6453	2.572e-22
_SET29_	ENSG00000241119	2	234545499	234691946	515	27	415515	10.123	2.1796e-24
_SET29_	ENSG00000244122	2	234555584	234691945	500	31	415533	10.579	1.8666e-26
_SET29_	ENSG00000167165	2	234565253	234691946	477	30	415603	10.481	5.2699e-26
_SET29_	ENSG00000240224	2	234586638	234691945	401	24	415583	9.995	8.0152e-24
_SET29_	ENSG00000244474	2	234592424	234691945	367	24	415533	10.094	2.9483e-24
_SET29_	ENSG00000243135	2	234602754	234691945	317	23	415274	10.125	2.1443e-24
_SET29_	ENSG00000242366	2	234633894	234691945	205	24	416047	7.3679	8.6688e-14
_SET29_	ENSG00000093217	3	38353251	38472839	410	28	415528	0.7798	0.21776
_SET29_	ENSG00000144827	3	111662857	111722210	265	21	414877	-1.0673	0.85709
_SET29_	ENSG00000197888	4	69392902	69469245	8	4	398995	2.5945	0.0047368
_SET29_	ENSG00000196620	4	69502348	69571346	213	19	408765	5.4713	2.234e-08
_SET29_	ENSG00000109181	4	69646711	69706914	220	12	416291	3.0223	0.0012544
_SET29_	ENSG00000135220	4	69784181	69852509	291	12	416398	7.0989	6.2886e-13
_SET29_	ENSG00000171234	4	69882081	69988705	526	14	416424	10.908	6.7215e-43
_SET29_	ENSG00000213759	4	70055669	70115449	271	15	415361	10.908	3.625e-28
_SET29_	ENSG00000135226	4	70111217	70170768	78	15	412168	10.908	1.1999e-36
_SET29_	ENSG00000156096	4	70335883	70426732	611	20	415128	2.0182	0.021785
_SET29_	ENSG00000173610	4	70444135	70553965	526	33	414030	4.6304	1.8244e-06
_SET29_	ENSG00000270386	4	70444912	70553967	526	33	414030	4.6304	1.8244e-06
_SET29_	ENSG00000174607	4	115484611	115609380	321	27	415620	2.1704	0.014987
_SET29_	ENSG00000145626	5	35941112	36036130	257	22	415071	0.05245	0.47909
_SET29_	ENSG00000168671	5	36025119	36106460	233	27	415318	1.9688	0.024485
_SET29_	ENSG00000165475	13	20967806	21134996	596	54	413541	-1.1334	0.87147
_SET29_	ENSG00000140263	15	45280302	45379383	243	22	413772	1.3738	0.08476
_SET29_	ENSG00000169738	17	79983012	80030608	127	19	414804	1.3492	0.088644
#	_SET30_	VARIABLE	=	GO_bp:go_high_density_lipoprotein_particle_remodeling	(set)
#	_SET30_	NGENES	=	14
#	_SET30_	P-VALUE	=	1.3599e-09
_SET30_	GENE	CHR	START	STOP	NSNPS	NPARAM	N	ZSTAT	P
_SET30_	ENSG00000158874	1	161182082	161228421	154	20	414547	-0.75	0.77337
_SET30_	ENSG00000110245	11	116665422	116713788	187	29	412864	9.0685	6.035e-20
_SET30_	ENSG00000110244	11	116681419	116729022	188	28	414045	9.8581	3.1624e-23
_SET30_	ENSG00000118137	11	116696467	116743666	177	25	414693	10.028	5.7293e-24
_SET30_	ENSG00000073060	12	125251402	125402214	401	67	412691	3.6804	0.00011645
_SET30_	ENSG00000166035	15	58667768	58871151	794	92	413915	10.908	3.3509e-59
_SET30_	ENSG00000087237	16	56960762	57027757	245	43	414372	8.863	3.8955e-19
_SET30_	ENSG00000213398	16	67963653	68013034	59	9	416075	2.9818	0.0014327
_SET30_	ENSG00000154265	17	67230452	67358385	317	26	414572	-0.32383	0.62697
_SET30_	ENSG00000101670	18	47052069	47129272	199	40	413352	5.7418	4.6849e-09
_SET30_	ENSG00000130203	19	45374011	45422650	163	32	413805	7.0547	8.6512e-13
_SET30_	ENSG00000130208	19	45382504	45432606	153	31	413464	7.3906	7.3062e-14
_SET30_	ENSG00000100979	20	44517399	44575794	136	22	415575	1.1666	0.12169
_SET30_	ENSG00000160179	21	43584799	43727354	583	57	413877	1.1298	0.12928
#	_SET31_	VARIABLE	=	GO_bp:go_reverse_cholesterol_transport	(set)
#	_SET31_	NGENES	=	16
#	_SET31_	P-VALUE	=	3.8909e-08
_SET31_	GENE	CHR	START	STOP	NSNPS	NPARAM	N	ZSTAT	P
_SET31_	ENSG00000158874	1	161182082	161228421	154	20	414547	-0.75	0.77337
_SET31_	ENSG00000120885	8	27444434	27507548	188	25	413656	-1.0242	0.84713
_SET31_	ENSG00000165029	9	107533283	107725518	869	98	413797	7.4904	3.4322e-14
_SET31_	ENSG00000110243	11	116650083	116698136	156	28	413865	9.7816	6.7536e-23
_SET31_	ENSG00000110245	11	116665422	116713788	187	29	412864	9.0685	6.035e-20
_SET31_	ENSG00000110244	11	116681419	116729022	188	28	414045	9.8581	3.1624e-23
_SET31_	ENSG00000118137	11	116696467	116743666	177	25	414693	10.028	5.7293e-24
_SET31_	ENSG00000073060	12	125251402	125402214	401	67	412691	3.6804	0.00011645
_SET31_	ENSG00000166035	15	58667768	58871151	794	92	413915	10.908	3.3509e-59
_SET31_	ENSG00000087237	16	56960762	57027757	245	43	414372	8.863	3.8955e-19
_SET31_	ENSG00000213398	16	67963653	68013034	59	9	416075	2.9818	0.0014327
_SET31_	ENSG00000154265	17	67230452	67358385	317	26	414572	-0.32383	0.62697
_SET31_	ENSG00000101670	18	47052069	47129272	199	40	413352	5.7418	4.6849e-09
_SET31_	ENSG00000130203	19	45374011	45422650	163	32	413805	7.0547	8.6512e-13
_SET31_	ENSG00000234906	19	45414243	45462822	140	16	414144	5.3927	3.4707e-08
_SET31_	ENSG00000160179	21	43584799	43727354	583	57	413877	1.1298	0.12928
#	_SET32_	VARIABLE	=	GO_bp:go_sterol_transport	(set)
#	_SET32_	NGENES	=	49
#	_SET32_	P-VALUE	=	1.6467e-06
_SET32_	GENE	CHR	START	STOP	NSNPS	NPARAM	N	ZSTAT	P
_SET32_	ENSG00000157978	1	25835071	25905377	144	21	414014	0.87225	0.19154
_SET32_	ENSG00000117758	1	28064694	28160963	133	7	415692	-0.35865	0.64007
_SET32_	ENSG00000116171	1	53357901	53527375	586	20	415223	0.074252	0.4704
_SET32_	ENSG00000158874	1	161182082	161228421	154	20	414547	-0.75	0.77337
_SET32_	ENSG00000057252	1	179227925	179337815	512	26	415605	3.5088	0.00022502
_SET32_	ENSG00000173409	1	231079727	231146341	269	20	415822	1.2701	0.10203
_SET32_	ENSG00000084674	2	21214301	21301945	183	27	413773	6.3187	1.3184e-10
_SET32_	ENSG00000138075	2	44029611	44101004	416	28	415235	0.63296	0.26338
_SET32_	ENSG00000143921	2	44031103	44115605	466	28	414826	0.41633	0.33859
_SET32_	ENSG00000015520	7	44542134	44615914	191	28	414634	1.1574	0.12356
_SET32_	ENSG00000179869	7	48176055	48697092	2118	66	415739	1.1216	0.13102
_SET32_	ENSG00000135218	7	79963891	80318593	1057	54	413985	1.3537	0.087911
_SET32_	ENSG00000105974	7	116129839	116211233	273	19	415666	-2.0545	0.98004
_SET32_	ENSG00000001626	7	117070838	117366025	522	21	414663	-1.6934	0.95481
_SET32_	ENSG00000038945	8	15955387	16459999	2050	67	414839	0.9505	0.17093
_SET32_	ENSG00000120885	8	27444434	27507548	188	25	413656	-1.0242	0.84713
_SET32_	ENSG00000147465	8	37991167	38043783	68	11	412955	2.2708	0.011581
_SET32_	ENSG00000165029	9	107533283	107725518	869	98	413797	7.4904	3.4322e-14
_SET32_	ENSG00000170835	9	135902365	135957248	123	15	413010	0.39201	0.34752
_SET32_	ENSG00000107331	9	139891686	139958367	173	26	413322	-0.81647	0.79288
_SET32_	ENSG00000187134	10	4899796	5035475	746	46	414749	3.3565	0.00039475
_SET32_	ENSG00000175535	10	118270443	118337367	174	12	415963	0.14694	0.44159
_SET32_	ENSG00000021762	11	3098346	3222969	559	77	413658	-0.78292	0.78316
_SET32_	ENSG00000110048	11	59331871	59418617	166	12	416661	2.317	0.010252
_SET32_	ENSG00000011347	11	61272785	61383620	155	19	414568	1.0508	0.14668
_SET32_	ENSG00000110243	11	116650083	116698136	156	28	413865	9.7816	6.7536e-23
_SET32_	ENSG00000110245	11	116665422	116713788	187	29	412864	9.0685	6.035e-20
_SET32_	ENSG00000110244	11	116681419	116729022	188	28	414045	9.8581	3.1624e-23
_SET32_	ENSG00000118137	11	116696467	116743666	177	25	414693	10.028	5.7293e-24
_SET32_	ENSG00000172350	11	118984722	119043360	134	11	414731	3.6188	0.00014798
_SET32_	ENSG00000070018	12	12258959	12454946	508	25	414715	3.0571	0.0011174
_SET32_	ENSG00000167780	12	53462302	53528322	193	18	414757	1.3245	0.092664
_SET32_	ENSG00000073060	12	125251402	125402214	401	67	412691	3.6804	0.00011645
_SET32_	ENSG00000119655	14	74932895	74995880	174	17	414720	1.2432	0.10689
_SET32_	ENSG00000166035	15	58667768	58871151	794	92	413915	10.908	3.3509e-59
_SET32_	ENSG00000087237	16	56960762	57027757	245	43	414372	8.863	3.8955e-19
_SET32_	ENSG00000213398	16	67963653	68013034	59	9	416075	2.9818	0.0014327
_SET32_	ENSG00000132612	16	69310259	69368949	134	12	415557	-0.24639	0.59731
_SET32_	ENSG00000154265	17	67230452	67358385	317	26	414572	-0.32383	0.62697
_SET32_	ENSG00000141458	18	21076148	21201862	241	20	414548	0.64675	0.2589
_SET32_	ENSG00000101670	18	47052069	47129272	199	40	413352	5.7418	4.6849e-09
_SET32_	ENSG00000119541	18	61046423	61124716	226	15	413954	0.37438	0.35406
_SET32_	ENSG00000064687	19	1005102	1075571	417	52	413474	0.0030971	0.49876
_SET32_	ENSG00000130164	19	11165038	11254492	376	33	415191	6.5414	3.0479e-11
_SET32_	ENSG00000130203	19	45374011	45422650	163	32	413805	7.0547	8.6512e-13
_SET32_	ENSG00000130208	19	45382504	45432606	153	31	413464	7.3906	7.3062e-14
_SET32_	ENSG00000234906	19	45414243	45462822	140	16	414144	5.3927	3.4707e-08
_SET32_	ENSG00000132631	20	18759370	18805033	163	32	413678	-0.78528	0.78386
_SET32_	ENSG00000160179	21	43584799	43727354	583	57	413877	1.1298	0.12928
#	_SET33_	VARIABLE	=	GO_bp:go_flavonoid_metabolic_process	(set)
#	_SET33_	NGENES	=	29
#	_SET33_	P-VALUE	=	9.7802e-14
_SET33_	GENE	CHR	START	STOP	NSNPS	NPARAM	N	ZSTAT	P
_SET33_	ENSG00000241635	2	234491291	234691956	667	38	415566	9.7751	7.2008e-23
_SET33_	ENSG00000242515	2	234510100	234691951	624	33	415637	9.6453	2.572e-22
_SET33_	ENSG00000241119	2	234545499	234691946	515	27	415515	10.123	2.1796e-24
_SET33_	ENSG00000244122	2	234555584	234691945	500	31	415533	10.579	1.8666e-26
_SET33_	ENSG00000167165	2	234565253	234691946	477	30	415603	10.481	5.2699e-26
_SET33_	ENSG00000240224	2	234586638	234691945	401	24	415583	9.995	8.0152e-24
_SET33_	ENSG00000244474	2	234592424	234691945	367	24	415533	10.094	2.9483e-24
_SET33_	ENSG00000243135	2	234602754	234691945	317	23	415274	10.125	2.1443e-24
_SET33_	ENSG00000242366	2	234633894	234691945	205	24	416047	7.3679	8.6688e-14
_SET33_	ENSG00000109819	4	23746664	23940712	620	83	414282	3.2244	0.0006311
_SET33_	ENSG00000197888	4	69392902	69469245	8	4	398995	2.5945	0.0047368
_SET33_	ENSG00000196620	4	69502348	69571346	213	19	408765	5.4713	2.234e-08
_SET33_	ENSG00000109181	4	69646711	69706914	220	12	416291	3.0223	0.0012544
_SET33_	ENSG00000135220	4	69784181	69852509	291	12	416398	7.0989	6.2886e-13
_SET33_	ENSG00000171234	4	69882081	69988705	526	14	416424	10.908	6.7215e-43
_SET33_	ENSG00000213759	4	70055669	70115449	271	15	415361	10.908	3.625e-28
_SET33_	ENSG00000135226	4	70111217	70170768	78	15	412168	10.908	1.1999e-36
_SET33_	ENSG00000156096	4	70335883	70426732	611	20	415128	2.0182	0.021785
_SET33_	ENSG00000173610	4	70444135	70553965	526	33	414030	4.6304	1.8244e-06
_SET33_	ENSG00000270386	4	70444912	70553967	526	33	414030	4.6304	1.8244e-06
_SET33_	ENSG00000173597	4	70576880	70688679	391	27	415738	0.055213	0.47798
_SET33_	ENSG00000174607	4	115484611	115609380	321	27	415620	2.1704	0.014987
_SET33_	ENSG00000145626	5	35941112	36036130	257	22	415071	0.05245	0.47909
_SET33_	ENSG00000168671	5	36025119	36106460	233	27	415318	1.9688	0.024485
_SET33_	ENSG00000127948	7	75493518	75626173	259	37	413687	4.2618	1.0141e-05
_SET33_	ENSG00000140465	15	75001883	75052951	114	18	414799	1.3255	0.092498
_SET33_	ENSG00000196502	16	28606903	28669946	68	12	410376	0.21273	0.41577
_SET33_	ENSG00000261052	16	30170754	30225631	48	8	414314	1.0061	0.15718
_SET33_	ENSG00000079999	19	10586796	10649417	215	29	413480	1.7324	0.041601
#	_SET34_	VARIABLE	=	GO_bp:go_cellular_glucuronidation	(set)
#	_SET34_	NGENES	=	23
#	_SET34_	P-VALUE	=	5.4022e-21
_SET34_	GENE	CHR	START	STOP	NSNPS	NPARAM	N	ZSTAT	P
_SET34_	ENSG00000241635	2	234491291	234691956	667	38	415566	9.7751	7.2008e-23
_SET34_	ENSG00000242515	2	234510100	234691951	624	33	415637	9.6453	2.572e-22
_SET34_	ENSG00000241119	2	234545499	234691946	515	27	415515	10.123	2.1796e-24
_SET34_	ENSG00000244122	2	234555584	234691945	500	31	415533	10.579	1.8666e-26
_SET34_	ENSG00000167165	2	234565253	234691946	477	30	415603	10.481	5.2699e-26
_SET34_	ENSG00000240224	2	234586638	234691945	401	24	415583	9.995	8.0152e-24
_SET34_	ENSG00000244474	2	234592424	234691945	367	24	415533	10.094	2.9483e-24
_SET34_	ENSG00000243135	2	234602754	234691945	317	23	415274	10.125	2.1443e-24
_SET34_	ENSG00000242366	2	234633894	234691945	205	24	416047	7.3679	8.6688e-14
_SET34_	ENSG00000144827	3	111662857	111722210	265	21	414877	-1.0673	0.85709
_SET34_	ENSG00000197888	4	69392902	69469245	8	4	398995	2.5945	0.0047368
_SET34_	ENSG00000196620	4	69502348	69571346	213	19	408765	5.4713	2.234e-08
_SET34_	ENSG00000109181	4	69646711	69706914	220	12	416291	3.0223	0.0012544
_SET34_	ENSG00000135220	4	69784181	69852509	291	12	416398	7.0989	6.2886e-13
_SET34_	ENSG00000171234	4	69882081	69988705	526	14	416424	10.908	6.7215e-43
_SET34_	ENSG00000213759	4	70055669	70115449	271	15	415361	10.908	3.625e-28
_SET34_	ENSG00000135226	4	70111217	70170768	78	15	412168	10.908	1.1999e-36
_SET34_	ENSG00000156096	4	70335883	70426732	611	20	415128	2.0182	0.021785
_SET34_	ENSG00000173610	4	70444135	70553965	526	33	414030	4.6304	1.8244e-06
_SET34_	ENSG00000270386	4	70444912	70553967	526	33	414030	4.6304	1.8244e-06
_SET34_	ENSG00000174607	4	115484611	115609380	321	27	415620	2.1704	0.014987
_SET34_	ENSG00000145626	5	35941112	36036130	257	22	415071	0.05245	0.47909
_SET34_	ENSG00000168671	5	36025119	36106460	233	27	415318	1.9688	0.024485
#	_SET35_	VARIABLE	=	GO_bp:go_positive_regulation_of_triglyceride_metabolic_process	(set)
#	_SET35_	NGENES	=	21
#	_SET35_	P-VALUE	=	4.7378e-08
_SET35_	GENE	CHR	START	STOP	NSNPS	NPARAM	N	ZSTAT	P
_SET35_	ENSG00000011198	3	43696605	43785863	257	15	416001	1.3274	0.09219
_SET35_	ENSG00000114771	3	151496825	151556276	117	15	409809	2.3695	0.0089058
_SET35_	ENSG00000112293	6	24414793	24530433	812	35	415466	1.7277	0.04202
_SET35_	ENSG00000119927	10	113899624	114010135	287	32	415044	4.1181	1.9097e-05
_SET35_	ENSG00000177666	11	783902	835573	142	21	413746	1.8163	0.034663
_SET35_	ENSG00000025434	11	47234851	47300396	165	16	416303	-0.078634	0.53134
_SET35_	ENSG00000062282	11	75435557	75522579	153	11	415483	7.4727	3.9277e-14
_SET35_	ENSG00000110243	11	116650083	116698136	156	28	413865	9.7816	6.7536e-23
_SET35_	ENSG00000110245	11	116665422	116713788	187	29	412864	9.0685	6.035e-20
_SET35_	ENSG00000110244	11	116681419	116729022	188	28	414045	9.8581	3.1624e-23
_SET35_	ENSG00000118137	11	116696467	116743666	177	25	414693	10.028	5.7293e-24
_SET35_	ENSG00000073060	12	125251402	125402214	401	67	412691	3.6804	0.00011645
_SET35_	ENSG00000205423	16	50023321	50080999	156	15	414876	0.48926	0.31233
_SET35_	ENSG00000175826	17	7136910	7190810	86	9	414859	-0.81306	0.79191
_SET35_	ENSG00000072310	17	17703713	17775325	108	7	414266	1.579	0.05717
_SET35_	ENSG00000091583	17	64198151	64287643	446	29	414369	0.54821	0.29177
_SET35_	ENSG00000214456	19	4512543	4570236	154	32	411879	1.4171	0.07822
_SET35_	ENSG00000130164	19	11165038	11254492	376	33	415191	6.5414	3.0479e-11
_SET35_	ENSG00000234906	19	45414243	45462822	140	16	414144	5.3927	3.4707e-08
_SET35_	ENSG00000131408	19	50797910	50896239	236	34	413743	-2.5423	0.99449
_SET35_	ENSG00000130988	X	46902775	46962712	63	12	412728	0.87084	0.19192
#	_SET36_	VARIABLE	=	GO_cc:go_protein_lipid_complex	(set)
#	_SET36_	NGENES	=	39
#	_SET36_	P-VALUE	=	5.2276e-07
_SET36_	GENE	CHR	START	STOP	NSNPS	NPARAM	N	ZSTAT	P
_SET36_	ENSG00000158874	1	161182082	161228421	154	20	414547	-0.75	0.77337
_SET36_	ENSG00000084674	2	21214301	21301945	183	27	413773	6.3187	1.3184e-10
_SET36_	ENSG00000116005	2	70449518	70518323	150	7	415929	1.5706	0.058142
_SET36_	ENSG00000136717	2	127795603	127899931	464	37	414131	2.3425	0.0095778
_SET36_	ENSG00000115677	2	242156679	242291476	348	23	415530	-0.78052	0.78246
_SET36_	ENSG00000146070	6	46661938	46738430	146	22	414084	-0.94234	0.82699
_SET36_	ENSG00000034693	6	143736944	143821147	205	12	415714	-0.28683	0.61288
_SET36_	ENSG00000198670	6	160942515	161122407	383	24	414219	-0.58811	0.72177
_SET36_	ENSG00000005421	7	94916988	95060673	356	36	414749	2.1871	0.014369
_SET36_	ENSG00000038945	8	15955387	16459999	2050	67	414839	0.9505	0.17093
_SET36_	ENSG00000175445	8	19724228	19834769	471	29	414956	2.5431	0.005494
_SET36_	ENSG00000120885	8	27444434	27507548	188	25	413656	-1.0242	0.84713
_SET36_	ENSG00000182851	8	144260068	144309044	203	24	413478	0.26898	0.39397
_SET36_	ENSG00000147852	9	2586834	2670053	324	45	413979	-0.52954	0.70178
_SET36_	ENSG00000165029	9	107533283	107725518	869	98	413797	7.4904	3.4322e-14
_SET36_	ENSG00000148965	11	18242896	18293440	184	33	414613	0.32894	0.3711
_SET36_	ENSG00000134339	11	18250770	18305190	187	33	413843	0.81547	0.2074
_SET36_	ENSG00000173432	11	18252721	18301524	169	30	414222	0.79519	0.21325
_SET36_	ENSG00000110243	11	116650083	116698136	156	28	413865	9.7816	6.7536e-23
_SET36_	ENSG00000110245	11	116665422	116713788	187	29	412864	9.0685	6.035e-20
_SET36_	ENSG00000110244	11	116681419	116729022	188	28	414045	9.8581	3.1624e-23
_SET36_	ENSG00000118137	11	116696467	116743666	177	25	414693	10.028	5.7293e-24
_SET36_	ENSG00000137642	11	121287912	121514402	482	70	414342	0.46975	0.31927
_SET36_	ENSG00000175336	12	56744353	56791607	49	14	412194	0.44646	0.32763
_SET36_	ENSG00000166035	15	58667768	58871151	794	92	413915	10.908	3.3509e-59
_SET36_	ENSG00000131871	15	101801022	101852705	172	23	413270	0.37002	0.35568
_SET36_	ENSG00000184730	16	28470970	28520291	61	8	414879	-0.20102	0.57966
_SET36_	ENSG00000087237	16	56960762	57027757	245	43	414372	8.863	3.8955e-19
_SET36_	ENSG00000213398	16	67963653	68013034	59	9	416075	2.9818	0.0014327
_SET36_	ENSG00000261701	16	72053522	72121145	171	20	415417	3.2342	0.00060981
_SET36_	ENSG00000091583	17	64198151	64287643	446	29	414369	0.54821	0.29177
_SET36_	ENSG00000130164	19	11165038	11254492	376	33	415191	6.5414	3.0479e-11
_SET36_	ENSG00000105699	19	35704233	35768867	253	20	415552	-0.68079	0.752
_SET36_	ENSG00000130203	19	45374011	45422650	163	32	413805	7.0547	8.6512e-13
_SET36_	ENSG00000130208	19	45382504	45432606	153	31	413464	7.3906	7.3062e-14
_SET36_	ENSG00000267467	19	45410495	45462820	146	17	414134	5.7463	4.5609e-09
_SET36_	ENSG00000234906	19	45414243	45462822	140	16	414144	5.3927	3.4707e-08
_SET36_	ENSG00000100342	22	36614056	36673576	265	32	413769	-1.2383	0.89219
_SET36_	ENSG00000184831	X	23841470	23961057	151	9	412013	0.55506	0.28943
#	_SET37_	VARIABLE	=	GO_mf:go_retinoic_acid_binding	(set)
#	_SET37_	NGENES	=	23
#	_SET37_	P-VALUE	=	1.1216e-06
_SET37_	GENE	CHR	START	STOP	NSNPS	NPARAM	N	ZSTAT	P
_SET37_	ENSG00000143320	1	156659398	156710608	99	27	412998	1.3863	0.082822
_SET37_	ENSG00000003137	2	72346367	72410167	142	23	414462	-1.1704	0.87907
_SET37_	ENSG00000241635	2	234491291	234691956	667	38	415566	9.7751	7.2008e-23
_SET37_	ENSG00000242515	2	234510100	234691951	624	33	415637	9.6453	2.572e-22
_SET37_	ENSG00000241119	2	234545499	234691946	515	27	415515	10.123	2.1796e-24
_SET37_	ENSG00000244122	2	234555584	234691945	500	31	415533	10.579	1.8666e-26
_SET37_	ENSG00000167165	2	234565253	234691946	477	30	415603	10.481	5.2699e-26
_SET37_	ENSG00000244474	2	234592424	234691945	367	24	415533	10.094	2.9483e-24
_SET37_	ENSG00000243135	2	234602754	234691945	317	23	415274	10.125	2.1443e-24
_SET37_	ENSG00000242366	2	234633894	234691945	205	24	416047	7.3679	8.6688e-14
_SET37_	ENSG00000197888	4	69392902	69469245	8	4	398995	2.5945	0.0047368
_SET37_	ENSG00000196620	4	69502348	69571346	213	19	408765	5.4713	2.234e-08
_SET37_	ENSG00000171234	4	69882081	69988705	526	14	416424	10.908	6.7215e-43
_SET37_	ENSG00000156096	4	70335883	70426732	611	20	415128	2.0182	0.021785
_SET37_	ENSG00000121207	4	155513097	155684270	312	17	414731	1.8916	0.029271
_SET37_	ENSG00000197081	6	160355131	160544539	503	45	415165	1.3865	0.082799
_SET37_	ENSG00000184925	9	139809003	139859949	185	22	412814	0.69333	0.24405
_SET37_	ENSG00000187553	10	94786021	94838454	139	14	415386	3.3391	0.00042024
_SET37_	ENSG00000095596	10	94798232	94847647	134	19	415714	4.746	1.0372e-06
_SET37_	ENSG00000188488	14	94992779	95069457	374	37	415249	1.6292	0.051632
_SET37_	ENSG00000166426	15	78597666	78650572	132	33	414223	2.3273	0.0099754
_SET37_	ENSG00000185551	15	96834167	96893492	93	15	411789	-0.29301	0.61524
_SET37_	ENSG00000131759	17	38430444	38523094	130	14	416115	-0.564	0.71362
#	_SET38_	VARIABLE	=	GO_mf:go_hydrolase_activity_acting_on_carbon_nitrogen_but_not_peptide_bonds_in_linear_amidines	(set)
#	_SET38_	NGENES	=	9
#	_SET38_	P-VALUE	=	2.9007e-06
_SET38_	GENE	CHR	START	STOP	NSNPS	NPARAM	N	ZSTAT	P
_SET38_	ENSG00000116771	1	15888848	15946605	266	10	415701	4.1496	1.6654e-05
_SET38_	ENSG00000117115	1	17383256	17480948	423	29	414902	1.5399	0.061787
_SET38_	ENSG00000142623	1	17496621	17582500	373	46	414596	9.85	3.4275e-23
_SET38_	ENSG00000142619	1	17540593	17620728	335	38	414522	9.1055	4.2927e-20
_SET38_	ENSG00000159339	1	17599690	17700499	581	39	414761	3.8823	5.1745e-05
_SET38_	ENSG00000153904	1	85774164	86078933	915	68	414148	1.9567	0.025191
_SET38_	ENSG00000151360	2	3670785	3760261	336	34	412059	-0.22613	0.58945
_SET38_	ENSG00000118520	6	131859284	131915472	146	18	414639	6.8931	2.7302e-12
_SET38_	ENSG00000081181	14	68051515	68128437	213	28	414806	1.0986	0.13597
#	_SET39_	VARIABLE	=	GO_mf:go_isoprenoid_binding	(set)
#	_SET39_	NGENES	=	40
#	_SET39_	P-VALUE	=	1.2088e-06
_SET39_	GENE	CHR	START	STOP	NSNPS	NPARAM	N	ZSTAT	P
_SET39_	ENSG00000162444	1	10022264	10086078	131	14	415336	0.12829	0.44896
_SET39_	ENSG00000143320	1	156659398	156710608	99	27	412998	1.3863	0.082822
_SET39_	ENSG00000003137	2	72346367	72410167	142	23	414462	-1.1704	0.87907
_SET39_	ENSG00000241635	2	234491291	234691956	667	38	415566	9.7751	7.2008e-23
_SET39_	ENSG00000242515	2	234510100	234691951	624	33	415637	9.6453	2.572e-22
_SET39_	ENSG00000241119	2	234545499	234691946	515	27	415515	10.123	2.1796e-24
_SET39_	ENSG00000244122	2	234555584	234691945	500	31	415533	10.579	1.8666e-26
_SET39_	ENSG00000167165	2	234565253	234691946	477	30	415603	10.481	5.2699e-26
_SET39_	ENSG00000244474	2	234592424	234691945	367	24	415533	10.094	2.9483e-24
_SET39_	ENSG00000243135	2	234602754	234691945	317	23	415274	10.125	2.1443e-24
_SET39_	ENSG00000242366	2	234633894	234691945	205	24	416047	7.3679	8.6688e-14
_SET39_	ENSG00000163914	3	129212483	129264012	121	11	415761	0.37075	0.35541
_SET39_	ENSG00000114113	3	139161726	139234589	218	15	415908	0.33914	0.36725
_SET39_	ENSG00000114115	3	139226276	139293671	211	27	413954	1.8688	0.030828
_SET39_	ENSG00000197888	4	69392902	69469245	8	4	398995	2.5945	0.0047368
_SET39_	ENSG00000196620	4	69502348	69571346	213	19	408765	5.4713	2.234e-08
_SET39_	ENSG00000171234	4	69882081	69988705	526	14	416424	10.908	6.7215e-43
_SET39_	ENSG00000156096	4	70335883	70426732	611	20	415128	2.0182	0.021785
_SET39_	ENSG00000198099	4	100034808	100113949	406	20	416036	1.6441	0.050077
_SET39_	ENSG00000196344	4	100323418	100391894	259	30	415487	2.2539	0.012102
_SET39_	ENSG00000121207	4	155513097	155684270	312	17	414731	1.8916	0.029271
_SET39_	ENSG00000164219	5	114536527	114633569	211	25	414904	0.0090554	0.49639
_SET39_	ENSG00000124818	6	47714718	47810516	325	25	415106	1.3875	0.08264
_SET39_	ENSG00000197081	6	160355131	160544539	503	45	415165	1.3865	0.082799
_SET39_	ENSG00000176919	9	139804698	139851426	161	19	412889	0.742	0.22904
_SET39_	ENSG00000184925	9	139809003	139859949	185	22	412814	0.69333	0.24405
_SET39_	ENSG00000107317	9	139836956	139889887	183	18	413266	0.0072232	0.49712
_SET39_	ENSG00000107618	10	48371487	48425991	95	22	413730	1.0297	0.15157
_SET39_	ENSG00000122375	10	88379314	88436605	276	20	415272	1.3666	0.085871
_SET39_	ENSG00000187553	10	94786021	94838454	139	14	415386	3.3391	0.00042024
_SET39_	ENSG00000095596	10	94798232	94847647	134	19	415714	4.746	1.0372e-06
_SET39_	ENSG00000138207	10	95341444	95396501	240	39	414603	-1.0965	0.86358
_SET39_	ENSG00000139194	12	7266280	7316538	112	17	414701	2.9387	0.001648
_SET39_	ENSG00000257365	14	65346203	65539368	657	40	414914	4.4499	4.2953e-06
_SET39_	ENSG00000188488	14	94992779	95069457	374	37	415249	1.6292	0.051632
_SET39_	ENSG00000128918	15	58235622	58825065	2267	138	413951	10.908	1.8369e-42
_SET39_	ENSG00000166426	15	78597666	78650572	132	33	414223	2.3273	0.0099754
_SET39_	ENSG00000140522	15	89743100	89799982	131	15	411981	-0.59104	0.72275
_SET39_	ENSG00000185551	15	96834167	96893492	93	15	411789	-0.29301	0.61524
_SET39_	ENSG00000131759	17	38430444	38523094	130	14	416115	-0.564	0.71362
#	_SET40_	VARIABLE	=	GO_mf:go_glucuronosyltransferase_activity	(set)
#	_SET40_	NGENES	=	35
#	_SET40_	P-VALUE	=	2.4231e-11
_SET40_	GENE	CHR	START	STOP	NSNPS	NPARAM	N	ZSTAT	P
_SET40_	ENSG00000123989	2	220393669	220443509	128	18	414906	2.2853	0.011147
_SET40_	ENSG00000241635	2	234491291	234691956	667	38	415566	9.7751	7.2008e-23
_SET40_	ENSG00000242515	2	234510100	234691951	624	33	415637	9.6453	2.572e-22
_SET40_	ENSG00000241119	2	234545499	234691946	515	27	415515	10.123	2.1796e-24
_SET40_	ENSG00000244122	2	234555584	234691945	500	31	415533	10.579	1.8666e-26
_SET40_	ENSG00000167165	2	234565253	234691946	477	30	415603	10.481	5.2699e-26
_SET40_	ENSG00000240224	2	234586638	234691945	401	24	415583	9.995	8.0152e-24
_SET40_	ENSG00000244474	2	234592424	234691945	367	24	415533	10.094	2.9483e-24
_SET40_	ENSG00000243135	2	234602754	234691945	317	23	415274	10.125	2.1443e-24
_SET40_	ENSG00000242366	2	234633894	234691945	205	24	416047	7.3679	8.6688e-14
_SET40_	ENSG00000197888	4	69392902	69469245	8	4	398995	2.5945	0.0047368
_SET40_	ENSG00000196620	4	69502348	69571346	213	19	408765	5.4713	2.234e-08
_SET40_	ENSG00000109181	4	69646711	69706914	220	12	416291	3.0223	0.0012544
_SET40_	ENSG00000135220	4	69784181	69852509	291	12	416398	7.0989	6.2886e-13
_SET40_	ENSG00000171234	4	69882081	69988705	526	14	416424	10.908	6.7215e-43
_SET40_	ENSG00000213759	4	70055669	70115449	271	15	415361	10.908	3.625e-28
_SET40_	ENSG00000135226	4	70111217	70170768	78	15	412168	10.908	1.1999e-36
_SET40_	ENSG00000156096	4	70335883	70426732	611	20	415128	2.0182	0.021785
_SET40_	ENSG00000173610	4	70444135	70553965	526	33	414030	4.6304	1.8244e-06
_SET40_	ENSG00000270386	4	70444912	70553967	526	33	414030	4.6304	1.8244e-06
_SET40_	ENSG00000174607	4	115484611	115609380	321	27	415620	2.1704	0.014987
_SET40_	ENSG00000145626	5	35941112	36036130	257	22	415071	0.05245	0.47909
_SET40_	ENSG00000168671	5	36025119	36106460	233	27	415318	1.9688	0.024485
_SET40_	ENSG00000198108	5	129205165	129532327	659	22	415290	3.4123	0.00032209
_SET40_	ENSG00000112309	6	71556382	71701741	463	44	414869	1.0629	0.14392
_SET40_	ENSG00000033100	7	150894575	150945908	152	20	415556	0.96709	0.16675
_SET40_	ENSG00000147408	8	19251672	19650540	1743	103	413965	0.43239	0.33273
_SET40_	ENSG00000182197	8	118796729	119159092	911	64	415009	-0.46202	0.67797
_SET40_	ENSG00000151348	11	44082099	44276979	443	31	414788	-0.69077	0.75515
_SET40_	ENSG00000165905	11	45908172	45960647	104	21	412710	1.3694	0.085436
_SET40_	ENSG00000149541	11	62372768	62424647	61	8	414870	3.2613	0.00055457
_SET40_	ENSG00000174684	11	66102843	66150163	87	9	415460	2.4804	0.0065614
_SET40_	ENSG00000109956	11	134238398	134316812	349	32	414476	-0.055221	0.52202
_SET40_	ENSG00000131873	15	101705928	101827137	464	32	414406	1.9437	0.025969
_SET40_	ENSG00000133424	22	33548212	34353829	2983	195	414418	1.5992	0.054894
#	_SET41_	VARIABLE	=	GO_mf:go_cholesterol_transporter_activity	(set)
#	_SET41_	NGENES	=	13
#	_SET41_	P-VALUE	=	9.253e-07
_SET41_	GENE	CHR	START	STOP	NSNPS	NPARAM	N	ZSTAT	P
_SET41_	ENSG00000158874	1	161182082	161228421	154	20	414547	-0.75	0.77337
_SET41_	ENSG00000084674	2	21214301	21301945	183	27	413773	6.3187	1.3184e-10
_SET41_	ENSG00000138075	2	44029611	44101004	416	28	415235	0.63296	0.26338
_SET41_	ENSG00000143921	2	44031103	44115605	466	28	414826	0.41633	0.33859
_SET41_	ENSG00000147465	8	37991167	38043783	68	11	412955	2.2708	0.011581
_SET41_	ENSG00000165029	9	107533283	107725518	869	98	413797	7.4904	3.4322e-14
_SET41_	ENSG00000110243	11	116650083	116698136	156	28	413865	9.7816	6.7536e-23
_SET41_	ENSG00000110244	11	116681419	116729022	188	28	414045	9.8581	3.1624e-23
_SET41_	ENSG00000118137	11	116696467	116743666	177	25	414693	10.028	5.7293e-24
_SET41_	ENSG00000172350	11	118984722	119043360	134	11	414731	3.6188	0.00014798
_SET41_	ENSG00000087237	16	56960762	57027757	245	43	414372	8.863	3.8955e-19
_SET41_	ENSG00000130203	19	45374011	45422650	163	32	413805	7.0547	8.6512e-13
_SET41_	ENSG00000160179	21	43584799	43727354	583	57	413877	1.1298	0.12928
