# Supplementary material for: Genome-wide association study identifies 143 loci associated with 25 hydroxyvitamin D concentration
Source: Nat Commun. 2020 Apr 2;11:1647. doi: 10.1038/s41467-020-15421-7 (PMC7118120; doi:10.1038/s41467-020-15421-7)
Supplement: Supplementary file 8 — Supplementary Dataset 6 [file 41467_2020_15421_MOESM8_ESM.xlsx]

## Sheet: Supplementary Data 6
Supplementary Data 6. FUMA results for annotation of genes to tissue enriched expression
Tissue expression analysis. MAGMA gene-property test was performed for average gene-expression per category (e.g. tissue type or developmental stage) conditioning on average expression across all categories (one-side). Analysis were conducted with MAGMA v1.06. Columns are: VARIABLE, name of the gene set, gene covariate or interaction; TYPE, the type of variable, either SET or COVAR for normal gen…
#	TOTAL_GENES	=	17614
#	TEST_DIRECTION	=	one-sided,	positive	(set),	one-sided,	positive	(covar)
#	CONDITIONED_INTERNAL	=	gene	size,	gene	density,	sample	size,	inverse	mac,	log(gene	size),	log(gene	density),	log(sample	size),
#	CONDITIONED_HIDDEN	=	Average	(covar)
VARIABLE	TYPE	NGENES	BETA	BETA_STD	SE	P	FULL_NAME
Liver	COVAR	17614	0.036023	0.05911	0.0092114	4.6221e-05	Liver
Brain_Cerebellum	COVAR	17614	0.025344	0.044785	0.0092975	0.0032104	Brain_Cerebellum
Brain_Cerebellar_Hemisphere	COVAR	17614	0.023911	0.042541	0.0090212	0.0040222	Brain_Cerebellar_Hemisphere
Skin_Not_Sun_Exposed_Suprapu...	COVAR	17614	0.027323	0.046711	0.011846	0.010549	Skin_Not_Sun_Exposed_Suprapubic
Skin_Sun_Exposed_Lower_leg	COVAR	17614	0.025524	0.04386	0.01176	0.014999	Skin_Sun_Exposed_Lower_leg
Small_Intestine_Terminal_Ile...	COVAR	17614	0.020242	0.033741	0.012225	0.048899	Small_Intestine_Terminal_Ileum
Thyroid	COVAR	17614	0.024081	0.042041	0.014761	0.051419	Thyroid
Kidney_Cortex	COVAR	17614	0.021197	0.035079	0.013732	0.061351	Kidney_Cortex
Stomach	COVAR	17614	0.025961	0.042334	0.017494	0.068912	Stomach
Minor_Salivary_Gland	COVAR	17614	0.021321	0.034868	0.014712	0.073645	Minor_Salivary_Gland
Esophagus_Mucosa	COVAR	17614	0.016224	0.027596	0.011512	0.07939	Esophagus_Mucosa
Prostate	COVAR	17614	0.024742	0.042035	0.017583	0.079702	Prostate
Pancreas	COVAR	17614	0.017789	0.02726	0.01279	0.082141	Pancreas
Vagina	COVAR	17614	0.021725	0.036238	0.017335	0.10507	Vagina
Colon_Transverse	COVAR	17614	0.013454	0.022275	0.015657	0.1951	Colon_Transverse
Cervix_Ectocervix	COVAR	17614	0.014778	0.024879	0.019755	0.22721	Cervix_Ectocervix
Bladder	COVAR	17614	0.012926	0.022069	0.017648	0.23195	Bladder
Pituitary	COVAR	17614	0.0093397	0.015772	0.012854	0.23374	Pituitary
Nerve_Tibial	COVAR	17614	0.0064452	0.011297	0.015635	0.34009	Nerve_Tibial
Brain_Cortex	COVAR	17614	0.0026472	0.0044321	0.010369	0.39924	Brain_Cortex
Adrenal_Gland	COVAR	17614	0.0032342	0.0056987	0.014094	0.40925	Adrenal_Gland
Breast_Mammary_Tissue	COVAR	17614	0.003358	0.0057301	0.018593	0.42834	Breast_Mammary_Tissue
Brain_Frontal_Cortex_BA9	COVAR	17614	-0.0015208	-0.0025468	0.01011	0.55979	Brain_Frontal_Cortex_BA9
Ovary	COVAR	17614	-0.002149	-0.0037763	0.014076	0.56067	Ovary
Cells_EBV-transformed_lympho...	COVAR	17614	-0.0019751	-0.003762	0.0076079	0.60242	Cells_EBV-transformed_lymphocytes
Brain_Anterior_cingulate_cor...	COVAR	17614	-0.0039556	-0.0064251	0.010705	0.64412	Brain_Anterior_cingulate_cortex_BA24
Cervix_Endocervix	COVAR	17614	-0.0073086	-0.012592	0.017713	0.66005	Cervix_Endocervix
Artery_Tibial	COVAR	17614	-0.0068333	-0.011933	0.014897	0.67677	Artery_Tibial
Whole_Blood	COVAR	17614	-0.0046382	-0.0074457	0.0084682	0.70805	Whole_Blood
Brain_Nucleus_accumbens_basa...	COVAR	17614	-0.0061868	-0.0099619	0.01104	0.71239	Brain_Nucleus_accumbens_basal_ganglia
Brain_Putamen_basal_ganglia	COVAR	17614	-0.0066111	-0.010447	0.011779	0.71268	Brain_Putamen_basal_ganglia
Artery_Aorta	COVAR	17614	-0.010753	-0.018725	0.015249	0.75964	Artery_Aorta
Brain_Caudate_basal_ganglia	COVAR	17614	-0.0089508	-0.014327	0.011591	0.78	Brain_Caudate_basal_ganglia
Cells_Transformed_fibroblasts	COVAR	17614	-0.010233	-0.01835	0.010994	0.82402	Cells_Transformed_fibroblasts
Uterus	COVAR	17614	-0.016408	-0.028775	0.016719	0.8368	Uterus
Artery_Coronary	COVAR	17614	-0.017228	-0.029631	0.017461	0.83809	Artery_Coronary
Brain_Spinal_cord_cervical_c...	COVAR	17614	-0.012885	-0.020265	0.012749	0.84391	Brain_Spinal_cord_cervical_c-1
Brain_Hippocampus	COVAR	17614	-0.012218	-0.019166	0.011881	0.8481	Brain_Hippocampus
Brain_Hypothalamus	COVAR	17614	-0.01336	-0.021277	0.011852	0.87017	Brain_Hypothalamus
Esophagus_Gastroesophageal_J...	COVAR	17614	-0.022079	-0.037955	0.018564	0.88284	Esophagus_Gastroesophageal_Junction
Brain_Amygdala	COVAR	17614	-0.014149	-0.022342	0.011769	0.88535	Brain_Amygdala
Brain_Substantia_nigra	COVAR	17614	-0.016048	-0.025306	0.012913	0.893	Brain_Substantia_nigra
Muscle_Skeletal	COVAR	17614	-0.01303	-0.021516	0.010292	0.89725	Muscle_Skeletal
Adipose_Subcutaneous	COVAR	17614	-0.021466	-0.03755	0.01581	0.91273	Adipose_Subcutaneous
Esophagus_Muscularis	COVAR	17614	-0.024994	-0.042976	0.017894	0.91875	Esophagus_Muscularis
Fallopian_Tube	COVAR	17614	-0.028307	-0.048326	0.018362	0.9384	Fallopian_Tube
Adipose_Visceral_Omentum	COVAR	17614	-0.027135	-0.046664	0.016512	0.94983	Adipose_Visceral_Omentum
Testis	COVAR	17614	-0.013417	-0.021983	0.0079231	0.9548	Testis
Heart_Atrial_Appendage	COVAR	17614	-0.024914	-0.040832	0.01409	0.96148	Heart_Atrial_Appendage
Lung	COVAR	17614	-0.025901	-0.044212	0.013993	0.96791	Lung
Spleen	COVAR	17614	-0.020156	-0.036111	0.010654	0.97073	Spleen
Colon_Sigmoid	COVAR	17614	-0.037022	-0.06344	0.017997	0.98015	Colon_Sigmoid
Heart_Left_Ventricle	COVAR	17614	-0.0347	-0.055628	0.013118	0.99591	Heart_Left_Ventricle
