# Supplementary material for: Genome-wide association study identifies 143 loci associated with 25 hydroxyvitamin D concentration
Source: Nat Commun. 2020 Apr 2;11:1647. doi: 10.1038/s41467-020-15421-7 (PMC7118120; doi:10.1038/s41467-020-15421-7)
Supplement: Supplementary file 9 — Supplementary Dataset 7 [file 41467_2020_15421_MOESM9_ESM.xlsx]

## Sheet: Supplementary Data 7
Supplementary Data 7. SNP-based heritability analysis using annotations for cell types
Heritability partitioned by cell type, using LD score regression (Finucane et al., 2015). Columns are: Name, cell type; Coefficient and Coefficient_std_error, regression coefficient standard error of corresponding to the cell type specific annotation; Coefficient_P_value, P-value from a one-sided test that the coefficient is greater than zero.
Name	Coefficient	Coefficient_std_error	Coefficient_P_value
A11.436.348.Hepatocytes	2.27e-08	8.12e-09	0.00255
Liver	1.53e-08	5.53e-09	0.00288
A03.620.Liver	1.55e-08	5.96e-09	0.00462
Skin_Not_Sun_Exposed_(Suprapubic)	5.55e-09	3.1e-09	0.0368
Whole_Blood	9.3e-09	5.29e-09	0.03946
Esophagus_Mucosa	5.58e-09	3.63e-09	0.0622
A10.615.789.Serous.Membrane	4.55e-09	3.13e-09	0.07259
A15.145.229.637.555.567.562.725.Plasma.Cells	4.83e-09	3.35e-09	0.07472
A11.118.637.555.567.562.B.Lymphocytes	4.79e-09	3.4e-09	0.07961
Pancreas	7.56e-09	5.38e-09	0.08004
A03.556.875.Upper.Gastrointestinal.Tract	6.7e-09	4.82e-09	0.08217
Skin_Sun_Exposed_(Lower_leg)	4.07e-09	3.15e-09	0.09777
A15.382.520.604.800.Palatine.Tonsil	5.48e-09	4.28e-09	0.10007
Ovary	3.48e-09	2.87e-09	0.11272
A11.436.294.064.Glucagon.Secreting.Cells	4.67e-09	4.13e-09	0.12915
Bladder	2.88e-09	2.59e-09	0.1325
A10.615.284.473.Chorion	6.16e-09	5.81e-09	0.14461
Stomach	2.5e-09	2.37e-09	0.14564
A03.734.414.Islets.of.Langerhans	3.96e-09	3.76e-09	0.14626
A10.272.497.Epidermis	4.42e-09	4.3e-09	0.15206
A05.810.453.Kidney	4.56e-09	4.45e-09	0.15255
Minor_Salivary_Gland	2.65e-09	2.7e-09	0.16324
Colon_Transverse	4.86e-09	5e-09	0.1655
A03.734.Pancreas	5.36e-09	5.83e-09	0.17899
Prostate	2.48e-09	2.85e-09	0.19224
A11.627.340.360.Granulocyte.Precursor.Cells	3e-09	3.8e-09	0.21477
A05.810.453.324.Kidney.Cortex	2.44e-09	3.67e-09	0.25318
A03.556.875.875.Stomach	2.95e-09	4.61e-09	0.26105
A11.436.397.Keratinocytes	2.77e-09	4.39e-09	0.26375
A17.815.Skin	2.55e-09	4.08e-09	0.26614
A06.407.071.Adrenal.Glands	2.43e-09	4.03e-09	0.27317
A05.810.890.Urinary.Bladder	2.28e-09	4.13e-09	0.29005
Adrenal_Gland	2.03e-09	3.68e-09	0.29116
A11.382.Endocrine.Cells	1.64e-09	3.13e-09	0.30043
A11.872.190.260.Embryoid.Bodies	2.52e-09	5.33e-09	0.31837
Kidney_Cortex	1.66e-09	3.62e-09	0.32339
A06.407.071.140.Adrenal.Cortex	1.81e-09	3.99e-09	0.32446
A11.118.637.555.567.569.200.700.T.Lymphocytes..Regulatory	1.36e-09	3.63e-09	0.35357
A11.872.190.Embryonic.Stem.Cells	1.48e-09	4.17e-09	0.36148
Breast_Mammary_Tissue	1.09e-09	3.1e-09	0.36241
A11.872.378.590.817.Megakaryocyte.Erythroid.Progenitor.Cells	1.45e-09	4.17e-09	0.36423
A15.382.490.315.583.Neutrophils	1.44e-09	5.02e-09	0.38715
A15.145.229.Blood.Cells	1.17e-09	4.21e-09	0.39038
A04.411.Lung	8.04e-10	3.04e-09	0.39572
A03.556.500.760.Salivary.Glands	8.47e-10	3.21e-09	0.39604
A05.360.319.887.Vulva	1.02e-09	4.18e-09	0.40404
A08.186.211.132.Brain.Stem	5.53e-10	2.55e-09	0.41412
A08.186.211.Brain	5.42e-10	2.59e-09	0.41726
A03.556.500.760.464.Parotid.Gland	5.87e-10	3.22e-09	0.42755
A02.835.583.443.800.800.Synovial.Fluid	6.71e-10	4.97e-09	0.44633
A14.724.Pharynx	3.55e-10	3.07e-09	0.45391
A14.549.167.Dentition	1.53e-10	3.52e-09	0.48266
A07.541.510.110.Aortic.Valve	8.81e-11	2.57e-09	0.48633
Uterus	8.39e-11	2.76e-09	0.48789
A14.549.167.646.Periodontium	1.11e-10	3.82e-09	0.48836
A11.436.329.Granulosa.Cells	-3.78e-11	2.64e-09	0.50571
A03.556.249.124.Ileum	-7.69e-11	3.22e-09	0.50954
A03.556.124.684.Intestine..Small	-9.67e-11	3e-09	0.51286
A11.872.040.Adult.Stem.Cells	-1.06e-10	2.83e-09	0.51492
A15.145.229.637.555.567.569.200.CD4.Positive.T.Lymphocytes	-1.89e-10	3.32e-09	0.52266
A05.360.444.492.362.Foreskin	-2.4e-10	3.84e-09	0.5249
A10.165.450.300.Cicatrix	-3.45e-10	4.36e-09	0.53157
Small_Intestine_Terminal_Ileum	-2.36e-10	2.85e-09	0.53294
A11.872.653.Neural.Stem.Cells	-3.33e-10	3.9e-09	0.53401
A11.118.637.555.567.569.T.Lymphocytes	-3.46e-10	3.5e-09	0.53941
Cells_Transformed_fibroblasts	-3.84e-10	3.24e-09	0.54729
A15.382.812.260.Dendritic.Cells	-4.78e-10	3.66e-09	0.55202
Brain_Putamen_(basal_ganglia)	-2.45e-10	1.85e-09	0.55269
A08.186.211.730.885.287.500.670.Parietal.Lobe	-3.7e-10	2.65e-09	0.55544
A10.615.550.Mucous.Membrane	-5.8e-10	4e-09	0.55764
Vagina	-5.27e-10	2.99e-09	0.56999
Brain_Nucleus_accumbens_(basal_ganglia)	-4.66e-10	2.16e-09	0.58561
Cervix_Ectocervix	-7.67e-10	3.39e-09	0.58944
A10.615.550.599.Mouth.Mucosa	-8.93e-10	3.69e-09	0.59554
A03.556.124.369.Intestinal.Mucosa	-1.01e-09	3.78e-09	0.60574
Adipose_Subcutaneous	-1.05e-09	3.7e-09	0.61129
A08.186.211.464.710.225.Entorhinal.Cortex	-7.12e-10	2.5e-09	0.61203
Cells_EBV-transformed_lymphocytes	-1.15e-09	4.01e-09	0.61333
A15.382.812.522.Macrophages	-1.34e-09	3.96e-09	0.63265
A10.165.450.300.425.Keloid	-1.5e-09	4.22e-09	0.6393
A08.186.211.730.885.287.500.Cerebral.Cortex	-1.34e-09	3.56e-09	0.64696
A11.329.372.600.Macrophages..Alveolar	-1.28e-09	3.36e-09	0.64821
A11.118.637.555.567.562.440.Precursor.Cells..B.Lymphoid	-1.17e-09	2.93e-09	0.65548
A10.615.Membranes	-1.55e-09	3.8e-09	0.65803
A08.186.211.464.Limbic.System	-1.54e-09	3.59e-09	0.6658
A11.872.700.500.Induced.Pluripotent.Stem.Cells	-1.18e-09	2.65e-09	0.67189
Brain_Hypothalamus	-8.46e-10	1.89e-09	0.67257
Brain_Anterior_cingulate_cortex_(BA24)	-8.35e-10	1.84e-09	0.67544
A08.186.211.464.405.Hippocampus	-1.65e-09	3.54e-09	0.67977
A05.360.319.679.256.Cervix.Uteri	-1.48e-09	3.04e-09	0.68665
A08.186.211.653.Mesencephalon	-1.54e-09	3.15e-09	0.68795
A11.872.580.Mesenchymal.Stem.Cells	-1.75e-09	3.58e-09	0.68796
Adipose_Visceral_(Omentum)	-9.53e-10	1.91e-09	0.69161
A09.371.Eye	-1.85e-09	3.58e-09	0.69784
Brain_Amygdala	-1.39e-09	2.59e-09	0.70401
A11.329.629.Osteoblasts	-1.22e-09	2.01e-09	0.7273
A02.835.232.834.151.Cervical.Vertebrae	-2.29e-09	3.78e-09	0.72795
Brain_Caudate_(basal_ganglia)	-1.64e-09	2.54e-09	0.74132
A15.145.Blood	-2.57e-09	3.92e-09	0.74428
A10.336.707.Prostate	-2.44e-09	3.63e-09	0.7496
A02.165.Cartilage	-1.56e-09	2.29e-09	0.75215
A15.382.490.555.567.Lymphocytes	-2.11e-09	3.04e-09	0.75653
A05.360.319.114.373.Fallopian.Tubes	-2.43e-09	3.36e-09	0.7658
A15.145.229.637.555.Leukocytes..Mononuclear	-2.6e-09	3.57e-09	0.76713
Brain_Hippocampus	-2.37e-09	3.21e-09	0.77046
Artery_Aorta	-1.91e-09	2.54e-09	0.77394
A05.360.319.114.630.Ovary	-2.65e-09	3.46e-09	0.77763
A14.724.557.Nasopharynx	-2.39e-09	3.05e-09	0.78316
A09.371.729.Retina	-2.57e-09	3.21e-09	0.78801
Brain_Spinal_cord_(cervical_c-1)	-2.49e-09	3.04e-09	0.79352
A08.186.211.730.885.287.249.Basal.Ganglia	-2.11e-09	2.54e-09	0.79708
A11.329.228.Fibroblasts	-2.99e-09	3.52e-09	0.80282
A14.549.885.Tongue	-3.2e-09	3.58e-09	0.81408
Muscle_Skeletal	-2.48e-09	2.67e-09	0.82291
A05.360.319.679.690.Myometrium	-2.75e-09	2.96e-09	0.82363
A11.627.624.249.Monocyte.Macrophage.Precursor.Cells	-2.95e-09	3.17e-09	0.82378
A06.407.900.Thyroid.Gland	-2.75e-09	2.95e-09	0.82504
A05.360.444.Genitalia..Male	-2.93e-09	3.07e-09	0.83077
Fallopian_Tube	-2.64e-09	2.76e-09	0.8312
Brain_Substantia_nigra	-2.69e-09	2.8e-09	0.83131
A11.329.171.Chondrocytes	-2.32e-09	2.39e-09	0.83455
A06.407.312.Gonads	-3.39e-09	3.46e-09	0.83685
A05.360.319.679.Uterus	-3.28e-09	3.33e-09	0.8374
A15.145.300.Fetal.Blood	-3.55e-09	3.54e-09	0.8422
A11.627.635.Myeloid.Progenitor.Cells	-3.24e-09	3.2e-09	0.84391
A06.407.Endocrine.Glands	-3.59e-09	3.41e-09	0.85341
A15.378.316.Bone.Marrow.Cells	-3.42e-09	3.25e-09	0.85431
A08.186.211.132.810.428.200.Cerebellum	-2.28e-09	2.16e-09	0.85447
A08.186.211.730.885.287.500.571.735.Visual.Cortex	-3.57e-09	3.37e-09	0.85576
A03.556.249.249.209.Cecum	-3.36e-09	3.16e-09	0.85629
Cervix_Endocervix	-3.39e-09	3.13e-09	0.86044
Thyroid	-2.71e-09	2.5e-09	0.86107
A08.186.211.730.885.287.500.270.Frontal.Lobe	-3.74e-09	3.43e-09	0.86232
A05.360.319.Genitalia..Female	-3.6e-09	3.28e-09	0.8636
Colon_Sigmoid	-3.43e-09	3.11e-09	0.8651
Esophagus_Gastroesophageal_Junction	-3.05e-09	2.7e-09	0.87084
Spleen	-3.63e-09	3.2e-09	0.87148
A05.360.319.679.490.Endometrium	-3.77e-09	3.32e-09	0.87204
A08.186.211.730.317.Diencephalon	-4.01e-09	3.52e-09	0.87267
A07.231.114.Arteries	-2.31e-09	2.02e-09	0.87415
Testis	-4.02e-09	3.44e-09	0.87832
A08.186.211.865.428.Metencephalon	-2.61e-09	2.13e-09	0.88986
Brain_Cortex	-4.02e-09	3.28e-09	0.88996
A10.690.Muscles	-3.41e-09	2.77e-09	0.89043
A11.872.Stem.Cells	-4.4e-09	3.57e-09	0.89068
A10.549.400.Lymph.Nodes	-4.04e-09	3.21e-09	0.89582
A14.549.Mouth	-4.55e-09	3.6e-09	0.89698
A02.633.567.850.Quadriceps.Muscle	-3.95e-09	3.04e-09	0.90277
A03.556.249.249.356.Colon	-3.55e-09	2.73e-09	0.90355
A07.541.358.Heart.Atria	-3.09e-09	2.35e-09	0.90515
Brain_Cerebellum	-3.92e-09	2.98e-09	0.90599
A15.382.812.Mononuclear.Phagocyte.System	-4.28e-09	3.25e-09	0.9062
A11.872.378.590.635.Granulocyte.Macrophage.Progenitor.Cells	-4.4e-09	3.34e-09	0.90643
A11.443.Erythroid.Cells	-3.63e-09	2.67e-09	0.913
Brain_Frontal_Cortex_(BA9)	-4.36e-09	3.2e-09	0.91383
A08.186.211.730.885.287.249.487.Corpus.Striatum	-3.27e-09	2.39e-09	0.91464
Brain_Cerebellar_Hemisphere	-4.07e-09	2.97e-09	0.91464
Heart_Left_Ventricle	-3.83e-09	2.78e-09	0.91576
A15.382.Immune.System	-4.8e-09	3.42e-09	0.91987
Esophagus_Muscularis	-4.55e-09	3.2e-09	0.92244
A15.382.680.Phagocytes	-4.56e-09	3.14e-09	0.92658
A15.145.846.Serum	-4.67e-09	3.21e-09	0.92712
A11.329.114.Adipocytes	-4.18e-09	2.83e-09	0.93009
A07.541.560.Heart.Ventricles	-3.29e-09	2.22e-09	0.93076
A11.118.637.Leukocytes	-5.15e-09	3.47e-09	0.931
A10.272.Epithelium	-4.6e-09	3.06e-09	0.93325
A11.329.830.Stromal.Cells	-3.71e-09	2.46e-09	0.93413
A11.436.275.Endothelial.Cells	-4.1e-09	2.7e-09	0.93533
A15.382.490.555.567.622.Lymphocytes..Null	-5.19e-09	3.4e-09	0.93618
A11.620.520.Myocytes..Smooth.Muscle	-4.84e-09	3.09e-09	0.94141
A03.556.875.500.Esophagus	-4.58e-09	2.91e-09	0.94209
A05.360.Genitalia	-3.62e-09	2.29e-09	0.94335
A11.497.497.600.Oocytes	-5.25e-09	3.18e-09	0.95039
A11.329.Connective.Tissue.Cells	-5.78e-09	3.5e-09	0.95053
Artery_Tibial	-4.84e-09	2.88e-09	0.95353
A15.382.490.555.567.537.Killer.Cells..Natural	-4.35e-09	2.55e-09	0.95589
A10.165.114.830.750.Subcutaneous.Fat	-4.56e-09	2.64e-09	0.95792
A11.872.378.Hematopoietic.Stem.Cells	-5.35e-09	3.08e-09	0.95881
A15.145.229.188.Blood.Platelets	-4.56e-09	2.63e-09	0.95894
A07.541.Heart	-3.89e-09	2.24e-09	0.95895
A03.556.Gastrointestinal.Tract	-4.8e-09	2.75e-09	0.95965
A05.360.490.Germ.Cells	-5.83e-09	3.34e-09	0.95986
Artery_Coronary	-4.1e-09	2.33e-09	0.96044
A04.531.520.Nasal.Mucosa	-5.58e-09	3.13e-09	0.9628
Nerve_Tibial	-4.19e-09	2.3e-09	0.96565
A08.186.211.730.317.357.Hypothalamus	-6.3e-09	3.45e-09	0.96623
A10.165.114.830.500.750.Subcutaneous.Fat..Abdominal	-4.78e-09	2.6e-09	0.96668
A03.556.124.526.767.Rectum	-5.54e-09	3.02e-09	0.96673
A08.186.211.730.317.357.352.435.Hypothalamo.Hypophyseal.System	-6.85e-09	3.58e-09	0.97225
Pituitary	-5.79e-09	3e-09	0.97293
A10.549.Lymphoid.Tissue	-5.83e-09	3.03e-09	0.97299
Heart_Atrial_Appendage	-6.06e-09	3.05e-09	0.97652
Lung	-5.67e-09	2.84e-09	0.97691
A15.378.316.580.Monocytes	-7.02e-09	3.48e-09	0.9782
A03.556.249.249.356.668.Colon..Sigmoid	-5.11e-09	2.5e-09	0.97948
A07.231.908.Veins	-5.43e-09	2.48e-09	0.98573
A07.231.908.670.874.Umbilical.Veins	-5.73e-09	2.57e-09	0.98724
A07.541.358.100.Atrial.Appendage	-5.41e-09	2.34e-09	0.98959
A03.556.124.Intestines	-6.07e-09	2.62e-09	0.98978
A07.231.Blood.Vessels	-6.26e-09	2.49e-09	0.99397
A15.382.520.604.700.Spleen	-6.73e-09	2.59e-09	0.99529
A02.835.583.443.800.Synovial.Membrane	-9.01e-09	3.36e-09	0.99637
A11.436.Epithelial.Cells	-8.97e-09	3.28e-09	0.99689
A10.690.467.Muscle..Smooth	-8.09e-09	2.93e-09	0.99707
A06.407.312.782.Testis	-5.37e-09	1.94e-09	0.99722
