# Supplementary material for: Genome-wide association study identifies 143 loci associated with 25 hydroxyvitamin D concentration
Source: Nat Commun. 2020 Apr 2;11:1647. doi: 10.1038/s41467-020-15421-7 (PMC7118120; doi:10.1038/s41467-020-15421-7)
Supplement: Supplementary file 10 — Supplementary Dataset 8 [file 41467_2020_15421_MOESM10_ESM.xlsx]

## Sheet: Supplementary Data 8
Supplementary Data 8. SNP-based heritability analysis using annotations for functional categories.
Proportion of SNP-heritability and enrichment for 53 functional categories, estimated with LD score regrssion (Finucane et al., 2015). Associations highlighted in orange pass the significance threshold accounting for multiple testing (P < 9.4 x 10-4). Columns are: Category, functional annotation; Prop._SNPs, proportion of SNPs in the category; Prop._h2 and Prop._h2_std_error, proportion of herita…
Category	Prop._SNPs	Prop._h2	Prop._h2_std_error	Enrichment	Enrichment_std_error	Enrichment_p
Repressed_Hoffman.extend.500.bedL2_0	0.71851	0.47333	0.0492	0.659	0.0684	1.86e-07
Conserved_LindbladToh.bedL2_0	0.02569	0.26972	0.0529	10.501	2.0581	6.05e-07
TFBS_ENCODE.extend.500.bedL2_0	0.34121	0.6621	0.0782	1.94	0.2291	4.83e-06
H3K27ac_PGC2.extend.500.bedL2_0	0.33521	0.64895	0.0633	1.936	0.1889	3.97e-05
H3K4me3_Trynka.extend.500.bedL2_0	0.25514	0.49801	0.0683	1.952	0.2676	6.02e-05
SuperEnhancer_Hnisz.bedL2_0	0.16721	0.28839	0.0357	1.725	0.2134	7.72e-05
H3K4me1_Trynka.extend.500.bedL2_0	0.60582	0.95067	0.0758	1.569	0.1251	8.03e-05
H3K9ac_Trynka.bedL2_0	0.12541	0.38519	0.0684	3.071	0.5454	0.000111
Coding_UCSC.extend.500.bedL2_0	0.06366	0.25761	0.0601	4.046	0.9443	0.000454
TSS_Hoffman.extend.500.bedL2_0	0.03435	0.17922	0.0486	5.217	1.4152	0.000658
H3K9ac_Trynka.extend.500.bedL2_0	0.22985	0.45543	0.0789	1.981	0.3434	0.000761
Conserved_LindbladToh.extend.500.bedL2_0	0.33041	0.67428	0.1232	2.041	0.373	0.00159
Promoter_UCSC.bedL2_0	0.03066	0.21057	0.0573	6.869	1.8692	0.00194
H3K27ac_Hnisz.bedL2_0	0.38908	0.59867	0.0694	1.539	0.1784	0.00263
Promoter_UCSC.extend.500.bedL2_0	0.03806	0.18691	0.0539	4.911	1.4149	0.00324
CTCF_Hoffman.extend.500.bedL2_0	0.07084	0.24265	0.0517	3.425	0.7302	0.00432
H3K4me3_Trynka.bedL2_0	0.13301	0.35091	0.0662	2.638	0.4974	0.00439
H3K27ac_Hnisz.extend.500.bedL2_0	0.42049	0.58268	0.0553	1.386	0.1315	0.0045
Enhancer_Hoffman.extend.500.bedL2_0	0.08985	0.2329	0.0585	2.592	0.6506	0.00678
H3K27ac_PGC2.bedL2_0	0.26878	0.56734	0.1086	2.111	0.4042	0.00773
SuperEnhancer_Hnisz.extend.500.bedL2_0	0.17038	0.25977	0.0414	1.525	0.2429	0.00923
H3K4me1_peaks_Trynka.bedL2_0	0.16982	0.45613	0.1025	2.686	0.6033	0.00934
TFBS_ENCODE.bedL2_0	0.13123	0.45569	0.1471	3.472	1.1209	0.0178
H3K4me1_Trynka.bedL2_0	0.42368	0.84462	0.1645	1.994	0.3883	0.0223
WeakEnhancer_Hoffman.extend.500.bedL2_0	0.08879	0.2233	0.0662	2.515	0.7457	0.0352
Transcribed_Hoffman.extend.500.bedL2_0	0.7621	0.86487	0.0487	1.135	0.0639	0.0526
Intron_UCSC.extend.500.bedL2_0	0.3968	0.49648	0.0565	1.251	0.1424	0.0862
Transcribed_Hoffman.bedL2_0	0.34597	0.09615	0.137	0.278	0.3959	0.0978
PromoterFlanking_Hoffman.extend.500.bedL2_0	0.03319	0.12124	0.06	3.653	1.8079	0.134
WeakEnhancer_Hoffman.bedL2_0	0.02099	0.08432	0.0419	4.018	1.9945	0.14
Enhancer_Andersson.bedL2_0	0.00433	-0.02995	0.0222	-6.921	5.1298	0.148
DGF_ENCODE.extend.500.bedL2_0	0.53847	0.71014	0.1275	1.319	0.2367	0.16
DHS_Trynka.extend.500.bedL2_0	0.49604	0.66732	0.1412	1.345	0.2846	0.168
Coding_UCSC.bedL2_0	0.01427	0.10348	0.0694	7.249	4.8589	0.175
UTR_5_UCSC.extend.500.bedL2_0	0.02687	0.11039	0.0653	4.109	2.4307	0.181
PromoterFlanking_Hoffman.bedL2_0	0.00831	-0.04423	0.0394	-5.324	4.7413	0.194
TSS_Hoffman.bedL2_0	0.01783	0.05864	0.0333	3.289	1.8666	0.195
Intron_UCSC.bedL2_0	0.38747	0.45501	0.0557	1.174	0.1438	0.239
FetalDHS_Trynka.bedL2_0	0.08393	0.23529	0.1315	2.803	1.567	0.24
DHS_peaks_Trynka.bedL2_0	0.11058	0.27816	0.1521	2.515	1.3758	0.244
CTCF_Hoffman.bedL2_0	0.02387	0.06956	0.04	2.914	1.6744	0.248
DHS_Trynka.bedL2_0	0.1662	0.36185	0.1939	2.177	1.1666	0.279
Enhancer_Andersson.extend.500.bedL2_0	0.01904	-0.01952	0.0374	-1.025	1.9671	0.324
Enhancer_Hoffman.bedL2_0	0.04199	0.09322	0.0534	2.22	1.2721	0.344
UTR_3_UCSC.bedL2_0	0.01119	0.06543	0.0704	5.849	6.2971	0.432
H3K4me3_peaks_Trynka.bedL2_0	0.04165	-0.04673	0.1325	-1.122	3.1822	0.496
UTR_3_UCSC.extend.500.bedL2_0	0.02646	0.06412	0.0614	2.424	2.3223	0.524
Repressed_Hoffman.bedL2_0	0.46087	0.57842	0.2008	1.255	0.4358	0.555
H3K9ac_peaks_Trynka.bedL2_0	0.03846	-0.00937	0.0883	-0.244	2.296	0.59
UTR_5_UCSC.bedL2_0	0.00548	0.01269	0.0163	2.313	2.9711	0.651
DGF_ENCODE.bedL2_0	0.13601	0.09216	0.1293	0.678	0.9505	0.733
FetalDHS_Trynka.extend.500.bedL2_0	0.28336	0.32726	0.1713	1.155	0.6046	0.783
baseL2_0	1	1	0	1	0	NA
