# Supplementary material for: Genome-wide association study identifies 143 loci associated with 25 hydroxyvitamin D concentration
Source: Nat Commun. 2020 Apr 2;11:1647. doi: 10.1038/s41467-020-15421-7 (PMC7118120; doi:10.1038/s41467-020-15421-7)
Supplement: Supplementary file 11 — Supplementary Dataset 9 [file 41467_2020_15421_MOESM11_ESM.xlsx]

## Sheet: Supplementary Data 9
Supplementary Data 9. SMR significant associations in different tissues
Genes associated with 25OHD through summary-data-based Mendelian randomization (SMR)(Zhu et al., 2016). Columns are: tissue, the eQTL study/tissue where eQTL was identified; probeID, gene probe ID; Chr, probe chromosome; Probe_bp, probe physical position; Gene, gene name; topSNP, top associated cis-eQTL of the probe in the eQTL study; A1, effect (coded) allele; b_SMR, estimated effect size of gen…
tissue	probeID	Chr	Probe_bp	Gene	topSNP	A1	b_SMR	se_SMR	p_SMR	p_HEIDI	b_GWAS	se_GWAS	p_GWAS	b_eQTL	se_eQTL	p_eQTL	N_probes	bonf_P
Blood (eQTLGen)	ENSG00000254682	11	71161461	RP11-660L16.2	rs11546509	A	0.206691	0.00538872	0	5.47e-21	-0.110002	0.00243192	0	-0.532206	0.0073544	0	15504	3.22497e-06
Brain - Prefrontal cortex	ENSG00000254682	11	71159720	RP11-660L16.2	rs2002063	C	0.15016	0.00764399	6.47627e-86	0.00271963	0.110044	0.00243112	0	0.732843	0.0336095	2.09631e-105	10830	4.61681e-06
Blood (eQTLGen)	ENSG00000172890	11	71201691	NADSYN1	rs4488226	T	0.837219	0.0536447	6.55e-55	4.64e-11	-0.110019	0.00243071	0	-0.13141	0.0079037	4.49e-62	15504	3.22497e-06
Blood (eQTLGen)	ENSG00000133818	11	14342762	RRAS2	rs2915407	C	-0.23639	0.0156889	2.66e-51	4.57e-37	0.0465812	0.00236886	4.39e-86	-0.197052	0.00840336	1.35e-121	15504	3.22497e-06
Sun-exposed skin	ENSG00000254682.1	11	71161461	RP11-660L16.2	rs11546509	G	0.149359	0.0102923	1.02165e-47	0.0685791	0.110002	0.00243192	0	0.736496	0.0480691	5.48398e-53	6454	7.74713e-06
Blood (eQTLGen)	ENSG00000152270	11	14778809	PDE3B	rs12270702	A	-0.40591	0.0289124	8.96e-45	1.04e-20	-0.0655468	0.0022381	1.53e-188	0.161481	0.0100943	1.34e-57	15504	3.22497e-06
Blood	ENSG00000254682.1	11	71161461	RP11-660L16.2	rs2002063	C	0.23215	0.0179036	1.89205e-38	0.000258253	0.110044	0.00243112	0	0.474022	0.0350251	9.87923e-42	4371	1.1439e-05
Non-sun-exposed skin	ENSG00000254682.1	11	71161461	RP11-660L16.2	rs11606612	A	0.175506	0.0137376	2.2443e-37	0.00478323	0.109575	0.00243354	0	0.624336	0.0468611	1.69847e-40	5163	9.68429e-06
Brain - Nucleus accumbens basal ganglia	ENSG00000254682.1	11	71161461	RP11-660L16.2	rs732934	A	0.110592	0.00872288	7.7868e-37	0.0142039	0.10969	0.00243169	0	0.99184	0.0750769	7.58203e-40	1757	2.84576e-05
Sun-exposed skin	ENSG00000084110.6	12	96378291	HAL	rs3819817	T	-0.075857	0.00603545	3.14385e-36	1.03862e-07	-0.0399038	0.00202195	1.072e-86	0.52604	0.0322684	9.54886e-60	6454	7.74713e-06
Brain - Cortex	ENSG00000254682.1	11	71161461	RP11-660L16.2	rs732934	A	0.100108	0.00804641	1.55964e-35	0.000176754	0.10969	0.00243169	0	1.09572	0.0846552	2.5629e-38	2284	2.18914e-05
Brain - Cerebellar hemisphere	ENSG00000254682.1	11	71161461	RP11-660L16.2	rs11606612	A	0.120383	0.00991307	6.18278e-34	0.00250985	0.109575	0.00243354	0	0.910219	0.0721755	1.83189e-36	2572	1.94401e-05
Brain - Cerebellum	ENSG00000254682.1	11	71161461	RP11-660L16.2	rs11606612	A	0.112129	0.00932351	2.57825e-33	0.00622999	0.109575	0.00243354	0	0.97722	0.0783035	9.60994e-36	3728	1.3412e-05
Brain - Caudate basal ganglia	ENSG00000254682.1	11	71161461	RP11-660L16.2	rs732934	A	0.115356	0.00977641	3.93005e-32	0.187818	0.10969	0.00243169	0	0.950883	0.0777814	2.28382e-34	2059	2.42836e-05
Blood	ENSG00000172890.7	11	71199654	NADSYN1	rs732934	A	0.258862	0.0221498	1.4879e-31	2.36212e-10	0.10969	0.00243169	0	0.42374	0.0350198	1.05596e-33	4371	1.1439e-05
Brain - Putamen basal ganglia	ENSG00000254682.1	11	71161461	RP11-660L16.2	rs11606612	A	0.112269	0.00988415	6.73194e-30	0.00390266	0.109575	0.00243354	0	0.976006	0.0831487	8.13173e-32	1426	3.50631e-05
Non-sun-exposed skin	ENSG00000084110.6	12	96378291	HAL	rs3819817	T	-0.0813968	0.00743095	6.37545e-28	2.11962e-05	-0.0399038	0.00202195	1.072e-86	0.490238	0.0372287	1.33608e-39	5163	9.68429e-06
Brain - Frontal cortex BA9	ENSG00000254682.1	11	71161461	RP11-660L16.2	rs11233747	A	0.117148	0.0107293	9.40041e-28	0.00520511	0.110006	0.0024307	0	0.939032	0.0834631	2.29329e-29	1707	2.92912e-05
Brain - Prefrontal cortex	ENSG00000172893	11	71139239	DHCR7	rs1790328	A	0.206182	0.0195842	6.42077e-26	0.00045935	-0.0985788	0.00258161	0	-0.478115	0.0436536	6.46592e-28	10830	4.61681e-06
Brain - Hypothalamus	ENSG00000254682.1	11	71161461	RP11-660L16.2	rs11233747	A	0.111098	0.0106795	2.40356e-25	0.0502496	0.110006	0.0024307	0	0.990169	0.0926328	1.14371e-26	1154	4.33276e-05
Brain - Anterior cingulate cortex BA24	ENSG00000254682.1	11	71161461	RP11-660L16.2	rs11233747	A	0.105977	0.010458	3.92107e-24	0.212375	0.110006	0.0024307	0	1.03802	0.099833	2.54362e-25	1364	3.66569e-05
Blood (eQTLGen)	ENSG00000116641	1	63037184	DOCK7	rs11208004	A	-0.0847371	0.00840241	6.45e-24	0.00331	0.0223638	0.0020913	1.09e-26	-0.26392	0.0087045	6.27e-202	15504	3.22497e-06
Liver	ENSG00000259108.2	19	48367669	CTD-3098H1.2	rs212100	C	0.0650445	0.00651697	1.84994e-23	6.30851e-05	-0.0661522	0.00269018	1.60431e-133	-1.01703	0.0931278	9.16866e-28	1652	3.02663e-05
Non-sun-exposed skin	ENSG00000172890.7	11	71199654	NADSYN1	rs2002063	C	0.270475	0.0273646	4.8782e-23	8.88884e-11	0.110044	0.00243112	0	0.406855	0.0401691	4.12719e-24	5163	9.68429e-06
Brain - Prefrontal cortex	ENSG00000172890	11	71164155	NADSYN1	rs4944062	T	0.289292	0.0297157	2.13146e-22	0.0482806	0.110089	0.00243307	0	0.380546	0.0381737	2.08735e-23	10830	4.61681e-06
Blood (eQTLGen)	ENSG00000213759	4	70073059	ENSG00000213759	rs7656447	G	0.0804498	0.00853217	4.14e-21	2.23e-07	-0.0288191	0.00294016	1.1e-22	-0.358225	0.0103793	5.03e-261	15504	3.22497e-06
Blood (eQTLGen)	ENSG00000250696	4	70065151	ENSG00000250696	rs4380582	A	0.100704	0.0107361	6.6e-21	0.0118	-0.0293601	0.00297217	5.17e-23	-0.291549	0.00974869	1.62e-196	15504	3.22497e-06
Brain - Cerebellum	ENSG00000152268.8	11	14136780	SPON1	rs7940997	T	-0.0379563	0.00408804	1.62148e-20	1.91277e-10	-0.0349828	0.002023	5.35271e-67	0.921661	0.0837445	3.59014e-28	3728	1.3412e-05
Brain - Hippocampus	ENSG00000254682.1	11	71161461	RP11-660L16.2	rs732934	A	0.107288	0.0116391	3.03084e-20	0.232192	0.10969	0.00243169	0	1.02239	0.108574	4.66072e-21	1101	4.54133e-05
Liver	ENSG00000254682.1	11	71161461	RP11-660L16.2	rs12790558	C	0.108199	0.0121513	5.37416e-19	0.0148064	0.110012	0.00243069	0	1.01676	0.111956	1.06837e-19	1652	3.02663e-05
Blood (eQTLGen)	ENSG00000249763	4	70112439	ENSG00000249763	rs12512886	T	0.135644	0.0154204	1.41e-18	6.11e-06	-0.0289105	0.00292774	5.36e-23	-0.213135	0.0110097	1.72e-83	15504	3.22497e-06
Brain - Amygdala	ENSG00000254682.1	11	71161461	RP11-660L16.2	rs11606612	A	0.11802	0.0136702	5.95443e-18	0.0119681	0.109575	0.00243354	0	0.928443	0.105545	1.40983e-18	773	6.46831e-05
Blood (eQTLGen)	ENSG00000100941	14	39648404	PNN	rs17092050	T	0.243668	0.0284625	1.12e-17	7.61e-11	0.0363237	0.0032995	3.46e-28	0.14907	0.0109474	3.17e-42	15504	3.22497e-06
Brain - Spinal cord cervical c-1	ENSG00000254682.1	11	71161461	RP11-660L16.2	rs3794060	T	0.131044	0.0153137	1.15557e-17	0.00790316	0.109641	0.00242803	0	0.836674	0.0960017	2.90236e-18	917	5.45256e-05
Blood (eQTLGen)	ENSG00000140455	15	63841816	USP3	rs11638671	C	-0.0371548	0.00435579	1.46e-17	0.245	-0.0181481	0.00209586	4.76e-18	0.488445	0.00984858	0	15504	3.22497e-06
Sun-exposed skin	ENSG00000172890.7	11	71199654	NADSYN1	rs11606612	A	0.345291	0.0409234	3.24188e-17	0.000764624	0.109575	0.00243354	0	0.317341	0.0369445	8.72269e-18	6454	7.74713e-06
Blood (eQTLGen)	ENSG00000118520	6	131899878	ARG1	rs2246012	C	0.0369806	0.0043986	4.19e-17	0.0517	-0.022616	0.00266916	2.39e-17	-0.611564	0.00904171	0	15504	3.22497e-06
Sun-exposed skin	ENSG00000171234.9	4	69947893	UGT2B7	rs10012607	C	0.0312756	0.00372279	4.42194e-17	0.000147256	-0.0235861	0.0020821	9.5281e-30	-0.754137	0.0602166	5.53662e-36	6454	7.74713e-06
Blood (eQTLGen)	ENSG00000112282	6	131922237	MED23	rs2245133	C	0.0834773	0.010071	1.14e-16	0.148	-0.0232055	0.0026803	4.81e-18	-0.277986	0.00968571	3.75e-181	15504	3.22497e-06
Blood (eQTLGen)	ENSG00000213171	1	151775685	LINGO4	rs12124047	T	0.0623207	0.00752574	1.22e-16	1.49e-11	0.0421564	0.00485941	4.13e-18	0.676443	0.0243441	6.26e-170	15504	3.22497e-06
Blood (eQTLGen)	ENSG00000134222	1	109823993	PSRC1	rs7528419	G	0.0388653	0.00475831	3.14e-16	2.45e-05	0.0197401	0.00238729	1.35e-16	0.507911	0.00968797	0	15504	3.22497e-06
Blood (eQTLGen)	ENSG00000186104	11	14906675	CYP2R1	rs10741657	A	1.31327	0.161852	4.9e-16	3.8e-10	0.0908568	0.00202612	0	0.0691835	0.00838567	1.58e-16	15504	3.22497e-06
Blood (eQTLGen)	ENSG00000135226	4	70153492	ENSG00000135226	rs56223759	T	0.201963	0.0250047	6.64e-16	0.000799	-0.0289145	0.00293332	6.38e-23	-0.143167	0.0101606	4.35e-45	15504	3.22497e-06
Blood (eQTLGen)	ENSG00000105726	19	19765254	ATP13A1	rs58434384	G	0.0520485	0.00648544	1.01e-15	0.000323	0.0289356	0.00356122	4.47e-16	0.555935	0.0108212	0	15504	3.22497e-06
Brain - Prefrontal cortex	ENSG00000254997	11	71259466	KRTAP5-9	rs7114252	A	-0.275853	0.0344727	1.22336e-15	0.00260586	-0.104362	0.00296977	1.56446e-270	0.378324	0.0460362	2.0697e-16	10830	4.61681e-06
Blood (eQTLGen)	ENSG00000109917	11	116653601	ZNF259	rs35120633	A	0.246214	0.0310428	2.17e-15	5.29e-07	-0.0510198	0.00413834	6.36e-35	-0.207217	0.0200017	3.77e-25	15504	3.22497e-06
Brain - Substantia nigra	ENSG00000254682.1	11	71161461	RP11-660L16.2	rs11606612	A	0.119	0.01505	2.63621e-15	0.0277841	0.109575	0.00243354	0	0.920796	0.114643	9.6028e-16	651	7.68049e-05
Brain - Prefrontal cortex	ENSG00000080493	4	72053003	SLC4A4	rs34186014	C	0.404486	0.0517299	5.31612e-15	0.000151688	-0.136267	0.00212877	0	-0.336889	0.0427622	3.32147e-15	10830	4.61681e-06
Sun-exposed skin	ENSG00000118520.9	6	131899878	ARG1	rs2781668	T	0.0308104	0.00396294	7.56696e-15	0.154224	-0.0227399	0.00268106	2.21959e-17	-0.73806	0.0379461	2.90295e-84	6454	7.74713e-06
Blood (eQTLGen)	ENSG00000129083	11	14493279	COPB1	rs2575859	C	-0.030122	0.0039234	1.62e-14	0	0.0158606	0.00205152	1.07e-14	-0.526546	0.00806373	0	15504	3.22497e-06
Blood (eQTLGen)	ENSG00000160613	11	117089147	PCSK7	rs236915	G	-0.0506413	0.00662266	2.06e-14	3.71e-07	-0.0160701	0.00206326	6.77e-15	0.317332	0.00788903	0	15504	3.22497e-06
Blood (eQTLGen)	ENSG00000087237	16	57006759	CETP	rs1532624	A	0.124683	0.0164636	3.64e-14	4.98e-11	-0.0172432	0.00201107	9.98e-18	-0.138296	0.00856207	1.1e-58	15504	3.22497e-06
Non-sun-exposed skin	ENSG00000171234.9	4	69947893	UGT2B7	rs7438808	T	0.0412071	0.00548784	5.96737e-14	5.74601e-05	-0.0235438	0.00208183	1.18194e-29	-0.571353	0.0568988	1.00082e-23	5163	9.68429e-06
Non-sun-exposed skin	ENSG00000118520.9	6	131899878	ARG1	rs2781668	T	0.0331912	0.0044766	1.22205e-13	0.13824	-0.0227399	0.00268106	2.21959e-17	-0.685119	0.0448746	1.26063e-52	5163	9.68429e-06
Brain - Caudate basal ganglia	ENSG00000204572.5	11	71277137	KRTAP5-10	rs11234027	A	-0.127954	0.0174953	2.60035e-13	0.0216592	-0.104488	0.00296359	2.65353e-272	0.816605	0.109227	7.64785e-14	2059	2.42836e-05
Blood (eQTLGen)	ENSG00000198189	4	88285150	HSD17B11	rs7691791	T	-0.0340269	0.00465633	2.72e-13	3.19e-05	-0.0160426	0.00217859	1.79e-13	0.471468	0.00794742	0	15504	3.22497e-06
Blood	ENSG00000118520.9	6	131899878	ARG1	rs2781668	T	0.0502082	0.00695927	5.41005e-13	0.120539	-0.0227399	0.00268106	2.21959e-17	-0.452912	0.0330084	7.58975e-43	4371	1.1439e-05
Blood (eQTLGen)	ENSG00000062282	11	75496178	DGAT2	rs60677263	G	-0.122726	0.0171618	8.61e-13	7.65e-07	0.0274994	0.00357768	1.51e-14	-0.224071	0.011488	9.99e-85	15504	3.22497e-06
Brain - Prefrontal cortex	ENSG00000237975	1	152140601	FLG-AS1	rs34372395	G	-0.018157	0.00255094	1.09684e-12	3.06169e-08	-0.0174843	0.00234093	8.08517e-14	0.962949	0.0409962	5.31369e-122	10830	4.61681e-06
Blood (eQTLGen)	ENSG00000182400	14	39628375	TRAPPC6B	rs1950509	C	-0.138592	0.0195903	1.5e-12	7.29e-08	0.0315409	0.00396062	1.67e-15	-0.227581	0.0147705	1.45e-53	15504	3.22497e-06
Fetal brain	ENSG00000254682	11	71161461	RP11-660L16.2	rs11600860	C	0.163333	0.0231614	1.76421e-12	0.138747	0.10981	0.00243254	0	0.672306	0.0941657	9.35964e-13	740	6.75676e-05
Blood (eQTLGen)	ENSG00000162607	1	62909721	USP1	rs10789121	T	-0.122495	0.0177881	5.72e-12	0.000218	-0.0156468	0.00205239	2.47e-14	0.127734	0.00795829	5.68e-58	15504	3.22497e-06
Brain - Hypothalamus	ENSG00000254997.2	11	71260059	KRTAP5-9	rs11234027	A	-0.113573	0.0165064	5.96406e-12	0.00776097	-0.104488	0.00296359	2.65353e-272	0.92001	0.131142	2.29309e-12	1154	4.33276e-05
Brain - Cerebellar hemisphere	ENSG00000152268.8	11	14136780	SPON1	rs4757235	C	-0.0389232	0.00565921	6.07619e-12	0.00138652	-0.0338653	0.0020213	5.27092e-63	0.870054	0.11535	4.60299e-14	2572	1.94401e-05
Brain - Prefrontal cortex	ENSG00000143631	1	152274651	FLG	rs34372395	G	-0.023252	0.0033831	6.28751e-12	4.65346e-06	-0.0174843	0.00234093	8.08517e-14	0.751948	0.0428254	5.12459e-69	10830	4.61681e-06
Sun-exposed skin	ENSG00000142623.8	1	17552060	PADI1	rs35408430	T	0.055928	0.00814223	6.47079e-12	0.83999	-0.0214952	0.00209979	1.35578e-24	-0.384337	0.0414872	1.96938e-20	6454	7.74713e-06
Liver	ENSG00000134243.7	1	109896382	SORT1	rs12740374	T	0.0172275	0.00251959	8.064e-12	0.0462881	0.0195356	0.00238927	2.92465e-16	1.13398	0.0909463	1.10655e-35	1652	3.02663e-05
Blood	ENSG00000129083.8	11	14493279	COPB1	rs2256884	T	-0.162038	0.0237765	9.42123e-12	1.07749e-08	-0.0222367	0.00205555	2.83278e-27	0.137231	0.0156381	1.70255e-18	4371	1.1439e-05
Blood (eQTLGen)	ENSG00000132718	1	155842145	SYT11	rs12024187	A	-0.0944732	0.0140056	1.53e-11	0.121	0.0156582	0.002194	9.55e-13	-0.165742	0.00802564	9.44e-95	15504	3.22497e-06
Blood (eQTLGen)	ENSG00000132676	1	155683277	DAP3	rs6662953	T	-0.0818991	0.0121752	1.74e-11	0.0165	0.0152901	0.00217632	2.13e-12	-0.186694	0.00800967	3.63e-120	15504	3.22497e-06
Brain - Nucleus accumbens basal ganglia	ENSG00000254997.2	11	71260059	KRTAP5-9	rs11234027	A	-0.138475	0.0207943	2.752e-11	0.0119801	-0.104488	0.00296359	2.65353e-272	0.754564	0.111271	1.1908e-11	1757	2.84576e-05
Liver	ENSG00000134222.12	1	109823993	PSRC1	rs12740374	T	0.0167462	0.00252633	3.38768e-11	0.0316237	0.0195356	0.00238927	2.92465e-16	1.16657	0.103033	1.01809e-29	1652	3.02663e-05
Non-sun-exposed skin	ENSG00000142623.8	1	17552060	PADI1	rs11203339	T	0.0501457	0.00761389	4.51589e-11	0.493185	-0.0207226	0.00210463	7.11767e-23	-0.413248	0.0466424	8.00668e-19	5163	9.68429e-06
Sun-exposed skin	ENSG00000184860.5	16	82038157	SDR42E1	rs11542462	A	-0.047474	0.00721174	4.61411e-11	0.571768	-0.023334	0.00291776	1.27242e-15	0.491511	0.0423971	4.46991e-31	6454	7.74713e-06
Brain - Cortex	ENSG00000172890.7	11	71199654	NADSYN1	rs3794060	T	0.314147	0.0477867	4.90011e-11	0.000947688	0.109641	0.00242803	0	0.349012	0.0525246	3.03771e-11	2284	2.18914e-05
Brain - Prefrontal cortex	ENSG00000198189	4	88257762	HSD17B11	rs11732896	A	-0.0302766	0.00466705	8.73792e-11	0.0478534	-0.0160047	0.00217341	1.78673e-13	0.528616	0.0385568	8.83967e-43	10830	4.61681e-06
Blood (eQTLGen)	ENSG00000184860	16	82038157	SDR42E1	rs11542462	A	-0.139593	0.0216806	1.21e-10	0.0491	-0.023334	0.00291776	1.27e-15	0.167157	0.0153985	1.88e-27	15504	3.22497e-06
Blood (eQTLGen)	ENSG00000182179	3	49847009	UBA7	rs7374277	T	-0.0217365	0.00337836	1.24e-10	0.0191	0.0128483	0.00199037	1.08e-10	-0.591093	0.00743658	0	15504	3.22497e-06
Sun-exposed skin	ENSG00000116641.11	1	63037184	DOCK7	rs11208004	A	-0.0848985	0.0132673	1.56325e-10	0.432636	0.0223638	0.0020913	1.08878e-26	-0.263418	0.0329815	1.38438e-15	6454	7.74713e-06
Non-sun-exposed skin	ENSG00000257878.1	12	96397783	RP11-256L6.3	rs10859996	T	-0.067362	0.0105716	1.86587e-10	4.36464e-07	-0.0291935	0.00208587	1.65266e-44	0.433382	0.0605558	8.26223e-13	5163	9.68429e-06
Blood (eQTLGen)	ENSG00000168092	11	117031296	PAFAH1B2	rs4938355	G	-0.0556299	0.008735	1.91e-10	2.8e-12	-0.0182859	0.00280321	6.88e-11	0.328706	0.0111695	2.34e-190	15504	3.22497e-06
Blood (eQTLGen)	ENSG00000203761	1	155650558	MSTO2P	rs2297775	C	-0.12819	0.0201517	2e-10	0.00045	0.0153156	0.00217528	1.91e-12	-0.119475	0.00804992	7.86e-50	15504	3.22497e-06
Blood (eQTLGen)	ENSG00000254789	11	15618753	ENSG00000254789	rs12788084	G	0.034661	0.00545862	2.16e-10	1.59e-07	0.0156146	0.00243361	1.4e-10	0.450495	0.0101849	0	15504	3.22497e-06
Blood (eQTLGen)	ENSG00000164062	3	49716415	APEH	rs11718165	G	-0.0463185	0.00733154	2.65e-10	0.000859	-0.0141031	0.00218959	1.19e-10	0.304481	0.00938386	5.91e-231	15504	3.22497e-06
Liver	ENSG00000143126.7	1	109805506	CELSR2	rs12740374	T	0.0207973	0.00329316	2.69605e-10	0.33036	0.0195356	0.00238927	2.92465e-16	0.939332	0.0944721	2.70659e-23	1652	3.02663e-05
Blood (eQTLGen)	ENSG00000139344	12	96349720	AMDHD1	rs7486703	A	0.0171571	0.00272714	3.15e-10	3.3e-23	-0.01272	0.00201723	2.87e-10	-0.741385	0.00797247	0	15504	3.22497e-06
Non-sun-exposed skin	ENSG00000184860.5	16	82038157	SDR42E1	rs11542462	A	-0.046531	0.00741192	3.43259e-10	0.335516	-0.023334	0.00291776	1.27242e-15	0.501472	0.0494845	3.90663e-24	5163	9.68429e-06
Sun-exposed skin	ENSG00000143536.7	1	152384229	CRNN	rs4240878	T	0.0397882	0.00634969	3.7006e-10	3.10953e-06	-0.0208734	0.00253875	2.00285e-16	-0.524613	0.0542035	3.71853e-22	6454	7.74713e-06
Brain - Prefrontal cortex	ENSG00000109917	11	116648436	ZNF259	rs61905081	A	0.0785431	0.012557	3.97676e-10	0.00105261	-0.0415675	0.00386414	5.47841e-27	-0.529232	0.0688366	1.49183e-14	10830	4.61681e-06
Brain - Putamen basal ganglia	ENSG00000204572.5	11	71277137	KRTAP5-10	rs7120029	A	-0.147183	0.023569	4.24398e-10	0.0422853	-0.106877	0.00296157	3.51877e-285	0.726149	0.114527	2.29125e-10	1426	3.50631e-05
Non-sun-exposed skin	ENSG00000172893.11	11	71151576	DHCR7	rs1792280	T	0.432614	0.0694677	4.73777e-10	0.000441232	-0.0980973	0.00257612	0	-0.226755	0.0359213	2.7449e-10	5163	9.68429e-06
Brain - Prefrontal cortex	ENSG00000173542	4	71768043	MOB1B	rs71599974	G	0.0545665	0.00879311	5.44921e-10	0.0828601	0.0260067	0.00280324	1.73729e-20	0.476606	0.0570918	6.93904e-17	10830	4.61681e-06
Blood (eQTLGen)	ENSG00000143622	1	155874397	RIT1	rs867550	C	-0.0738804	0.0119233	5.78e-10	0.00414	0.0146453	0.00228866	1.56e-10	-0.19823	0.00798908	6.56e-136	15504	3.22497e-06
Non-sun-exposed skin	ENSG00000056291.13	4	72955652	NPFFR2	rs10029245	C	0.0906767	0.0147277	7.41908e-10	7.46065e-08	-0.0431437	0.00210996	6.3066e-93	-0.475797	0.0736924	1.07136e-10	5163	9.68429e-06
Brain - Prefrontal cortex	ENSG00000186104	11	14899553	CYP2R1	rs10766196	G	0.361907	0.0590047	8.59529e-10	0.00768414	-0.0878341	0.00201642	0	-0.242698	0.0391749	5.8193e-10	10830	4.61681e-06
Blood (eQTLGen)	ENSG00000185614	3	49841575	FAM212A	rs2352974	T	-0.104883	0.0173386	1.46e-09	0.0169	0.0131951	0.00200733	4.92e-11	-0.125808	0.00813998	6.92e-54	15504	3.22497e-06
Sun-exposed skin	ENSG00000213171.2	1	151775643	LINGO4	rs71625138	A	0.0313499	0.00520759	1.74376e-09	2.77559e-07	0.0313451	0.00425494	1.74849e-13	0.999848	0.0957271	1.54822e-25	6454	7.74713e-06
Liver	ENSG00000152268.8	11	14136780	SPON1	rs61884835	C	-0.0564226	0.00938661	1.84413e-09	8.60301e-07	0.0259117	0.0019969	1.67544e-38	-0.459243	0.0677089	1.18026e-11	1652	3.02663e-05
Blood (eQTLGen)	ENSG00000019186	20	52780250	CYP24A1	rs912505	G	-0.127359	0.0212661	2.11e-09	1.4e-05	0.0161542	0.00248949	8.64e-11	-0.126839	0.00815342	1.44e-54	15504	3.22497e-06
Blood (eQTLGen)	ENSG00000143418	1	150940269	CERS2	rs2089082	G	-0.069179	0.0115671	2.22e-09	0.0701	-0.0128985	0.00208047	5.65e-10	0.186451	0.00821537	4.97e-114	15504	3.22497e-06
Brain - Caudate basal ganglia	ENSG00000244411.2	11	71238761	KRTAP5-7	rs7120029	A	0.179575	0.0300473	2.2812e-09	0.047073	-0.106877	0.00296157	3.51877e-285	-0.595168	0.0982112	1.36054e-09	2059	2.42836e-05
Sun-exposed skin	ENSG00000257878.1	12	96397783	RP11-256L6.3	rs7308827	G	-0.0799385	0.0135224	3.38881e-09	0.00568408	-0.0344901	0.00261768	1.20899e-39	0.431458	0.065227	3.72277e-11	6454	7.74713e-06
Blood (eQTLGen)	ENSG00000163131	1	150720492	CTSS	rs2867300	C	-0.0390143	0.0066308	4.01e-09	0.000139	-0.0120758	0.00202879	2.65e-09	0.309523	0.00795369	0	15504	3.22497e-06
Brain - Prefrontal cortex	ENSG00000168092	11	117014983	PAFAH1B2	rs68137714	G	-0.0264499	0.00450446	4.30754e-09	4.73264e-06	-0.0183375	0.0028077	6.52742e-11	0.693293	0.0516923	5.14851e-41	10830	4.61681e-06
Blood (eQTLGen)	ENSG00000143452	1	150681950	ENSG00000143452	rs11587444	G	-0.0482751	0.00824148	4.7e-09	0.00929	-0.0121877	0.00204405	2.48e-09	0.252464	0.00805117	7.71e-216	15504	3.22497e-06
Brain - Cortex	ENSG00000254997.2	11	71260059	KRTAP5-9	rs11233985	C	-0.135612	0.0231894	4.97505e-09	0.0182282	-0.10478	0.00296707	3.53529e-273	0.772646	0.130297	3.03162e-09	2284	2.18914e-05
Blood (eQTLGen)	ENSG00000070915	16	56924440	SLC12A3	rs56228609	T	0.209921	0.0362161	6.78e-09	0.00091	-0.01729	0.00215022	8.91e-16	-0.0823642	0.00984864	6.11e-17	15504	3.22497e-06
Brain - Prefrontal cortex	ENSG00000164068	3	49726932	RNF123	rs3749241	G	0.0282245	0.00487058	6.8366e-09	0.044801	-0.0130886	0.0019929	5.11278e-11	-0.463732	0.03766	7.64761e-35	10830	4.61681e-06
Blood	ENSG00000182179.6	3	49847009	UBA7	rs2246832	T	-0.0456326	0.00787591	6.87492e-09	0.0205136	0.0131934	0.00199365	3.64835e-11	-0.289122	0.0241109	3.94501e-33	4371	1.1439e-05
Blood (eQTLGen)	ENSG00000160752	1	155284498	FDPS	rs6677385	A	-0.212725	0.0368219	7.6e-09	0.00879	0.0164066	0.00227485	5.51e-13	-0.077126	0.00799183	4.89e-22	15504	3.22497e-06
Brain - Prefrontal cortex	ENSG00000163374	1	155629237	YY1AP1	rs34620961	C	0.0339401	0.00589118	8.35326e-09	0.00921557	0.015731	0.00225913	3.32345e-12	0.463493	0.0451869	1.09805e-24	10830	4.61681e-06
Blood (eQTLGen)	ENSG00000175164	9	136140835	ABO	rs550057	T	0.0338404	0.00588385	8.85e-09	0.000203	-0.0132725	0.00228588	6.39e-09	-0.392209	0.00935492	0	15504	3.22497e-06
Sun-exposed skin	ENSG00000237975.2	1	152239882	FLG-AS1	rs6666097	T	-0.0172285	0.00299591	8.88938e-09	2.54412e-08	0.0124724	0.00203738	9.25269e-10	-0.723941	0.0431653	3.95299e-63	6454	7.74713e-06
Blood (eQTLGen)	ENSG00000108788	17	40722171	MLX	rs60929812	A	-0.0932868	0.0162267	8.98e-09	0.23	-0.0135009	0.00220557	9.28e-10	0.144725	0.00864544	6.7e-63	15504	3.22497e-06
Non-sun-exposed skin	ENSG00000237975.2	1	152239882	FLG-AS1	rs7545406	T	-0.0150986	0.00262797	9.17309e-09	2.45172e-07	0.0125745	0.00203946	7.02097e-10	-0.832825	0.0526005	1.84168e-56	5163	9.68429e-06
Brain - Prefrontal cortex	ENSG00000056291	4	72897521	NPFFR2	rs6844120	T	-0.135131	0.0235341	9.36098e-09	4.92644e-07	-0.0342063	0.00208481	1.69258e-60	0.253135	0.0412977	8.81451e-10	10830	4.61681e-06
Sun-exposed skin	ENSG00000143452.11	1	150681950	HORMAD1	rs11204717	A	-0.01096	0.00190898	9.39473e-09	0.0680678	-0.0121434	0.00204026	2.6505e-09	1.10797	0.0508788	3.86159e-105	6454	7.74713e-06
Blood (eQTLGen)	ENSG00000160803	1	156014338	UBQLN4	rs7517202	T	0.0646403	0.0112648	9.56e-09	7.49e-05	0.0122516	0.00206935	3.21e-09	0.189535	0.00813175	3.68e-120	15504	3.22497e-06
Brain - Prefrontal cortex	ENSG00000143452	1	150670536	HORMAD1	rs7526489	T	-0.0227763	0.003994	1.17972e-08	0.00517375	-0.0129083	0.00208031	5.47019e-10	0.566743	0.0391732	1.94073e-47	10830	4.61681e-06
Blood (eQTLGen)	ENSG00000233276	3	49395321	GPX1	rs11130203	A	0.123181	0.0216256	1.23e-08	0.00196	-0.013843	0.0021564	1.37e-10	-0.11238	0.00909867	4.8e-35	15504	3.22497e-06
Brain - Anterior cingulate cortex BA24	ENSG00000254997.2	11	71260059	KRTAP5-9	rs10898241	C	-0.136291	0.0240019	1.36018e-08	0.0623107	-0.104285	0.00297208	1.02199e-269	0.765165	0.132976	8.70657e-09	1364	3.66569e-05
Brain - Frontal cortex BA9	ENSG00000172890.7	11	71199654	NADSYN1	rs732934	A	0.31827	0.056054	1.3635e-08	0.0036697	0.10969	0.00243169	0	0.344645	0.0602165	1.04393e-08	1707	2.92912e-05
Sun-exposed skin	ENSG00000143457.6	1	150644165	GOLPH3L	rs1134067	T	-0.015544	0.00274167	1.43182e-08	0.0618099	-0.0122591	0.0020431	1.97028e-09	0.788672	0.0455441	3.52169e-67	6454	7.74713e-06
Non-sun-exposed skin	ENSG00000143452.11	1	150681950	HORMAD1	rs7529194	A	-0.0113574	0.00200359	1.44023e-08	0.0277249	-0.0121338	0.00203952	2.6921e-09	1.06836	0.0572195	8.48319e-78	5163	9.68429e-06
Brain - Prefrontal cortex	ENSG00000062282	11	75470557	DGAT2	rs10899123	G	-0.069925	0.0123373	1.44682e-08	0.228592	0.0270746	0.00356821	3.25525e-14	-0.387195	0.0454206	1.53255e-17	10830	4.61681e-06
Blood	ENSG00000112282.13	6	131922237	MED23	rs3843995	G	0.114141	0.0201824	1.55421e-08	0.212661	-0.0227819	0.00269588	2.89687e-17	-0.199594	0.0262239	2.71654e-14	4371	1.1439e-05
Blood (eQTLGen)	ENSG00000160710	1	154577506	ADAR	rs6702449	C	0.0668501	0.0118676	1.77e-08	0.182	-0.0116188	0.00199314	5.56e-09	-0.173804	0.00794198	3.67e-106	15504	3.22497e-06
Non-sun-exposed skin	ENSG00000213171.2	1	151775643	LINGO4	rs71625138	A	0.0329826	0.00587178	1.94145e-08	4.03845e-06	0.0313451	0.00425494	1.74849e-13	0.950353	0.109463	3.89015e-18	5163	9.68429e-06
Sun-exposed skin	ENSG00000170509.7	4	88234499	HSD17B13	rs7684895	C	0.0260861	0.00465253	2.06011e-08	0.0581291	-0.012707	0.00199607	1.9405e-10	-0.487117	0.0411437	2.44181e-32	6454	7.74713e-06
Blood (eQTLGen)	ENSG00000172893	11	71151576	DHCR7	rs10898144	T	2.12656	0.379638	2.12e-08	0.0228	-0.0986737	0.00257961	0	-0.0464006	0.00819423	1.49e-08	15504	3.22497e-06
Blood (eQTLGen)	ENSG00000099377	16	30998496	HSD3B7	rs4889606	G	0.0628162	0.0112222	2.17e-08	3.01e-08	0.0119025	0.0020684	8.69e-09	0.189481	0.00785168	1.14e-128	15504	3.22497e-06
Blood (eQTLGen)	ENSG00000143379	1	150917976	SETDB1	rs1546376	G	0.103932	0.0186014	2.31e-08	0.027	-0.0125598	0.00208485	1.7e-09	-0.120847	0.00808761	1.75e-50	15504	3.22497e-06
Blood (eQTLGen)	ENSG00000149577	11	117058804	SIDT2	rs499713	T	-0.015717	0.00281437	2.34e-08	1.2e-07	-0.0111551	0.00199449	2.28e-08	0.709748	0.00696674	0	15504	3.22497e-06
Blood (eQTLGen)	ENSG00000004534	3	50057459	RBM6	rs2245365	A	0.0164895	0.00295267	2.34e-08	0.0014	-0.0149436	0.00267359	2.23e-08	-0.906251	0.00668888	0	15504	3.22497e-06
Brain - Prefrontal cortex	ENSG00000160752	1	155278539	FDPS	rs11264360	A	-0.0400308	0.0071843	2.51863e-08	0.405905	0.0169172	0.00237033	9.53238e-13	-0.422605	0.0473949	4.80454e-19	10830	4.61681e-06
Sun-exposed skin	ENSG00000172893.11	11	71151576	DHCR7	rs12803256	G	0.589957	0.10593	2.55769e-08	0.00194552	0.104243	0.00239998	0	0.176696	0.0314649	1.95823e-08	6454	7.74713e-06
Brain - Cerebellum	ENSG00000261578.1	11	76513503	RP11-21L23.2	rs1149605	C	0.0264207	0.00475051	2.67237e-08	0.00172054	0.0220166	0.00266133	1.30877e-16	0.833309	0.110919	5.78965e-14	3728	1.3412e-05
Sun-exposed skin	ENSG00000261390.1	16	79777541	RP11-345M22.2	rs7194711	C	0.0160003	0.00287827	2.71332e-08	0.00161665	-0.0120985	0.00204737	3.43594e-09	-0.756143	0.0461357	2.27173e-60	6454	7.74713e-06
Brain - Cerebellar hemisphere	ENSG00000175868.9	11	15015215	CALCB	rs10766197	A	0.121414	0.0218752	2.85149e-08	0.0691657	-0.0766273	0.00199958	0	-0.631122	0.11251	2.02952e-08	2572	1.94401e-05
Brain - Caudate basal ganglia	ENSG00000172890.7	11	71199654	NADSYN1	rs12807718	C	0.3216	0.0580236	2.98078e-08	0.0156467	0.110134	0.0024321	0	0.342457	0.0613222	2.34305e-08	2059	2.42836e-05
Brain - Putamen basal ganglia	ENSG00000241233.1	11	71249662	KRTAP5-8	rs6592175	C	0.167546	0.0304161	3.61935e-08	0.208086	0.111503	0.00266538	0	0.665505	0.119763	2.74656e-08	1426	3.50631e-05
Non-sun-exposed skin	ENSG00000143457.6	1	150644165	GOLPH3L	rs1134067	T	-0.0197145	0.00359223	4.06288e-08	0.0446695	-0.0122591	0.0020431	1.97028e-09	0.621831	0.0458045	5.57607e-42	5163	9.68429e-06
Non-sun-exposed skin	ENSG00000261390.1	16	79777541	RP11-345M22.2	rs7203910	G	0.0157805	0.00287656	4.1143e-08	0.00329816	-0.0121083	0.00204788	3.36746e-09	-0.767297	0.0521721	5.80889e-49	5163	9.68429e-06
Blood (eQTLGen)	ENSG00000143457	1	150644165	GOLPH3L	rs2089082	G	-0.133282	0.0243244	4.27e-08	0.0111	-0.0128985	0.00208047	5.65e-10	0.0967763	0.0082637	1.12e-31	15504	3.22497e-06
Blood (eQTLGen)	ENSG00000214548	14	101286557	MEG3	rs12881760	G	0.0264038	0.00482621	4.48e-08	0.178	-0.0117234	0.00213178	3.81e-08	-0.444003	0.00824071	0	15504	3.22497e-06
Brain - Prefrontal cortex	ENSG00000196118	16	30768744	C16orf93	rs3747486	T	0.0202686	0.00370938	4.65168e-08	0.000350498	-0.0130922	0.00227862	9.15729e-09	-0.645936	0.0365504	6.83604e-70	10830	4.61681e-06
Brain - Prefrontal cortex	ENSG00000166166	14	103995521	TRMT61A	rs2756119	A	-0.0220738	0.00404022	4.66797e-08	0.00438313	0.0122647	0.00207294	3.28688e-09	-0.555622	0.0390289	5.46469e-46	10830	4.61681e-06
Brain - Spinal cord cervical c-1	ENSG00000254997.2	11	71260059	KRTAP5-9	rs11234027	A	-0.092419	0.0169163	4.67341e-08	0.03987	-0.104488	0.00296359	2.65353e-272	1.13059	0.204443	3.2004e-08	917	5.45256e-05
Brain - Prefrontal cortex	ENSG00000159450	1	152078793	TCHH	rs34428306	C	-0.0493793	0.00904619	4.7999e-08	0.635372	-0.0175884	0.00234061	5.71426e-14	0.35619	0.0448462	1.98176e-15	10830	4.61681e-06
Blood (eQTLGen)	ENSG00000204060	1	41838428	FOXO6	rs4660192	C	0.130728	0.0239794	4.99e-08	0.00251	0.0123386	0.00200662	7.8e-10	0.0943837	0.00800771	4.58e-32	15504	3.22497e-06
Brain - Putamen basal ganglia	ENSG00000172890.7	11	71199654	NADSYN1	rs1792231	A	0.213465	0.0391938	5.14004e-08	0.0612019	-0.103248	0.00262514	0	-0.483676	0.087951	3.81128e-08	1426	3.50631e-05
Blood (eQTLGen)	ENSG00000125629	2	118857300	INSIG2	rs12986752	A	-0.0621657	0.0114282	5.34e-08	0.0376	0.0128988	0.00228935	1.76e-08	-0.207491	0.00993825	8.49e-97	15504	3.22497e-06
Blood	ENSG00000139344.3	12	96349720	AMDHD1	rs7486703	G	0.0222062	0.00408507	5.45083e-08	1.91139e-06	0.01272	0.00201723	2.86971e-10	0.572813	0.0534028	7.6632e-27	4371	1.1439e-05
Blood	ENSG00000116641.11	1	63037184	DOCK7	rs993013	T	-0.0819706	0.0150852	5.51571e-08	0.0558299	-0.0226524	0.00208256	1.48028e-27	0.276348	0.0440563	3.55032e-10	4371	1.1439e-05
Blood (eQTLGen)	ENSG00000225855	1	155290310	RUSC1-AS1	rs11264360	A	0.244634	0.0450367	5.58e-08	0.00133	0.0169172	0.00237033	9.53e-13	0.0691532	0.00825808	5.57e-17	15504	3.22497e-06
Brain - Nucleus accumbens basal ganglia	ENSG00000204572.5	11	71277137	KRTAP5-10	rs11234027	A	-0.149474	0.0275619	5.85357e-08	0.0637517	-0.104488	0.00296359	2.65353e-272	0.699038	0.127363	4.05279e-08	1757	2.84576e-05
Brain - Cerebellum	ENSG00000185614.4	3	49841575	FAM212A	rs10865958	G	0.0195694	0.00361855	6.37032e-08	0.0916532	0.0128217	0.00199093	1.19429e-10	0.65519	0.06578	2.27314e-23	3728	1.3412e-05
Brain - Frontal cortex BA9	ENSG00000204572.5	11	71277137	KRTAP5-10	rs10898193	T	-0.13199	0.0244805	6.98156e-08	0.120928	-0.106827	0.00296395	1.8368e-284	0.809357	0.148424	4.9526e-08	1707	2.92912e-05
Fetal brain	ENSG00000237975	1	152239882	FLG-AS1	rs12130219	G	-0.020608	0.00382332	7.04253e-08	0.288461	-0.0174948	0.00234045	7.72204e-14	0.848932	0.109123	7.27505e-15	740	6.75676e-05
Brain - Prefrontal cortex	ENSG00000004534	3	49977440	RBM6	rs2624825	A	-0.0156053	0.00290821	8.05298e-08	0.000745305	-0.0111089	0.00199448	2.55e-08	0.711868	0.0355656	4.02358e-89	10830	4.61681e-06
Non-sun-exposed skin	ENSG00000254761.1	11	76427046	RP11-672A2.1	rs1149596	T	0.0391378	0.00729421	8.06789e-08	0.345187	0.021301	0.0026572	1.08975e-15	0.544256	0.0753618	5.12617e-13	5163	9.68429e-06
Blood (eQTLGen)	ENSG00000260285	14	103993378	RP11-600F24.7	rs2756121	A	-0.0890533	0.0166449	8.79e-08	0.387	0.0117891	0.00208305	1.52e-08	-0.132382	0.00806866	1.7e-60	15504	3.22497e-06
Blood (eQTLGen)	ENSG00000099381	16	30982526	SETD1A	rs7206511	G	-0.105075	0.0196566	9.02e-08	0.0119	-0.0119742	0.00206992	7.26e-09	0.113959	0.00814948	1.96e-44	15504	3.22497e-06
Blood (eQTLGen)	ENSG00000255507	11	75520463	RP11-535A19.2	rs67233017	T	-0.330217	0.0618017	9.13e-08	0.00617	0.0266489	0.00359746	1.29e-13	-0.0807011	0.0104611	1.22e-14	15504	3.22497e-06
Blood (eQTLGen)	ENSG00000143630	1	155253506	HCN3	rs2297480	G	-0.235266	0.0440377	9.17e-08	0.00634	0.0158711	0.00229398	4.56e-12	-0.0674602	0.00802353	4.18e-17	15504	3.22497e-06
Sun-exposed skin	ENSG00000004534.10	3	50046061	RBM6	rs4688755	A	-0.0242527	0.00453979	9.17932e-08	0.00079187	-0.0111881	0.00199456	2.03126e-08	0.461313	0.0263264	9.58871e-69	6454	7.74713e-06
Blood (eQTLGen)	ENSG00000126214	14	104098060	KLC1	rs12884809	A	-0.0287712	0.00540628	1.03e-07	0.021	-0.0113008	0.00210926	8.43e-08	0.392781	0.00852791	0	15504	3.22497e-06
Liver	ENSG00000135226.12	4	70153492	UGT2B28	rs7435335	A	-0.0252124	0.00476016	1.18017e-07	0.102735	-0.0222462	0.00300873	1.42582e-13	0.882353	0.116239	3.17743e-14	1652	3.02663e-05
Blood	ENSG00000004534.10	3	50046061	RBM6	rs6446189	G	-0.0194385	0.00367822	1.25867e-07	0.000687144	0.0111429	0.00199466	2.31863e-08	-0.573238	0.0351588	9.20803e-60	4371	1.1439e-05
Non-sun-exposed skin	ENSG00000116641.11	1	63037184	DOCK7	rs7518497	C	-0.0884107	0.0167349	1.27071e-07	0.0808699	0.0220468	0.00209336	6.16654e-26	-0.249368	0.0408335	1.01557e-09	5163	9.68429e-06
Blood (eQTLGen)	ENSG00000137709	11	120149001	POU2F3	rs2465654	T	-0.118502	0.0224691	1.33e-07	0.0733	-0.0219777	0.00393352	2.31e-08	0.185463	0.0116102	1.93e-57	15504	3.22497e-06
Liver	ENSG00000237975.2	1	152239882	FLG-AS1	rs12047495	T	-0.0116552	0.00221476	1.42109e-07	1.21075e-07	0.0124638	0.0020375	9.52301e-10	-1.06938	0.1036	5.59267e-25	1652	3.02663e-05
Non-sun-exposed skin	ENSG00000204529.3	11	76411886	GUCY2EP	rs1149596	T	0.0409321	0.00778007	1.43161e-07	0.791156	0.021301	0.0026572	1.08975e-15	0.520399	0.0746301	3.10147e-12	5163	9.68429e-06
Blood (eQTLGen)	ENSG00000237513	7	104592145	RP11-325F22.2	rs2470940	C	-0.0456853	0.00870481	1.54e-07	0.155	-0.0108314	0.00202893	9.37e-08	0.237087	0.00826882	8.43e-181	15504	3.22497e-06
Sun-exposed skin	ENSG00000099377.9	16	30998496	HSD3B7	rs13708	A	-0.0278116	0.0053074	1.60439e-07	0.00251238	0.0118388	0.00205647	8.56933e-09	-0.425678	0.0336362	1.04506e-36	6454	7.74713e-06
Blood (eQTLGen)	ENSG00000103496	16	31049253	STX4	rs58726213	G	-0.0288756	0.00551933	1.68e-07	2.07e-07	-0.0108121	0.00205327	1.4e-07	0.374437	0.00812822	0	15504	3.22497e-06
Blood (eQTLGen)	ENSG00000260911	16	31057836	RP11-196G11.2	rs58726213	G	-0.0303875	0.0058126	1.71e-07	4.81e-07	-0.0108121	0.00205327	1.4e-07	0.355808	0.00815444	0	15504	3.22497e-06
Brain - Prefrontal cortex	ENSG00000139344	12	96337071	AMDHD1	rs4762646	A	0.0296726	0.00569687	1.90285e-07	9.26023e-11	0.0121051	0.0020139	1.84636e-09	0.407955	0.0390917	1.70077e-25	10830	4.61681e-06
Non-sun-exposed skin	ENSG00000143536.7	1	152384229	CRNN	rs4845763	T	0.0496453	0.00954242	1.96532e-07	0.000428426	-0.0216513	0.00252783	1.07919e-17	-0.43612	0.0665915	5.78514e-11	5163	9.68429e-06
Sun-exposed skin	ENSG00000139344.3	12	96349720	AMDHD1	rs7486703	G	0.0256652	0.00493887	2.02997e-07	3.15453e-11	0.01272	0.00201723	2.86971e-10	0.495613	0.0540221	4.54696e-20	6454	7.74713e-06
Non-sun-exposed skin	ENSG00000004534.10	3	50046061	RBM6	rs4688755	A	-0.0256731	0.0049437	2.06814e-07	0.00701271	-0.0111881	0.00199456	2.03126e-08	0.43579	0.0317214	6.00867e-43	5163	9.68429e-06
Blood (eQTLGen)	ENSG00000156858	16	30664899	PRR14	rs4616297	A	0.106937	0.02061	2.12e-07	0.00553	-0.0128752	0.00227792	1.58e-08	-0.1204	0.00920365	4.18e-39	15504	3.22497e-06
Brain - Cerebellum	ENSG00000237975.2	1	152239882	FLG-AS1	rs7545406	T	-0.0131923	0.0025447	2.1691e-07	5.51574e-09	0.0125745	0.00203946	7.02097e-10	-0.95317	0.0995228	9.95118e-22	3728	1.3412e-05
Non-sun-exposed skin	ENSG00000143622.6	1	155874397	RIT1	rs6670477	T	-0.036977	0.00714142	2.24492e-07	0.220909	0.0149707	0.00229626	7.04867e-11	-0.404865	0.0475147	1.58401e-17	5163	9.68429e-06
Brain - Prefrontal cortex	ENSG00000103549	16	30773066	RNF40	rs7204278	G	-0.0284997	0.00551776	2.4034e-07	0.000250964	-0.0130256	0.00227676	1.05824e-08	0.457044	0.0380531	3.12204e-33	10830	4.61681e-06
Blood (eQTLGen)	ENSG00000106367	7	100801277	AP1S1	rs2239538	A	-0.0798549	0.0154627	2.41e-07	0.0443	-0.0150254	0.00282607	1.06e-07	0.188159	0.00865926	1.09e-104	15504	3.22497e-06
Blood (eQTLGen)	ENSG00000175161	3	85565855	CADM2	rs2044725	C	0.261056	0.0506397	2.53e-07	0.0281	0.0167817	0.00211626	2.19e-15	0.064284	0.00947526	1.17e-11	15504	3.22497e-06
Blood (eQTLGen)	ENSG00000177628	1	155209446	GBA	rs11264345	A	0.0729414	0.0141572	2.57e-07	2.65e-06	0.011638	0.00218457	9.97e-08	0.159553	0.0078744	2.77e-91	15504	3.22497e-06
Blood (eQTLGen)	ENSG00000167394	16	31078902	ZNF668	rs2303222	C	0.031736	0.00616599	2.65e-07	8.13e-06	0.0106296	0.00205072	2.18e-07	0.334938	0.00769851	0	15504	3.22497e-06
Non-sun-exposed skin	ENSG00000170509.7	4	88234499	HSD17B13	rs10084835	A	0.0259029	0.00503303	2.65271e-07	0.255091	-0.012601	0.00199675	2.77643e-10	-0.48647	0.0547023	5.94584e-19	5163	9.68429e-06
Brain - Prefrontal cortex	ENSG00000149577	11	117049449	SIDT2	rs4938347	A	0.0273546	0.00532793	2.83362e-07	0.000783573	0.0149897	0.00267333	2.05736e-08	0.547977	0.0429023	2.32993e-37	10830	4.61681e-06
Blood (eQTLGen)	ENSG00000070759	1	45883213	TESK2	rs10789465	C	-0.0349011	0.00679945	2.85e-07	0.000695	0.0104231	0.00201256	2.23e-07	-0.298647	0.00774511	0	15504	3.22497e-06
Non-sun-exposed skin	ENSG00000203761.4	1	155717521	MSTO2P	rs28662267	C	-0.0388991	0.00758762	2.94929e-07	0.0855589	0.0142575	0.00215602	3.77001e-11	-0.366525	0.0451591	4.8062e-16	5163	9.68429e-06
Brain - Prefrontal cortex	ENSG00000152583	4	88394487	SPARCL1	rs6814277	T	0.0184166	0.00359598	3.03227e-07	0.00963096	-0.0108626	0.00200772	6.28857e-08	-0.589828	0.0371359	8.31591e-57	10830	4.61681e-06
Blood (eQTLGen)	ENSG00000269958	14	104163095	RP11-73M18.8	rs861547	C	-0.0440151	0.00860443	3.13e-07	0.696	0.0112603	0.00217423	2.23e-07	-0.255828	0.00781247	3.45e-235	15504	3.22497e-06
Brain - Prefrontal cortex	ENSG00000259357	1	150937736	RP11-316M1.12	rs2124952	A	0.0311136	0.0060846	3.16243e-07	0.177048	-0.0124251	0.00208225	2.41429e-09	-0.399346	0.0402519	3.36799e-23	10830	4.61681e-06
Liver	ENSG00000258343.1	12	96220870	RP11-536G4.2	rs4762630	A	0.010514	0.00205814	3.24726e-07	0.00924193	-0.0143553	0.0025371	1.53021e-08	-1.36535	0.114911	1.47103e-32	1652	3.02663e-05
Blood (eQTLGen)	ENSG00000131470	17	40727091	PSMC3IP	rs12938909	G	-0.149902	0.0293445	3.25e-07	0.2	-0.0131007	0.00220952	3.04e-09	0.0873953	0.00868534	8.1e-24	15504	3.22497e-06
Brain - Cerebellum	ENSG00000004534.10	3	50046061	RBM6	rs4688755	A	-0.0167095	0.0032754	3.36958e-07	0.0135061	-0.0111881	0.00199456	2.03126e-08	0.669566	0.0545686	1.30988e-34	3728	1.3412e-05
Brain - Cerebellum	ENSG00000125459.10	1	155648352	MSTO1	rs6672128	C	0.0300709	0.00589982	3.45238e-07	0.200492	0.0159001	0.00225971	1.97328e-12	0.528754	0.0715197	1.43415e-13	3728	1.3412e-05
Sun-exposed skin	ENSG00000143622.6	1	155874397	RIT1	rs867549	C	-0.0417649	0.00821205	3.66063e-07	0.113867	0.0147266	0.00228892	1.24406e-10	-0.352607	0.0424652	1.01142e-16	6454	7.74713e-06
Brain - Prefrontal cortex	ENSG00000148572	10	64893050	NRBF2	rs4310508	G	0.0107486	0.00211584	3.77324e-07	0.461582	-0.0102439	0.00199425	2.7954e-07	-0.953045	0.0277884	8.8484e-258	10830	4.61681e-06
Brain - Prefrontal cortex	ENSG00000099377	16	30996519	HSD3B7	rs13708	A	-0.0299118	0.00589425	3.88023e-07	0.00028865	0.0118388	0.00205647	8.56933e-09	-0.39579	0.0368248	6.06094e-27	10830	4.61681e-06
Blood (eQTLGen)	ENSG00000167608	19	54670395	TMC4	rs11668882	C	0.0212697	0.00419393	3.95e-07	3.64e-05	-0.0102632	0.00201706	3.61e-07	-0.482527	0.00769224	0	15504	3.22497e-06
Sun-exposed skin	ENSG00000198189.6	4	88285150	HSD17B11	rs10028441	A	-0.0932133	0.0183949	4.03377e-07	0.579237	-0.0159804	0.00217238	1.89271e-13	0.171439	0.0245247	2.73991e-12	6454	7.74713e-06
Blood	ENSG00000149577.11	11	117058804	SIDT2	rs499713	C	0.0241391	0.00476681	4.10589e-07	0.000666189	0.0149436	0.00267359	2.2794e-08	0.619063	0.051743	5.47374e-33	4371	1.1439e-05
Sun-exposed skin	ENSG00000227802.1	2	234652028	DNAJB3	rs4663966	T	-0.0589599	0.0116629	4.29595e-07	0.0133993	-0.0413585	0.00445729	1.71314e-20	0.701468	0.116355	1.65295e-09	6454	7.74713e-06
Blood (eQTLGen)	ENSG00000236675	1	155202441	MTX1P1	rs1800442	G	0.0971998	0.0192338	4.34e-07	7.17e-08	0.0116921	0.00218258	8.46e-08	0.120289	0.00789684	2.15e-52	15504	3.22497e-06
Blood (eQTLGen)	ENSG00000115216	2	27657891	NRBP1	rs2303370	T	-0.0432901	0.00857872	4.51e-07	5.64e-08	0.0102642	0.00200545	3.09e-07	-0.237103	0.00785	2.09e-200	15504	3.22497e-06
Brain - Prefrontal cortex	ENSG00000105877	7	21582833	DNAH11	rs10228845	A	0.020943	0.00415096	4.52756e-07	0.00488712	-0.0108011	0.0019939	6.0581e-08	-0.515739	0.0372149	1.13178e-43	10830	4.61681e-06
Brain - Cerebellum	ENSG00000164068.11	3	49740422	RNF123	rs7634886	G	0.0340961	0.0067663	4.67724e-07	0.0430621	0.0129469	0.00199047	7.79738e-11	0.379718	0.0476472	1.59485e-15	3728	1.3412e-05
Brain - Cerebellar hemisphere	ENSG00000185614.4	3	49841575	FAM212A	rs12381242	T	0.022856	0.00454094	4.8204e-07	0.523811	-0.0129585	0.00199051	7.50836e-11	-0.566962	0.0714397	2.08411e-15	2572	1.94401e-05
Blood (eQTLGen)	ENSG00000257715	12	96420425	RP11-256L6.2	rs7134860	A	0.0276269	0.00549027	4.85e-07	8.94e-09	-0.011408	0.00224162	3.6e-07	-0.412931	0.0122694	2.61e-248	15504	3.22497e-06
Blood (eQTLGen)	ENSG00000257878	12	96397783	RP11-256L6.3	rs7306086	C	0.0263118	0.00523554	5.02e-07	5.67e-10	-0.0113798	0.00224114	3.82e-07	-0.432498	0.0122933	3.81e-271	15504	3.22497e-06
Sun-exposed skin	ENSG00000151224.8	10	82040508	MAT1A	rs12242871	A	0.018647	0.00371235	5.0878e-07	0.192341	-0.0109823	0.00199926	3.94688e-08	-0.588957	0.047465	2.35785e-35	6454	7.74713e-06
Blood (eQTLGen)	ENSG00000108784	17	40692328	NAGLU	rs1032070	T	0.0615464	0.0122701	5.28e-07	2.95e-05	-0.0115777	0.00223982	2.35e-07	-0.188113	0.00905941	9.09e-96	15504	3.22497e-06
Brain - Prefrontal cortex	ENSG00000103510	16	31127075	KAT8	rs9972727	G	-0.0189991	0.00379217	5.44097e-07	0.000841371	-0.0111506	0.0021028	1.1406e-07	0.586903	0.0383794	8.62513e-53	10830	4.61681e-06
Sun-exposed skin	ENSG00000185614.4	3	49841575	FAM212A	rs2246832	T	0.0710411	0.0141855	5.50004e-07	0.0155657	0.0131934	0.00199365	3.64835e-11	0.185715	0.0242415	1.8445e-14	6454	7.74713e-06
Brain - Prefrontal cortex	ENSG00000163938	3	52715172	GNL3	rs2336147	C	-0.0149538	0.00298761	5.57852e-07	0.0465143	0.0103357	0.0019918	2.11302e-07	-0.691177	0.0364328	2.94649e-80	10830	4.61681e-06
Blood (eQTLGen)	ENSG00000163938	3	52721840	GNL3	rs2590838	A	-0.074518	0.0149719	6.45e-07	0.228	0.0103444	0.00199182	2.06e-07	-0.138817	0.00796465	4.95e-68	15504	3.22497e-06
Brain - Prefrontal cortex	ENSG00000171295	19	11925099	ZNF440	rs2677564	T	-0.0325879	0.00654968	6.50822e-07	0.221679	-0.0121416	0.00206311	3.97809e-09	0.37258	0.0399929	1.20633e-20	10830	4.61681e-06
Non-sun-exposed skin	ENSG00000099377.9	16	30998496	HSD3B7	rs4889599	T	-0.0311861	0.00627395	6.67018e-07	0.0561388	0.0118214	0.00205757	9.17343e-09	-0.37906	0.0382409	3.67574e-23	5163	9.68429e-06
Fetal brain	ENSG00000236427	1	152206457	ENSG00000236427	rs12130219	G	-0.0234296	0.00471636	6.77449e-07	0.234206	-0.0174948	0.00234045	7.72204e-14	0.746698	0.112314	2.96504e-11	740	6.75676e-05
Blood	ENSG00000126215.9	14	104172893	XRCC3	rs12590968	C	-0.0404729	0.00815064	6.84867e-07	0.869959	-0.0128267	0.00212889	1.69074e-09	0.316921	0.0361469	1.82539e-18	4371	1.1439e-05
Blood (eQTLGen)	ENSG00000246203	1	155607276	RP11-29H23.5	rs348196	C	-0.184867	0.0372788	7.08e-07	0.0078	0.0137183	0.00234801	5.14e-09	-0.0742062	0.00791195	6.66e-21	15504	3.22497e-06
Brain - Prefrontal cortex	ENSG00000011454	9	125703112	RABGAP1	rs2539924	G	-0.0479736	0.00969153	7.41914e-07	0.00868362	-0.0172493	0.00283147	1.11499e-09	0.359558	0.0423394	2.02637e-17	10830	4.61681e-06
Blood (eQTLGen)	ENSG00000269949	4	57827316	RP11-738E22.3	rs4865166	T	0.0331115	0.00669142	7.48e-07	0.0047	-0.0111683	0.00223349	5.72e-07	-0.337294	0.00980785	3.53e-259	15504	3.22497e-06
Brain - Prefrontal cortex	ENSG00000227207	1	72767155	RPL31P12	rs2568960	G	0.0154428	0.00312664	7.84834e-07	0.303067	-0.010436	0.00203042	2.74996e-07	-0.675784	0.0378631	2.99119e-71	10830	4.61681e-06
Brain - Prefrontal cortex	ENSG00000114735	3	50606583	HEMK1	rs201193	T	-0.0244952	0.00496305	7.99432e-07	0.0181933	-0.0151228	0.002849	1.10764e-07	0.617379	0.0460394	5.29818e-41	10830	4.61681e-06
Blood (eQTLGen)	ENSG00000132781	1	45800488	MUTYH	rs12739418	T	0.0395468	0.00801767	8.12e-07	0.00416	-0.0100167	0.00200621	5.95e-07	-0.253287	0.00796296	4.99e-222	15504	3.22497e-06
Non-sun-exposed skin	ENSG00000198189.6	4	88285150	HSD17B11	rs6531981	A	-0.0782133	0.0158787	8.40674e-07	0.0396754	-0.0148585	0.00213793	3.6538e-12	0.189974	0.0272088	2.90817e-12	5163	9.68429e-06
Non-sun-exposed skin	ENSG00000185614.4	3	49841575	FAM212A	rs11130221	G	0.0635307	0.0129062	8.54554e-07	0.0495937	0.012859	0.00199041	1.04375e-10	0.202406	0.0266306	2.9497e-14	5163	9.68429e-06
Blood	ENSG00000125629.10	2	118857300	INSIG2	rs10197745	G	-0.0417955	0.0085032	8.86593e-07	0.229798	0.0129674	0.0022889	1.46726e-08	-0.310258	0.0313874	4.84592e-23	4371	1.1439e-05
Blood (eQTLGen)	ENSG00000117448	1	46025968	AKR1A1	rs518365	G	-0.111798	0.022756	8.97e-07	0.00118	0.0108443	0.00202032	7.98e-08	-0.0969991	0.00795296	3.24e-34	15504	3.22497e-06
Blood (eQTLGen)	ENSG00000197888	4	69418573	ENSG00000197888	rs145450963	A	0.0453378	0.00923066	9.03e-07	0.00401	0.0101414	0.00202556	5.54e-07	0.223685	0.00883267	1.7e-141	15504	3.22497e-06
Sun-exposed skin	ENSG00000234667.1	3	49913096	ACTBP13	rs3774758	G	-0.027121	0.00552273	9.07088e-07	0.0249987	0.0113187	0.00199123	1.31387e-08	-0.417341	0.0427998	1.82642e-22	6454	7.74713e-06
Sun-exposed skin	ENSG00000182179.6	3	49847009	UBA7	rs13063621	C	-0.0671632	0.0136897	9.29078e-07	0.232926	0.012859	0.00199041	1.04375e-10	-0.191459	0.0253904	4.67765e-14	6454	7.74713e-06
Brain - Prefrontal cortex	ENSG00000171448	9	125677845	ZBTB26	rs41277140	T	0.0251471	0.00512673	9.3375e-07	0.00390368	0.0223872	0.00389848	9.3267e-09	0.890248	0.0943758	3.98474e-21	10830	4.61681e-06
Liver	ENSG00000167397.10	16	31104732	VKORC1	rs9923231	T	-0.0113888	0.00232328	9.48378e-07	0.0237858	0.011028	0.00205506	8.03848e-08	-0.968316	0.0803661	1.96759e-33	1652	3.02663e-05
Blood (eQTLGen)	ENSG00000269940	14	104161202	ENSG00000269940	rs861530	T	-0.079631	0.0162724	9.9e-07	0.467	0.0111244	0.00218148	3.41e-07	-0.139699	0.00802934	8.45e-68	15504	3.22497e-06
Blood (eQTLGen)	ENSG00000186130	9	125672972	ZBTB6	rs2239540	A	-0.156491	0.0319829	9.93e-07	6.36e-05	0.0169898	0.0032214	1.33e-07	-0.108568	0.00828128	2.89e-39	15504	3.22497e-06
Blood (eQTLGen)	ENSG00000178226	16	31155830	PRSS36	rs78924645	A	-0.0751787	0.0153895	1.03e-06	0.000435	-0.0113933	0.0021992	2.21e-07	0.15155	0.010329	9.71e-49	15504	3.22497e-06
Brain - Prefrontal cortex	ENSG00000143630	1	155247374	HCN3	rs11264349	T	-0.0448219	0.00917692	1.03851e-06	0.0160744	0.0146819	0.00226084	8.35842e-11	-0.327561	0.0441988	1.25264e-13	10830	4.61681e-06
Brain - Cerebellum	ENSG00000168092.9	11	117031296	PAFAH1B2	rs5104	T	0.0577926	0.0118363	1.04674e-06	0.000791107	0.0240601	0.00309857	8.17118e-15	0.416318	0.0662986	3.39787e-10	3728	1.3412e-05
Blood (eQTLGen)	ENSG00000167397	16	31104732	VKORC1	rs34649473	G	0.114228	0.0234029	1.06e-06	0.000137	0.0109361	0.00205049	9.64e-08	0.0957389	0.00790629	9.44e-34	15504	3.22497e-06
Sun-exposed skin	ENSG00000126215.9	14	104172893	XRCC3	rs3212024	A	-0.0458374	0.00939578	1.06889e-06	0.848928	-0.0124818	0.00213114	4.71633e-09	0.272306	0.030886	1.18096e-18	6454	7.74713e-06
Blood (eQTLGen)	ENSG00000056586	9	125637198	RC3H2	rs3824535	G	-0.132045	0.0270781	1.08e-06	0.000218	0.0155321	0.00299856	2.22e-07	-0.117627	0.00813422	2.14e-47	15504	3.22497e-06
Blood (eQTLGen)	ENSG00000135407	12	58201823	AVIL	rs56177740	T	-0.0419164	0.00859786	1.09e-06	0.168	-0.0104952	0.00212499	7.85e-07	0.250384	0.00822346	1.29e-203	15504	3.22497e-06
Liver	ENSG00000163131.6	1	150720552	CTSS	rs868751	G	-0.0290582	0.00596278	1.09764e-06	0.081467	-0.0120977	0.00203947	2.99689e-09	0.416326	0.0487067	1.25667e-17	1652	3.02663e-05
Blood (eQTLGen)	ENSG00000123297	12	58189113	TSFM	rs1599932	A	0.0390032	0.00802117	1.16e-06	0.229	-0.0104489	0.00212497	8.78e-07	-0.267899	0.00819277	1.59e-234	15504	3.22497e-06
Brain - Prefrontal cortex	ENSG00000172493	4	87856154	AFF1	rs1674999	A	0.0514031	0.0105929	1.21865e-06	0.040229	-0.0139489	0.00203325	6.8654e-12	-0.271363	0.0395298	6.65957e-12	10830	4.61681e-06
Blood (eQTLGen)	ENSG00000103510	16	31134894	KAT8	rs1060506	T	-0.048167	0.00996814	1.35e-06	0.00147	-0.0108422	0.00220558	8.84e-07	0.225096	0.00856015	2.14e-152	15504	3.22497e-06
Blood (eQTLGen)	ENSG00000204991	16	89911157	SPIRE2	rs2376879	G	0.0295619	0.00613083	1.42e-06	8.85e-05	0.0106353	0.00219388	1.25e-06	0.359764	0.00769859	0	15504	3.22497e-06
Blood (eQTLGen)	ENSG00000088543	3	50601960	C3orf18	rs1034405	G	0.159599	0.0331074	1.43e-06	0.00927	0.016312	0.00294669	3.1e-08	0.102206	0.0104226	1.06e-22	15504	3.22497e-06
Brain - Prefrontal cortex	ENSG00000170509	4	88224941	HSD17B13	rs28636836	T	-0.0165181	0.0034268	1.43358e-06	5.4059e-06	-0.0114719	0.00226378	4.02908e-07	0.694504	0.0444602	5.25343e-55	10830	4.61681e-06
Blood (eQTLGen)	ENSG00000130518	19	18376612	KIAA1683	rs12608504	A	-0.0167699	0.00347986	1.44e-06	0.319	-0.00999223	0.00206933	1.37e-06	0.595844	0.00779751	0	15504	3.22497e-06
Blood (eQTLGen)	ENSG00000103507	16	31120769	BCKDK	rs4889619	T	0.0417499	0.008673	1.48e-06	0.00188	0.0100916	0.00207091	1.1e-06	0.241716	0.00780673	1.72e-210	15504	3.22497e-06
Brain - Prefrontal cortex	ENSG00000123297	12	58176372	TSFM	rs4301823	T	0.0110884	0.00230411	1.49084e-06	0.150823	-0.0104376	0.00212503	9.02664e-07	-0.941304	0.0391282	7.06271e-128	10830	4.61681e-06
Non-sun-exposed skin	ENSG00000182179.6	3	49847009	UBA7	rs13063621	C	-0.0500732	0.0104109	1.51178e-06	0.26159	0.012859	0.00199041	1.04375e-10	-0.256804	0.0356479	5.85167e-13	5163	9.68429e-06
Blood (eQTLGen)	ENSG00000148925	11	13447196	BTBD10	rs1077957	T	-0.0432441	0.00899855	1.54e-06	0.00101	0.0135585	0.00279746	1.26e-06	-0.313534	0.00847238	8.97e-300	15504	3.22497e-06
Blood (eQTLGen)	ENSG00000254946	11	15593522	ENSG00000254946	rs11023648	A	0.19706	0.0410076	1.54e-06	0.0217	0.0153758	0.0024358	2.75e-10	0.0780261	0.0105287	1.26e-13	15504	3.22497e-06
Brain - Frontal cortex BA9	ENSG00000237975.2	1	152239882	FLG-AS1	rs7545406	T	-0.0144721	0.00301559	1.5939e-06	6.87215e-07	0.0125745	0.00203946	7.02097e-10	-0.868881	0.113666	2.1034e-14	1707	2.92912e-05
Blood (eQTLGen)	ENSG00000170509	4	88234499	HSD17B13	rs13130041	T	-0.0199194	0.00415575	1.64e-06	1.24e-09	-0.0107146	0.00222794	1.52e-06	0.537898	0.00914029	0	15504	3.22497e-06
Blood	ENSG00000177628.11	1	155209366	GBA	rs1800438	T	0.0442935	0.00924327	1.65151e-06	0.00312279	0.0116824	0.00218268	8.68338e-08	0.26375	0.0245175	5.45608e-27	4371	1.1439e-05
Brain - Prefrontal cortex	ENSG00000173531	3	49721380	MST1	rs9858213	T	-0.0462961	0.00966305	1.65913e-06	0.0238813	-0.0140324	0.00219031	1.48813e-10	0.303101	0.0420002	5.32835e-13	10830	4.61681e-06
Blood (eQTLGen)	ENSG00000166170	14	104026024	BAG5	rs2296482	G	-0.0573504	0.011971	1.66e-06	0.122	-0.0108834	0.00221169	8.62e-07	0.18977	0.00904737	1.1e-97	15504	3.22497e-06
Blood (eQTLGen)	ENSG00000178642	1	2318366	AL513477.1	rs61760819	G	0.0736612	0.0153758	1.66e-06	0.0156	-0.0115807	0.00230617	5.12e-07	-0.157216	0.00983668	1.69e-57	15504	3.22497e-06
Blood	ENSG00000167394.8	16	31078902	ZNF668	rs9939417	T	0.0295194	0.0061787	1.77398e-06	0.0303754	0.0113022	0.00205398	3.74249e-08	0.382874	0.0397598	5.99109e-22	4371	1.1439e-05
Brain - Cerebellum	ENSG00000163131.6	1	150720552	CTSS	rs111905669	C	-0.0212328	0.00444428	1.77438e-06	0.00907596	-0.0127866	0.00206725	6.19749e-10	0.60221	0.0800584	5.3889e-14	3728	1.3412e-05
Sun-exposed skin	ENSG00000173531.11	3	49724164	MST1	rs9858542	A	-0.0621509	0.0130168	1.79987e-06	0.00503449	-0.0139939	0.00218919	1.63448e-10	0.22516	0.0313539	6.90845e-13	6454	7.74713e-06
Blood (eQTLGen)	ENSG00000154328	8	11636001	NEIL2	rs804261	G	0.0346079	0.00724914	1.81e-06	0.0746	0.00974968	0.00202443	1.46e-06	0.281718	0.00777064	8.53e-288	15504	3.22497e-06
Brain - Cerebellar hemisphere	ENSG00000125459.10	1	155648352	MSTO1	rs10908479	T	0.0360274	0.00754758	1.81166e-06	0.145562	0.0158917	0.00225871	1.98225e-12	0.4411	0.0678879	8.16773e-11	2572	1.94401e-05
Blood (eQTLGen)	ENSG00000269910	14	104161120	RP11-73M18.10	rs12884809	A	-0.122385	0.0256435	1.82e-06	0.277	-0.0113008	0.00210926	8.43e-08	0.0923381	0.00879209	8.42e-26	15504	3.22497e-06
Blood	ENSG00000167608.7	19	54670395	TMC4	rs11668882	C	0.0132586	0.00277886	1.8311e-06	0.000201421	-0.0102632	0.00201706	3.61448e-07	-0.77408	0.0563676	6.46752e-43	4371	1.1439e-05
Liver	ENSG00000004534.10	3	50046061	RBM6	rs2681781	G	-0.0260179	0.0054535	1.83443e-06	0.115229	0.0118992	0.00199198	2.32139e-09	-0.457347	0.057688	2.22822e-15	1652	3.02663e-05
Sun-exposed skin	ENSG00000167608.7	19	54670395	TMC4	rs8736	T	0.0169266	0.00355116	1.87448e-06	0.000368753	-0.00997474	0.00201703	7.6039e-07	-0.589293	0.0329398	1.41063e-71	6454	7.74713e-06
Brain - Nucleus accumbens basal ganglia	ENSG00000237975.2	1	152239882	FLG-AS1	rs7545406	T	-0.014769	0.00309937	1.8871e-06	9.03188e-08	0.0125745	0.00203946	7.02097e-10	-0.851414	0.113383	5.94895e-14	1757	2.84576e-05
Brain - Cerebellum	ENSG00000143418.15	1	150941903	CERS2	rs2867300	C	-0.0259349	0.0054429	1.88943e-06	0.0101213	-0.0120758	0.00202879	2.64547e-09	0.46562	0.0585626	1.85297e-15	3728	1.3412e-05
Blood (eQTLGen)	ENSG00000123427	12	58170799	METTL21B	rs10877014	G	-0.0123115	0.0025846	1.9e-06	0.164	-0.0101082	0.00212048	1.87e-06	0.821038	0.0066313	0	15504	3.22497e-06
Brain - Prefrontal cortex	ENSG00000269958	14	104162690	RP11-73M18.8	rs4900586	G	-0.0266762	0.00560561	1.94705e-06	0.264706	-0.0113891	0.00217654	1.67089e-07	0.426938	0.0373046	2.50105e-30	10830	4.61681e-06
Blood (eQTLGen)	ENSG00000114738	3	50667835	MAPKAPK3	rs13096264	A	-0.0245115	0.00516703	2.1e-06	0.00498	0.0147542	0.00309187	1.82e-06	-0.601929	0.0137498	0	15504	3.22497e-06
Brain - Cerebellar hemisphere	ENSG00000237975.2	1	152239882	FLG-AS1	rs7545406	T	-0.0136394	0.00287787	2.1436e-06	0.566602	0.0125745	0.00203946	7.02097e-10	-0.921928	0.124424	1.26699e-13	2572	1.94401e-05
Blood (eQTLGen)	ENSG00000160685	1	154983062	ZBTB7B	rs905938	C	-0.100788	0.02128	2.18e-06	0.252	-0.0116913	0.00225358	2.13e-07	0.115998	0.009994	3.81e-31	15504	3.22497e-06
Brain - Cerebellar hemisphere	ENSG00000004534.10	3	50046061	RBM6	rs67627084	T	-0.0244002	0.00515343	2.19329e-06	0.202694	-0.0118059	0.00201105	4.34471e-09	0.483845	0.0604142	1.15834e-15	2572	1.94401e-05
Sun-exposed skin	ENSG00000103510.15	16	31134894	KAT8	rs9925964	G	-0.0209411	0.00443495	2.3371e-06	0.00368845	0.0104418	0.00207695	4.96959e-07	-0.498626	0.0362569	4.91395e-43	6454	7.74713e-06
Brain - Cerebellum	ENSG00000227207.2	1	72767333	RPL31P12	rs1460943	T	0.00905302	0.00191765	2.34815e-06	0.119723	-0.0103887	0.00203355	3.24469e-07	-1.14754	0.0928939	4.67896e-35	3728	1.3412e-05
Blood	ENSG00000269963.1	14	104180172	RP11-73M18.9	rs4900586	G	-0.018115	0.00383907	2.37482e-06	0.00187838	-0.0113891	0.00217654	1.67089e-07	0.628711	0.0575925	9.60862e-28	4371	1.1439e-05
Blood (eQTLGen)	ENSG00000269963	14	104180245	ENSG00000269963	rs709399	G	-0.0331586	0.00703269	2.42e-06	5.86e-06	0.0102961	0.00216844	2.05e-06	-0.31051	0.00777787	0	15504	3.22497e-06
Non-sun-exposed skin	ENSG00000126215.9	14	104172893	XRCC3	rs35921969	A	-0.0423607	0.00898848	2.44367e-06	0.856271	-0.0127201	0.00213122	2.39535e-09	0.300281	0.0390967	1.58509e-14	5163	9.68429e-06
Blood (eQTLGen)	ENSG00000172757	11	65609995	CFL1	rs630303	G	0.0519235	0.0110252	2.48e-06	0.454	-0.0101387	0.00211351	1.61e-06	-0.195262	0.00788601	2.38e-135	15504	3.22497e-06
Brain - Cerebellar hemisphere	ENSG00000164068.11	3	49740422	RNF123	rs9853458	C	0.0369542	0.00784889	2.49896e-06	0.170722	-0.012895	0.00199036	9.25069e-11	-0.348945	0.0509115	7.18396e-12	2572	1.94401e-05
Sun-exposed skin	ENSG00000260911.1	16	31057836	RP11-196G11.2	rs72800847	A	-0.0193538	0.00411217	2.52048e-06	0.000375543	-0.0108454	0.00206232	1.44977e-07	0.560376	0.0531196	5.11614e-26	6454	7.74713e-06
Blood (eQTLGen)	ENSG00000172732	11	65629860	MUS81	rs538394	T	0.0599388	0.0127485	2.58e-06	0.0295	-0.010182	0.00211317	1.45e-06	-0.169873	0.00790446	1.9e-102	15504	3.22497e-06
Non-sun-exposed skin	ENSG00000260911.1	16	31057836	RP11-196G11.2	rs732172	T	-0.0182356	0.00387961	2.59676e-06	6.88608e-05	-0.0106599	0.00205753	2.20805e-07	0.584564	0.0523075	5.37267e-29	5163	9.68429e-06
Brain - Prefrontal cortex	ENSG00000088543	3	50595462	C3orf18	rs201197	A	0.0354858	0.00755635	2.65108e-06	0.0299186	-0.0163208	0.00294876	3.11567e-08	-0.459925	0.0518312	7.08683e-19	10830	4.61681e-06
Non-sun-exposed skin	ENSG00000134222.12	1	109823993	PSRC1	rs646776	T	0.065873	0.0140361	2.69098e-06	0.000275735	-0.0193764	0.00238604	4.63312e-16	-0.294148	0.0511503	8.88931e-09	5163	9.68429e-06
Liver	ENSG00000213171.2	1	151775643	LINGO4	rs71625130	A	0.039083	0.00833032	2.71e-06	0.00399544	0.0516384	0.00567401	8.96223e-20	1.32125	0.241312	4.36804e-08	1652	3.02663e-05
Non-sun-exposed skin	ENSG00000167395.10	16	31090591	ZNF646	rs8050588	A	-0.0451839	0.00963488	2.73713e-06	0.000636166	-0.0121364	0.00206894	4.4641e-09	0.2686	0.0344066	5.87335e-15	5163	9.68429e-06
Blood	ENSG00000134222.12	1	109823993	PSRC1	rs646776	T	0.0656415	0.0140016	2.7567e-06	0.171865	-0.0193764	0.00238604	4.63312e-16	-0.295185	0.0514117	9.3792e-09	4371	1.1439e-05
Brain - Prefrontal cortex	ENSG00000123427	12	58165275	METTL21B	rs10431505	G	-0.0119653	0.00255333	2.78393e-06	0.0855231	-0.0101789	0.00212073	1.58904e-06	0.850704	0.0392562	3.89133e-104	10830	4.61681e-06
Blood (eQTLGen)	ENSG00000139133	12	34178922	ALG10	rs11494828	A	-0.0693689	0.014818	2.85e-06	0.000265	0.0100667	0.00203625	7.66e-07	-0.145118	0.0099639	4.73e-48	15504	3.22497e-06
Sun-exposed skin	ENSG00000187758.3	4	100204854	ADH1A	rs1693457	T	-0.033133	0.00708024	2.87371e-06	0.0649325	-0.015272	0.00260354	4.46852e-09	0.46093	0.0593889	8.4123e-15	6454	7.74713e-06
Brain - Prefrontal cortex	ENSG00000103496	16	31044210	STX4	rs9673641	A	0.0299599	0.00640447	2.89727e-06	0.00317573	-0.0110396	0.00205407	7.67899e-08	-0.368479	0.0387814	2.07002e-21	10830	4.61681e-06
Non-sun-exposed skin	ENSG00000178252.13	3	49048912	WDR6	rs73084135	G	-0.0118477	0.00253822	3.04585e-06	0.352798	-0.0158799	0.0032506	1.0331e-06	1.34034	0.0847311	2.31008e-56	5163	9.68429e-06
Brain - Nucleus accumbens basal ganglia	ENSG00000004534.10	3	50046061	RBM6	rs4688755	A	-0.0228173	0.0048981	3.18684e-06	0.0248171	-0.0111881	0.00199456	2.03126e-08	0.490334	0.0586345	6.13759e-17	1757	2.84576e-05
Brain - Prefrontal cortex	ENSG00000130522	19	18390563	JUND	rs7247222	A	-0.0159393	0.0034313	3.39653e-06	0.108285	0.0100331	0.00206924	1.24268e-06	-0.629458	0.0388387	4.502e-59	10830	4.61681e-06
Brain - Prefrontal cortex	ENSG00000130518	19	18367908	KIAA1683	rs7256111	G	-0.0164358	0.00354041	3.44487e-06	0.312156	0.0100572	0.00206962	1.17726e-06	-0.611909	0.0389583	1.35925e-55	10830	4.61681e-06
Liver	ENSG00000151006.7	16	31097901	PRSS53	rs9923231	T	-0.0182475	0.00393141	3.45944e-06	0.0133939	0.011028	0.00205506	8.03848e-08	-0.604356	0.0653495	2.28602e-20	1652	3.02663e-05
Brain - Spinal cord cervical c-1	ENSG00000237975.2	1	152239882	FLG-AS1	rs1496042	T	-0.0173111	0.00374173	3.71895e-06	0.0192558	-0.0144657	0.00201486	6.99599e-13	0.83563	0.138116	1.44664e-09	917	5.45256e-05
Liver	ENSG00000137709.5	11	120149001	POU2F3	rs2465654	T	-0.0160571	0.0034712	3.73144e-06	0.338121	-0.0219777	0.00393352	2.30632e-08	1.36872	0.165949	1.61297e-16	1652	3.02663e-05
Brain - Frontal cortex BA9	ENSG00000254851.1	11	117007771	RP11-109L13.1	rs7115562	G	-0.0136268	0.00294801	3.79401e-06	0.00700327	0.0151073	0.00267393	1.60593e-08	-1.10865	0.137916	9.08792e-16	1707	2.92912e-05
Non-sun-exposed skin	ENSG00000255100.1	11	76493865	RP11-21L23.3	rs1149613	C	0.0215671	0.00466929	3.8573e-06	1.0878e-05	0.0111519	0.00203956	4.55687e-08	0.517079	0.05991	6.08533e-18	5163	9.68429e-06
Brain - Anterior cingulate cortex BA24	ENSG00000004534.10	3	50046061	RBM6	rs11130241	T	-0.0215646	0.00467438	3.96236e-06	0.0911088	-0.0108992	0.0019929	4.52522e-08	0.505422	0.0588387	8.69965e-18	1364	3.66569e-05
Blood	ENSG00000062282.10	11	75491568	DGAT2	rs58411334	T	-0.13595	0.0294735	3.97612e-06	0.0385695	0.0258868	0.00343198	4.59904e-14	-0.190414	0.0326626	5.55168e-09	4371	1.1439e-05
Brain - Cerebellar hemisphere	ENSG00000225855.2	1	155289066	RUSC1-AS1	rs6657670	T	0.029574	0.00641643	4.0441e-06	0.173464	0.0157152	0.00219496	8.08659e-13	0.531386	0.0882236	1.71032e-09	2572	1.94401e-05
Brain - Cortex	ENSG00000004534.10	3	50046061	RBM6	rs7621352	C	-0.0180007	0.00390557	4.0466e-06	0.00525965	-0.0111588	0.00199449	2.20842e-08	0.61991	0.0762469	4.28252e-16	2284	2.18914e-05
Sun-exposed skin	ENSG00000011454.12	9	125785128	RABGAP1	rs803726	C	0.0596601	0.0129444	4.04707e-06	0.000557071	-0.0173652	0.0028535	1.16069e-09	-0.291069	0.041239	1.68803e-12	6454	7.74713e-06
Brain - Cerebellum	ENSG00000260911.1	16	31057836	RP11-196G11.2	rs12447930	A	-0.0182766	0.00396619	4.06343e-06	0.00332237	-0.0110287	0.00205569	8.09604e-08	0.603432	0.0670592	2.28834e-19	3728	1.3412e-05
Sun-exposed skin	ENSG00000172575.7	15	38819040	RASGRP1	rs7171171	G	-0.0147145	0.00319611	4.14711e-06	0.197686	-0.0119531	0.0025121	1.95312e-06	0.812335	0.0445753	3.33512e-74	6454	7.74713e-06
Brain - Prefrontal cortex	ENSG00000152270	11	14665269	PDE3B	rs149372895	C	-0.0359143	0.00780548	4.20145e-06	0.0167727	-0.0402071	0.00694007	6.89435e-09	1.11953	0.147853	3.67716e-14	10830	4.61681e-06
Brain - Cortex	ENSG00000134222.12	1	109823993	PSRC1	rs583104	T	0.0421072	0.00915328	4.22012e-06	0.758924	-0.0184468	0.00237124	7.2863e-15	-0.438091	0.0767977	1.16698e-08	2284	2.18914e-05
Brain - Prefrontal cortex	ENSG00000167395	16	31085743	ZNF646	rs2288004	C	-0.0311952	0.00678745	4.3067e-06	0.00854327	0.0109549	0.00204822	8.86873e-08	-0.351173	0.0390797	2.56249e-19	10830	4.61681e-06
Non-sun-exposed skin	ENSG00000172575.7	15	38819040	RASGRP1	rs61109886	T	-0.0145726	0.00318321	4.69535e-06	0.138548	-0.0120231	0.00251503	1.7486e-06	0.825048	0.051903	6.75792e-57	5163	9.68429e-06
Non-sun-exposed skin	ENSG00000115216.9	2	27657891	NRBP1	rs2303370	T	-0.0357367	0.00781055	4.75204e-06	0.00631744	0.0102642	0.00200545	3.08589e-07	-0.287217	0.0281312	1.79025e-24	5163	9.68429e-06
Sun-exposed skin	ENSG00000115216.9	2	27657891	NRBP1	rs2303370	T	-0.0383747	0.0083889	4.77441e-06	0.000521892	0.0102642	0.00200545	3.08589e-07	-0.267473	0.0262254	2.00329e-24	6454	7.74713e-06
Sun-exposed skin	ENSG00000255100.1	11	76493865	RP11-21L23.3	rs1149613	C	0.0235182	0.00515561	5.07455e-06	3.5615e-07	0.0111519	0.00203956	4.55687e-08	0.474181	0.057311	1.29725e-16	6454	7.74713e-06
Brain - Cortex	ENSG00000164068.11	3	49740422	RNF123	rs13063621	C	0.048909	0.0107281	5.14054e-06	0.0120123	0.012859	0.00199041	1.04375e-10	0.262917	0.0408617	1.24033e-10	2284	2.18914e-05
Non-sun-exposed skin	ENSG00000106367.9	7	100801277	AP1S1	rs6970512	G	-0.030322	0.00666945	5.45718e-06	0.171664	0.012081	0.00233261	2.22882e-07	-0.398424	0.041976	2.27273e-21	5163	9.68429e-06
Liver	ENSG00000261390.1	16	79777541	RP11-345M22.2	rs4340340	C	0.0186842	0.00411126	5.5027e-06	0.0367742	-0.0121112	0.00204743	3.3123e-09	-0.648205	0.0912989	1.24926e-12	1652	3.02663e-05
Sun-exposed skin	ENSG00000204991.6	16	89911157	SPIRE2	rs11076633	G	0.0195106	0.00429433	5.53688e-06	0.113886	0.0107321	0.00219384	9.98543e-07	0.550064	0.0448835	1.57215e-34	6454	7.74713e-06
Brain - Cerebellar hemisphere	ENSG00000227207.2	1	72767333	RPL31P12	rs1460943	T	0.0101219	0.00223091	5.70306e-06	0.0991157	-0.0103887	0.00203355	3.24469e-07	-1.02636	0.10397	5.52114e-23	2572	1.94401e-05
Non-sun-exposed skin	ENSG00000103510.15	16	31134894	KAT8	rs2855475	A	-0.0266533	0.00588872	6.00638e-06	0.00537041	-0.0103809	0.00207906	5.943e-07	0.389479	0.0363332	8.23067e-27	5163	9.68429e-06
Non-sun-exposed skin	ENSG00000167608.7	19	54670395	TMC4	rs626283	C	0.0187094	0.00413616	6.08599e-06	0.00148649	-0.00957009	0.0020177	2.10511e-06	-0.511512	0.0340169	4.20065e-51	5163	9.68429e-06
Brain - Cerebellum	ENSG00000178226.6	16	31155830	PRSS36	rs78924645	A	-0.0118017	0.0026094	6.10382e-06	0.00127611	-0.0113933	0.0021992	2.21086e-07	0.965395	0.104102	1.8e-20	3728	1.3412e-05
Sun-exposed skin	ENSG00000152661.7	6	121763855	GJA1	rs942380	G	0.0504254	0.0111554	6.17643e-06	0.00398797	0.01094	0.00203928	8.11178e-08	0.216954	0.0258475	4.71455e-17	6454	7.74713e-06
Non-sun-exposed skin	ENSG00000234667.1	3	49913096	ACTBP13	rs11130226	G	-0.0272758	0.00604039	6.31442e-06	0.0126072	0.0111595	0.00199459	2.2075e-08	-0.409135	0.0534958	2.04163e-14	5163	9.68429e-06
Brain - Cerebellum	ENSG00000225855.2	1	155289066	RUSC1-AS1	rs3020781	G	0.0255795	0.0056725	6.5013e-06	0.0823565	0.0149255	0.00225636	3.719e-11	0.583494	0.0946688	7.11414e-10	3728	1.3412e-05
Non-sun-exposed skin	ENSG00000269958.1	14	104163095	RP11-73M18.8	rs61637848	T	-0.0639951	0.0142229	6.81312e-06	0.918172	-0.0127207	0.00213375	2.49686e-09	0.198776	0.0289823	6.95707e-12	5163	9.68429e-06
Blood	ENSG00000269958.1	14	104163095	RP11-73M18.8	rs12884809	A	-0.0428533	0.00953742	7.01687e-06	0.2554	-0.0113008	0.00210926	8.42779e-08	0.263709	0.0319684	1.5965e-16	4371	1.1439e-05
Liver	ENSG00000254761.1	11	76427046	RP11-672A2.1	rs876361	G	0.0203775	0.00453608	7.04552e-06	0.0385759	0.0121383	0.00208671	5.99298e-09	0.595672	0.0842376	1.53451e-12	1652	3.02663e-05
Brain - Cerebellum	ENSG00000164078.8	3	49932856	MST1R	rs9848497	C	0.02222	0.00495863	7.42668e-06	0.116092	0.0114841	0.00199128	8.06037e-09	0.516836	0.0726058	1.09196e-12	3728	1.3412e-05
Brain - Putamen basal ganglia	ENSG00000004534.10	3	50046061	RBM6	rs7642934	A	-0.0198486	0.00443437	7.6029e-06	0.0920554	-0.0110802	0.00199467	2.77747e-08	0.558237	0.0738573	4.08322e-14	1426	3.50631e-05
Liver	ENSG00000203761.4	1	155717521	MSTO2P	rs10908480	G	-0.0324461	0.00726435	7.95168e-06	0.136357	0.0144116	0.00215292	2.17197e-11	-0.444171	0.0740713	2.01577e-09	1652	3.02663e-05
Non-sun-exposed skin	ENSG00000164078.8	3	49932856	MST1R	rs2681778	C	0.0448568	0.0100637	8.30103e-06	0.0400655	0.0111718	0.00199461	2.13143e-08	0.249055	0.0338364	1.83123e-13	5163	9.68429e-06
Brain - Cortex	ENSG00000178226.6	16	31155830	PRSS36	rs1549299	A	-0.0118676	0.00266503	8.4651e-06	0.000651858	0.0113361	0.0021867	2.17044e-07	-0.955217	0.109828	3.39685e-18	2284	2.18914e-05
Brain - Cerebellar hemisphere	ENSG00000070540.8	17	66437862	WIPI1	rs2111508	C	-0.0266409	0.0059915	8.73004e-06	0.207779	0.0172871	0.00249339	4.1152e-12	-0.648893	0.111971	6.82415e-09	2572	1.94401e-05
Blood	ENSG00000129933.16	19	19450608	MAU2	rs59148799	G	-0.155137	0.0349043	8.80337e-06	0.0505673	0.0227633	0.00305114	8.61339e-14	-0.14673	0.0265148	3.13197e-08	4371	1.1439e-05
Non-sun-exposed skin	ENSG00000152661.7	6	121763855	GJA1	rs942380	G	0.0497549	0.0112089	9.04242e-06	0.00264969	0.01094	0.00203928	8.11178e-08	0.219878	0.0278166	2.68908e-15	5163	9.68429e-06
Blood	ENSG00000254789.1	11	15618753	RP11-531H8.2	rs729418	A	0.0455426	0.0102611	9.06411e-06	0.0720444	0.0156086	0.00243302	1.40517e-10	0.342725	0.0557558	7.90128e-10	4371	1.1439e-05
Brain - Caudate basal ganglia	ENSG00000178226.6	16	31155830	PRSS36	rs78924645	A	-0.015428	0.00347838	9.19011e-06	0.0133619	-0.0113933	0.0021992	2.21086e-07	0.738481	0.0860345	9.19964e-18	2059	2.42836e-05
Blood	ENSG00000123427.11	12	58170856	METTL21B	rs10431505	G	-0.0167205	0.00377211	9.30707e-06	0.212252	-0.0101789	0.00212073	1.58904e-06	0.608766	0.0526723	6.75627e-31	4371	1.1439e-05
Brain - Cerebellum	ENSG00000129451.7	19	51519713	KLK10	rs2569451	T	-0.0162729	0.00367762	9.65155e-06	8.31327e-05	0.0115706	0.00202671	1.13609e-08	-0.711036	0.10154	2.51418e-12	3728	1.3412e-05
Brain - Cerebellum	ENSG00000123427.11	12	58170856	METTL21B	rs10431552	A	-0.0106967	0.00242029	9.88921e-06	0.234058	-0.0100813	0.00212075	1.99808e-06	0.94247	0.0785303	3.49505e-33	3728	1.3412e-05
Brain - Cerebellum	ENSG00000103549.17	16	30781033	RNF40	rs7204278	G	-0.0286755	0.00648959	9.92994e-06	0.0307478	-0.0130256	0.00227676	1.05824e-08	0.454241	0.0652983	3.49094e-12	3728	1.3412e-05
Brain - Cerebellum	ENSG00000125633.6	2	118722381	CCDC93	rs7564075	T	0.0276221	0.00625355	1.00065e-05	0.0152672	0.0126635	0.00207286	1.00134e-09	0.458455	0.0717033	1.61839e-10	3728	1.3412e-05
Brain - Caudate basal ganglia	ENSG00000123427.11	12	58170856	METTL21B	rs2069506	A	-0.013193	0.00299168	1.03425e-05	0.44961	-0.0107685	0.00213608	4.62504e-07	0.81623	0.0896866	8.95734e-20	2059	2.42836e-05
Brain - Nucleus accumbens basal ganglia	ENSG00000178226.6	16	31155830	PRSS36	rs1549299	A	-0.017354	0.00394784	1.10356e-05	0.0110543	0.0113361	0.0021867	2.17044e-07	-0.653228	0.0787728	1.10839e-16	1757	2.84576e-05
Brain - Caudate basal ganglia	ENSG00000004534.10	3	50046061	RBM6	rs66851636	T	-0.0251617	0.00572651	1.11334e-05	0.0802486	-0.0111832	0.00199442	2.05568e-08	0.444453	0.0628409	1.51979e-12	2059	2.42836e-05
Brain - Hypothalamus	ENSG00000261390.1	16	79777541	RP11-345M22.2	rs11642757	A	0.0228671	0.00520672	1.12388e-05	0.457911	-0.0143031	0.00210219	1.01831e-11	-0.625487	0.108776	8.91163e-09	1154	4.33276e-05
Fetal brain	ENSG00000234268	11	116906640	AP000936.1	rs7101763	T	0.0179729	0.00410024	1.16855e-05	0.00288877	-0.0144481	0.00238925	1.47438e-09	-0.803883	0.126337	1.97873e-10	740	6.75676e-05
Liver	ENSG00000250376.1	4	69651764	CTD-2005D20.1	rs72651926	A	-0.0136728	0.00312862	1.24118e-05	0.00163255	-0.0133428	0.00266503	5.53972e-07	0.975865	0.108952	3.34031e-19	1652	3.02663e-05
Brain - Frontal cortex BA9	ENSG00000004534.10	3	50046061	RBM6	rs2280406	A	-0.0230844	0.00529069	1.28161e-05	0.0309512	0.0110029	0.00199054	3.24662e-08	-0.476637	0.0670666	1.18665e-12	1707	2.92912e-05
Liver	ENSG00000105877.13	7	21761285	DNAH11	rs7809080	G	-0.0126031	0.00289863	1.37411e-05	0.411768	-0.0120395	0.0023068	1.79758e-07	0.95528	0.121532	3.83143e-15	1652	3.02663e-05
Brain - Cerebellar hemisphere	ENSG00000123427.11	12	58170856	METTL21B	rs60277845	CCT	-0.0113256	0.0026151	1.48548e-05	0.538182	-0.00995668	0.00212605	2.82464e-06	0.879133	0.0772484	5.22424e-30	2572	1.94401e-05
Brain - Frontal cortex BA9	ENSG00000129451.7	19	51519713	KLK10	rs2569451	T	-0.0151533	0.00350225	1.51349e-05	5.43593e-05	0.0115706	0.00202671	1.13609e-08	-0.763572	0.115136	3.31333e-11	1707	2.92912e-05
Brain - Cerebellar hemisphere	ENSG00000260911.1	16	31057836	RP11-196G11.2	rs12447930	A	-0.0225618	0.00522062	1.54846e-05	0.00404707	-0.0110287	0.00205569	8.09604e-08	0.488821	0.0670221	3.02172e-13	2572	1.94401e-05
Brain - Nucleus accumbens basal ganglia	ENSG00000123427.11	12	58170856	METTL21B	rs10783848	A	-0.0112464	0.00260546	1.58551e-05	0.205508	-0.0102588	0.00212057	1.31322e-06	0.912187	0.0954255	1.18722e-21	1757	2.84576e-05
Brain - Cerebellar hemisphere	ENSG00000170509.7	4	88234499	HSD17B13	rs10433879	C	-0.0114357	0.00265181	1.61489e-05	0.0111368	-0.0106884	0.00223631	1.75722e-06	0.934654	0.0934484	1.49625e-23	2572	1.94401e-05
Brain - Spinal cord cervical c-1	ENSG00000004534.10	3	50046061	RBM6	rs6767381	G	-0.018513	0.00431851	1.8118e-05	0.124968	0.0111548	0.00199456	2.23673e-08	-0.602538	0.0902644	2.46805e-11	917	5.45256e-05
Liver	ENSG00000204529.3	11	76411886	GUCY2EP	rs1149613	C	0.0201518	0.0047054	1.84639e-05	0.0479413	0.0111519	0.00203956	4.55687e-08	0.553394	0.0803331	5.62893e-12	1652	3.02663e-05
Brain - Cortex	ENSG00000196118.7	16	30773275	C16orf93	rs6565201	T	0.0281933	0.00658369	1.84978e-05	0.130992	-0.0130205	0.00227695	1.07553e-08	-0.46183	0.0714726	1.03575e-10	2284	2.18914e-05
Brain - Cerebellar hemisphere	ENSG00000234072.1	2	27584924	AC074117.10	rs1728911	G	0.0129354	0.00302263	1.87306e-05	0.0184097	0.010376	0.00200247	2.19988e-07	0.802142	0.105679	3.19062e-14	2572	1.94401e-05
Brain - Nucleus accumbens basal ganglia	ENSG00000196118.7	16	30773275	C16orf93	rs8058928	G	0.0256083	0.00598887	1.90296e-05	0.260561	-0.0128439	0.00227388	1.61921e-08	-0.501552	0.0766398	5.9786e-11	1757	2.84576e-05
Brain - Hippocampus	ENSG00000139344.3	12	96349720	AMDHD1	rs4762650	G	0.0138834	0.00326768	2.14999e-05	1.00412e-07	0.0116181	0.00201585	8.24589e-09	0.836832	0.133083	3.21517e-10	1101	4.54133e-05
Brain - Frontal cortex BA9	ENSG00000261390.1	16	79777541	RP11-345M22.2	rs62043313	G	0.0179849	0.00423412	2.16073e-05	0.31975	-0.0123068	0.00205583	2.14662e-09	-0.684287	0.113519	1.66051e-09	1707	2.92912e-05
Brain - Hypothalamus	ENSG00000123427.11	12	58170856	METTL21B	rs2014886	T	-0.0132317	0.00317381	3.0589e-05	0.483736	-0.0104363	0.00212478	9.02915e-07	0.788733	0.100028	3.14207e-15	1154	4.33276e-05
Brain - Spinal cord cervical c-1	ENSG00000197888.2	4	69418573	UGT2B17	rs2708661	C	0.0114462	0.0027843	3.93966e-05	0.398745	-0.0102723	0.00202366	3.8526e-07	-0.897439	0.128058	2.41604e-12	917	5.45256e-05
Brain - Spinal cord cervical c-1	ENSG00000170509.7	4	88234499	HSD17B13	rs28418877	A	-0.0142335	0.0034681	4.0587e-05	8.50002e-05	-0.0135378	0.00235982	9.64747e-09	0.951125	0.161926	4.25877e-09	917	5.45256e-05
