# Supplementary material for: Genome-wide association study identifies 143 loci associated with 25 hydroxyvitamin D concentration
Source: Nat Commun. 2020 Apr 2;11:1647. doi: 10.1038/s41467-020-15421-7 (PMC7118120; doi:10.1038/s41467-020-15421-7)
Supplement: Supplementary file 12 — Supplementary Dataset 10 [file 41467_2020_15421_MOESM12_ESM.xlsx]

## Sheet: Supplementary Data 10
Supplementary Data 10. Genetic correlation between 25OHD and other traits
Results are presented for 25OHD with no BMI correction and for two levels of BMI correction (BMIcov, with BMI as covariate; BMIcond, conditioned on BMI with mtCOJO). Genetic correlation (rg) was calculated between 25OHD and 764 traits (746 unique traits from LD Hub, and an additional 17 with GWAS summary statistics that are more recent than those included in LD Hub). Studies that were repeated in…
	PMID	LDHub	h2	h2_BMIcov	h2_BMIcond	rg	rg_BMIcov	rg_BMIcond	se	se_BMIcov	se_BMIcond	p	p_BMIcov	p_BMIcond	gcov_int	gcov_int_BMIcov	gcov_int_BMIcond	gcov_int_se	gcov_int_se_BMIcov	gcov_int_se_BMIcond
Time spent using computer	0	Yes	0.0969	0.0969	0.0969	-0.2154	-0.2119	-0.2145	0.0275	0.0275	0.0281	5.09e-15	1.37e-14	2.52e-14	-0.0227	-0.0158	-0.0201	0.0066	0.0067	0.0067
Intelligence	28530673	Yes	0.1909	0.1909	0.191	-0.2355	-0.2796	-0.2713	0.0307	0.0335	0.0334	1.59e-14	7.33e-17	4.32e-16	-0.0029	-0.0043	-0.0043	0.0062	0.0064	0.0063
Triglycerides	20686565	Yes	0.1675	0.1675	0.1676	-0.2866	-0.2176	-0.233	0.0384	0.038	0.0381	8.85e-14	1.03e-08	9.62e-10	0.0092	0.0093	0.009	0.0101	0.0104	0.0104
Long-standing illness_ disability or infirmity	0	Yes	0.05	0.05	0.05	-0.2055	-0.0649	-0.0995	0.0281	0.0229	0.0238	2.56e-13	0.0045	2.89e-05	-0.0736	-0.0467	-0.0562	0.0061	0.0062	0.0062
Qualifications: College or University degree	0	Yes	0.1681	0.1681	0.1681	-0.1514	-0.2426	-0.2236	0.0208	0.025	0.0241	3.16e-13	2.55e-22	1.94e-20	-0.0274	-0.048	-0.0413	0.0082	0.0083	0.0083
Fluid inteligence	29942086	No	0.1915	0.1915	0.1915	-0.1853	-0.2317	-0.2245	0.0257	0.0296	0.0293	5.58e-13	4.93e-15	1.68e-14	-0.0263	-0.029	-0.028	0.0072	0.0075	0.0074
Qualifications: A levels/AS levels or equivalent	0	Yes	0.0964	0.0964	0.0965	-0.1634	-0.2513	-0.2342	0.0235	0.0287	0.0276	3.41e-12	1.79e-18	2.12e-17	-0.018	-0.0334	-0.0285	0.0072	0.0076	0.0075
Waist circumference	0	Yes	0.2002	0.2002	0.2002	-0.2166	0.0276	-0.0243	0.0312	0.017	0.0186	3.61e-12	0.103	0.193	-0.1672	-0.0344	-0.077	0.0083	0.0079	0.0079
Educational attainment	30038396	No	0.1124	0.1124	0.1124	-0.1482	-0.2367	-0.2189	0.0214	0.0268	0.0257	4.45e-12	1.12e-18	1.44e-17	-0.0051	-0.0165	-0.0135	0.0079	0.008	0.008
Duration of vigorous activity	0	Yes	0.0358	0.0358	0.0358	0.2376	0.2876	0.279	0.0344	0.0381	0.0375	4.89e-12	4.31e-14	1.08e-13	0.0537	0.0509	0.0513	0.006	0.0064	0.0062
Major depression	30718901	No	0.0548	0.0548	0.0548	-0.1412	-0.0995	-0.1123	0.0205	0.0192	0.0197	5.19e-12	2.36e-07	1.19e-08	-0.0276	-0.022	-0.0245	0.0087	0.0087	0.0087
Qualifications: None of the above	0	Yes	0.0978	0.0978	0.0978	0.1695	0.2554	0.2373	0.0247	0.0301	0.0291	7.29e-12	2e-17	3.67e-16	-0.014	0.0004	-0.0039	0.0072	0.0074	0.0073
Mineral and other dietary supplements: Fish oil (including cod liver oil)	0	Yes	0.0269	0.0269	0.0269	0.2229	0.1846	0.1921	0.0332	0.0324	0.0328	1.91e-11	1.18e-08	4.82e-09	0.1504	0.1475	0.1484	0.0058	0.006	0.0059
No-wear time bias adjusted acceleration standard deviation	0	Yes	0.0885	0.0884	0.0884	0.2656	0.1857	0.2048	0.0397	0.0349	0.0353	2.24e-11	1.04e-07	6.55e-09	0.0625	0.043	0.0491	0.0057	0.0059	0.0058
Mineral and other dietary supplements: None of the above	0	Yes	0.0301	0.0301	0.0301	-0.2005	-0.1658	-0.1711	0.0318	0.0311	0.0312	2.77e-10	9.74e-08	4.21e-08	-0.1584	-0.1539	-0.1549	0.0056	0.0057	0.0057
Morning/evening person (chronotype)	0	Yes	0.1164	0.1164	0.1164	-0.1414	-0.1541	-0.1538	0.0228	0.0245	0.0244	5.12e-10	3.02e-10	3.15e-10	-0.049	-0.0476	-0.0482	0.0072	0.0073	0.0074
Fluid intelligence score	0	Yes	0.2389	0.2389	0.239	-0.1722	-0.2167	-0.2099	0.0281	0.0318	0.0314	9.08e-10	9.75e-12	2.4e-11	-0.0178	-0.023	-0.0218	0.0067	0.0071	0.007
Diabetes diagnosed by doctor	0	Yes	0.0438	0.0438	0.0438	-0.1918	-0.0378	-0.0707	0.0315	0.0266	0.027	1.1e-09	0.155	0.0088	-0.0695	-0.0426	-0.0521	0.0069	0.007	0.0069
Seen doctor (GP) for nerves_ anxiety_ tension or depression	0	Yes	0.0615	0.0615	0.0615	-0.127	-0.089	-0.1009	0.0209	0.0202	0.0206	1.32e-09	1.08e-05	9.47e-07	-0.0394	-0.0314	-0.0346	0.0063	0.0062	0.0062
Arm fat percentage (left)	0	Yes	0.2194	0.2194	0.2194	-0.1976	0.0532	-0.0003	0.0328	0.019	0.0207	1.78e-09	0.005	0.987	-0.1496	-0.0174	-0.0595	0.0087	0.0084	0.0084
Pulse rate_ automated reading	0	Yes	0.1544	0.1544	0.1544	-0.1375	-0.1069	-0.1119	0.023	0.022	0.0224	2.18e-09	1.2e-06	5.85e-07	-0.1148	-0.0913	-0.0988	0.0085	0.0087	0.0087
Arm fat percentage (right)	0	Yes	0.2158	0.2158	0.2158	-0.1978	0.0525	-0.001	0.0333	0.0192	0.0211	2.83e-09	0.0063	0.962	-0.151	-0.0195	-0.0615	0.0088	0.0084	0.0085
Qualifications: Other professional qualifications eg: nursing_ teaching	0	Yes	0.0473	0.0473	0.0473	-0.1758	-0.2396	-0.2285	0.0299	0.0338	0.0332	3.98e-09	1.34e-12	5.7e-12	0.0004	-0.0067	-0.0035	0.006	0.0061	0.006
Body mass index (BMI)	0	Yes	0.2479	0.2479	0.2479	-0.1717	0.0993	0.0421	0.0292	0.0181	0.0183	4.11e-09	4.16e-08	0.0215	-0.14	0.0117	-0.0369	0.0087	0.0089	0.0088
Duration of walks	0	Yes	0.0471	0.0471	0.0471	0.1599	0.1972	0.1898	0.0276	0.0288	0.0289	6.84e-09	7.35e-12	4.84e-11	0.0374	0.0331	0.0341	0.0068	0.007	0.0069
Number of self-reported non-cancer illnesses	0	Yes	0.0615	0.0615	0.0615	-0.1564	-0.0392	-0.0652	0.027	0.0219	0.0229	6.99e-09	0.0742	0.0044	-0.0531	-0.0254	-0.0354	0.0071	0.007	0.0071
Types of transport used (excluding work): Public transport	0	Yes	0.0219	0.0219	0.0219	-0.2043	-0.2449	-0.2422	0.0354	0.0386	0.0384	8.16e-09	2.3e-10	2.93e-10	-0.069	-0.0689	-0.0698	0.0062	0.0062	0.0062
Body fat	26833246	Yes	0.108	0.108	0.108	-0.1926	0.0414	-0.0104	0.0334	0.0303	0.0301	8.3e-09	0.172	0.731	0.0018	0.0008	0.0006	0.0058	0.0059	0.0058
Arm fat mass (left)	0	Yes	0.2318	0.2318	0.2318	-0.181	0.0782	0.0233	0.0314	0.0178	0.0191	8.43e-09	1.12e-05	0.223	-0.1498	-0.009	-0.0539	0.0088	0.0086	0.0086
Body fat percentage	0	Yes	0.2162	0.2162	0.2162	-0.1843	0.0484	-0.0016	0.032	0.0178	0.0199	8.83e-09	0.0066	0.938	-0.1415	-0.0162	-0.055	0.0085	0.008	0.0081
Other serious medical condition/disability diagnosed by doctor	0	Yes	0.0256	0.0256	0.0256	-0.2174	-0.1361	-0.1566	0.0378	0.0348	0.0359	9.02e-09	9.22e-05	1.32e-05	-0.037	-0.0233	-0.0288	0.0057	0.0057	0.0057
Type II Diabetes	30054458	No	0.0533	0.0533	0.0533	-0.161	-0.0161	-0.0456	0.0281	0.0266	0.0262	1.04e-08	0.546	0.0819	-0.0796	-0.0544	-0.0628	0.0099	0.0105	0.0103
Years of schooling 2016	27225129	Yes	0.1264	0.1264	0.1264	-0.1232	-0.2214	-0.2017	0.0217	0.0265	0.0252	1.31e-08	6.17e-17	1.1e-15	-0.0056	-0.0121	-0.0093	0.0067	0.0069	0.0068
Trunk fat percentage	0	Yes	0.206	0.206	0.2061	-0.1843	0.0344	-0.0128	0.0325	0.0185	0.0207	1.45e-08	0.063	0.538	-0.1384	-0.0232	-0.0586	0.0085	0.008	0.0081
Getting up in morning	0	Yes	0.0682	0.0682	0.0682	0.1331	0.1476	0.1476	0.0235	0.0243	0.0241	1.47e-08	1.26e-09	9.76e-10	0.0512	0.0483	0.0492	0.007	0.007	0.007
Arm fat mass (right)	0	Yes	0.2311	0.2311	0.2311	-0.1807	0.0786	0.0237	0.032	0.018	0.0195	1.55e-08	1.31e-05	0.225	-0.1507	-0.0097	-0.0547	0.0089	0.0086	0.0087
Leg fat percentage (left)	0	Yes	0.2082	0.2082	0.2081	-0.1617	0.0784	0.027	0.0287	0.0171	0.0179	1.7e-08	4.34e-06	0.132	-0.122	0.0049	-0.0346	0.0081	0.0078	0.0078
Leg fat percentage (right)	0	Yes	0.2081	0.2081	0.2081	-0.1632	0.0735	0.0229	0.029	0.0169	0.018	1.87e-08	1.44e-05	0.204	-0.1228	0.002	-0.0369	0.0081	0.0077	0.0077
Non-cancer illness code_ self-reported: diabetes	0	Yes	0.0358	0.0358	0.0358	-0.1995	-0.0428	-0.0763	0.0355	0.0303	0.031	1.99e-08	0.158	0.0138	-0.0591	-0.0348	-0.0432	0.0066	0.0069	0.0068
Leg fat mass (left)	0	Yes	0.2316	0.2316	0.2316	-0.1656	0.0898	0.0359	0.0297	0.0171	0.018	2.49e-08	1.47e-07	0.0462	-0.1384	0.0027	-0.0409	0.0085	0.0084	0.0084
Prospective memory result	0	Yes	0.0577	0.0577	0.0577	0.2455	0.2724	0.2721	0.0441	0.0463	0.0465	2.64e-08	3.99e-09	4.81e-09	-0.0042	-0.0028	-0.0026	0.0063	0.0064	0.0064
Whole body fat mass	0	Yes	0.2342	0.2342	0.2342	-0.1755	0.0695	0.0175	0.0316	0.0174	0.0191	2.84e-08	6.26e-05	0.359	-0.149	-0.0128	-0.0551	0.0087	0.0084	0.0085
Autism Spectrum Disorder	30804558	No	0.2015	0.2016	0.2015	-0.2105	-0.1983	-0.2048	0.038	0.0391	0.0394	3.03e-08	3.96e-07	2e-07	-0.0111	-0.0085	-0.0098	0.0064	0.0067	0.0067
Happiness	0	Yes	0.062	0.062	0.062	-0.1852	-0.1905	-0.1937	0.0336	0.035	0.035	3.64e-08	5.28e-08	3.25e-08	-0.0499	-0.0478	-0.0491	0.0057	0.0059	0.0058
Duration of moderate activity	0	Yes	0.0321	0.0321	0.0321	0.183	0.2063	0.2047	0.0333	0.0344	0.0345	3.9e-08	2.09e-09	2.97e-09	0.0487	0.0456	0.0465	0.0057	0.0058	0.0057
Leg fat mass (right)	0	Yes	0.2304	0.2304	0.2305	-0.1659	0.0886	0.035	0.0302	0.0172	0.0183	3.93e-08	2.47e-07	0.0556	-0.1397	0.0006	-0.0428	0.0086	0.0084	0.0084
Types of physical activity in last 4 weeks: Other exercises (eg: swimming_ cycling_ keep fit_ bowling)	0	Yes	0.0467	0.0467	0.0467	0.2161	0.1441	0.1628	0.0396	0.0346	0.0358	4.92e-08	3.17e-05	5.46e-06	0.1453	0.1283	0.1334	0.0066	0.0065	0.0066
Phospholipids in medium VLDL	27005778	Yes	0.1185	0.1186	0.1186	-0.3682	-0.2913	-0.3102	0.068	0.0634	0.0644	6.15e-08	4.34e-06	1.43e-06	0.0167	0.0177	0.0175	0.0068	0.0069	0.0069
Trunk fat mass	0	Yes	0.2309	0.2309	0.2309	-0.1731	0.0578	0.0087	0.0321	0.0178	0.0198	6.65e-08	0.0012	0.661	-0.147	-0.0179	-0.0576	0.0089	0.0086	0.0086
Type 2 Diabetes	22885922	Yes	0.0883	0.0883	0.0883	-0.1896	-0.073	-0.0977	0.0353	0.0347	0.0347	7.66e-08	0.0353	0.0048	-0.0002	-0.0008	-0.001	0.0062	0.0063	0.0063
Frequency of tiredness / lethargy in last 2 weeks	0	Yes	0.0604	0.0604	0.0604	-0.1881	-0.1008	-0.1243	0.0352	0.0298	0.0315	8.84e-08	0.0007	8.06e-05	-0.0813	-0.0607	-0.0675	0.0067	0.0066	0.0067
Number of cigarettes previously smoked daily	0	Yes	0.1007	0.1007	0.1006	-0.1568	-0.0633	-0.0849	0.0294	0.0297	0.0292	9.41e-08	0.0331	0.0036	-0.0171	-0.0045	-0.0082	0.0057	0.0058	0.0059
Free cholesterol in medium VLDL	27005778	Yes	0.1191	0.1191	0.1192	-0.3653	-0.2949	-0.3127	0.0685	0.0643	0.0653	9.81e-08	4.55e-06	1.69e-06	0.0164	0.018	0.0177	0.0069	0.0069	0.0069
Triglycerides in medium VLDL	27005778	Yes	0.1033	0.1033	0.1033	-0.3743	-0.2851	-0.307	0.0702	0.0655	0.0664	9.89e-08	1.34e-05	3.74e-06	0.0168	0.0171	0.0172	0.0063	0.0064	0.0064
Number of days/week walked 10+ minutes	0	Yes	0.042	0.042	0.042	0.183	0.1582	0.1665	0.0344	0.0334	0.0343	1.05e-07	2.22e-06	1.18e-06	0.0581	0.0435	0.0485	0.0064	0.0064	0.0065
Total lipids in medium VLDL	27005778	Yes	0.1511	0.1511	0.1511	-0.3178	-0.2447	-0.2628	0.06	0.0574	0.0581	1.17e-07	2.05e-05	5.99e-06	0.0161	0.0168	0.0167	0.0066	0.0065	0.0065
Total cholesterol in large VLDL	27005778	Yes	0.1235	0.1235	0.1235	-0.3437	-0.2727	-0.2886	0.0652	0.0626	0.0631	1.35e-07	1.32e-05	4.77e-06	0.0174	0.0179	0.0177	0.0066	0.0066	0.0066
Number of children fathered	0	Yes	0.0327	0.0327	0.0327	0.2593	0.3185	0.3098	0.0492	0.0543	0.0538	1.38e-07	4.5e-09	8.78e-09	0.0406	0.0394	0.0409	0.0059	0.006	0.006
Number of days/week of vigorous physical activity 10+ minutes	0	Yes	0.0382	0.0382	0.0382	0.2403	0.2293	0.2353	0.0459	0.0464	0.047	1.68e-07	7.84e-07	5.44e-07	0.1214	0.1077	0.1115	0.0066	0.0067	0.0066
Concentration of medium VLDL particles	27005778	Yes	0.1578	0.1578	0.158	-0.317	-0.2429	-0.2609	0.0606	0.0586	0.0595	1.69e-07	3.44e-05	1.17e-05	0.0164	0.0169	0.0168	0.0065	0.0065	0.0064
Pulse rate	0	Yes	0.1359	0.1359	0.136	-0.1426	-0.1211	-0.1237	0.0273	0.0271	0.0273	1.84e-07	7.81e-06	5.96e-06	-0.0648	-0.0523	-0.0559	0.0071	0.0071	0.0072
Free cholesterol in large VLDL	27005778	Yes	0.1289	0.1289	0.1289	-0.3316	-0.2621	-0.2772	0.0641	0.0624	0.0628	2.31e-07	2.64e-05	1.01e-05	0.0168	0.0173	0.017	0.0067	0.0067	0.0067
Total lipids in very large VLDL	27005778	Yes	0.1447	0.1447	0.1446	-0.3094	-0.2332	-0.2503	0.0601	0.0592	0.0594	2.65e-07	8.25e-05	2.53e-05	0.0171	0.0168	0.0167	0.0065	0.0065	0.0065
Illness_ injury_ bereavement_ stress in last 2 years: Financial difficulties	0	Yes	0.0333	0.0333	0.0333	-0.1524	-0.0335	-0.0635	0.0297	0.0264	0.0271	2.77e-07	0.205	0.019	-0.0856	-0.0691	-0.0757	0.006	0.0059	0.0059
Waist-to-hip ratio	25673412	Yes	0.1133	0.1133	0.1133	-0.1359	0.0231	-0.0084	0.0265	0.0229	0.0228	2.89e-07	0.312	0.712	-0.0125	-0.013	-0.0138	0.0062	0.0062	0.0062
Total cholesterol in medium VLDL	27005778	Yes	0.1302	0.1302	0.1302	-0.3411	-0.2802	-0.2954	0.0668	0.0631	0.0641	3.29e-07	8.96e-06	4.07e-06	0.0142	0.016	0.0155	0.0072	0.0072	0.0072
Concentration of very large VLDL particles	27005778	Yes	0.1307	0.1307	0.1307	-0.3203	-0.2423	-0.2604	0.0629	0.0618	0.0627	3.46e-07	8.79e-05	3.24e-05	0.0158	0.0167	0.0163	0.0061	0.0062	0.0061
Triglycerides in very large VLDL	27005778	Yes	0.1252	0.1253	0.1252	-0.3122	-0.2357	-0.2522	0.062	0.0612	0.0616	4.72e-07	0.0001	4.25e-05	0.0151	0.015	0.0148	0.0065	0.0066	0.0066
Serum total triglycerides	27005778	Yes	0.1343	0.1343	0.1344	-0.3298	-0.2553	-0.2727	0.0657	0.0626	0.0634	5.23e-07	4.54e-05	1.7e-05	0.0116	0.013	0.0126	0.0072	0.0073	0.0073
Weight	0	Yes	0.2652	0.2652	0.2653	-0.1431	0.082	0.0349	0.0286	0.0167	0.0178	5.49e-07	9.08e-07	0.0503	-0.1405	-0.0018	-0.0461	0.009	0.009	0.009
Chest pain or discomfort	0	Yes	0.0332	0.0332	0.0332	-0.1945	-0.1114	-0.1322	0.0389	0.0345	0.0357	5.81e-07	0.0012	0.0002	-0.0521	-0.0394	-0.0445	0.0068	0.0068	0.0068
Qualifications: O levels/GCSEs or equivalent	0	Yes	0.0484	0.0484	0.0484	-0.129	-0.2064	-0.1906	0.0258	0.0317	0.0305	6e-07	7.1e-11	4.36e-10	0.0052	-0.0035	-0.0015	0.0061	0.0065	0.0063
Total lipids in large VLDL	27005778	Yes	0.1478	0.1478	0.1478	-0.2811	-0.201	-0.219	0.0564	0.0557	0.0559	6.2e-07	0.0003	8.84e-05	0.0139	0.0141	0.0139	0.0064	0.0065	0.0064
Concentration of small VLDL particles	27005778	Yes	0.1588	0.1588	0.1588	-0.3179	-0.2504	-0.2677	0.0643	0.0619	0.0628	7.76e-07	5.16e-05	2.01e-05	0.0147	0.0163	0.016	0.0074	0.0074	0.0075
Mean diameter for VLDL particles	27005778	Yes	0.1358	0.1358	0.1357	-0.323	-0.2573	-0.2732	0.0656	0.0646	0.0647	8.47e-07	6.8e-05	2.44e-05	0.0211	0.0221	0.0218	0.007	0.0072	0.0071
Cholesterol esters in medium VLDL	27005778	Yes	0.1574	0.1574	0.1575	-0.3166	-0.2582	-0.2728	0.0643	0.0611	0.062	8.62e-07	2.36e-05	1.09e-05	0.0136	0.0154	0.0148	0.0072	0.0073	0.0073
Overall health rating	0	Yes	0.0995	0.0995	0.0995	-0.1555	-0.0094	-0.0422	0.0316	0.0243	0.0259	8.77e-07	0.7	0.103	-0.128	-0.0837	-0.0992	0.0075	0.0077	0.0077
Number of days/week of moderate physical activity 10+ minutes	0	Yes	0.042	0.042	0.042	0.1913	0.1665	0.1755	0.0391	0.0393	0.0399	9.84e-07	2.23e-05	1.08e-05	0.0715	0.0593	0.0628	0.0069	0.007	0.0069
Cholesterol esters in large VLDL	27005778	Yes	0.1718	0.1718	0.1719	-0.2893	-0.2177	-0.2343	0.0592	0.0568	0.0577	1.01e-06	0.0001	4.87e-05	0.0169	0.0178	0.0175	0.0064	0.0064	0.0064
Concentration of large VLDL particles	27005778	Yes	0.1402	0.1402	0.1403	-0.3206	-0.2451	-0.2618	0.0656	0.0627	0.0636	1.02e-06	9.38e-05	3.86e-05	0.0154	0.0158	0.0155	0.0065	0.0064	0.0064
Job involves mainly walking or standing	0	Yes	0.0799	0.0799	0.0799	0.1398	0.2078	0.1956	0.0286	0.0333	0.0326	1.05e-06	4.49e-10	1.95e-09	0.0254	0.0293	0.0282	0.0061	0.0064	0.0063
Mineral and other dietary supplements: Glucosamine	0	Yes	0.0245	0.0245	0.0245	0.158	0.1611	0.1605	0.0325	0.0319	0.0321	1.14e-06	4.38e-07	5.68e-07	0.0797	0.0794	0.0784	0.0058	0.0058	0.0058
Triglycerides in large VLDL	27005778	Yes	0.1187	0.1187	0.1187	-0.3036	-0.2216	-0.2395	0.0625	0.0602	0.0608	1.21e-06	0.0002	8.1e-05	0.0124	0.0128	0.0126	0.0062	0.0063	0.0063
Triglycerides in small VLDL	27005778	Yes	0.1264	0.1264	0.1264	-0.3347	-0.2554	-0.2748	0.0691	0.0655	0.0663	1.25e-06	9.6e-05	3.43e-05	0.0143	0.0154	0.0152	0.0071	0.0072	0.0072
Alcohol intake frequency.	0	Yes	0.0835	0.0835	0.0835	-0.1241	-0.0313	-0.0531	0.0257	0.0217	0.0226	1.4e-06	0.15	0.0191	-0.0842	-0.0576	-0.0684	0.0074	0.0073	0.0074
Nap during day	0	Yes	0.081	0.081	0.081	-0.0991	-0.0608	-0.071	0.0206	0.0201	0.0202	1.45e-06	0.0024	0.0004	-0.0598	-0.0425	-0.0469	0.0068	0.0068	0.0069
Transport type for commuting to job workplace: Public transport	0	Yes	0.0309	0.0309	0.0309	-0.2127	-0.2734	-0.2655	0.0441	0.0484	0.0482	1.46e-06	1.59e-08	3.63e-08	-0.0643	-0.0682	-0.0682	0.0062	0.006	0.006
Types of physical activity in last 4 weeks: Strenuous sports	0	Yes	0.0221	0.0221	0.0221	0.2274	0.1489	0.1668	0.0474	0.0436	0.0444	1.61e-06	0.0006	0.0002	0.0919	0.0748	0.0798	0.0058	0.0059	0.0059
Phospholipids in very large VLDL	27005778	Yes	0.1104	0.1105	0.1104	-0.3304	-0.2458	-0.264	0.0689	0.0665	0.067	1.63e-06	0.0002	8.12e-05	0.0141	0.0138	0.0137	0.0064	0.0065	0.0065
Total lipids in small VLDL	27005778	Yes	0.1514	0.1514	0.1515	-0.318	-0.2525	-0.2695	0.0667	0.0639	0.0647	1.88e-06	7.75e-05	3.08e-05	0.0134	0.0153	0.0148	0.0076	0.0076	0.0076
Free cholesterol in small VLDL	27005778	Yes	0.1128	0.1128	0.1128	-0.3338	-0.2718	-0.2883	0.0708	0.0683	0.0694	2.42e-06	6.89e-05	3.24e-05	0.011	0.0134	0.0128	0.0082	0.0083	0.0084
Hip circumference	0	Yes	0.2173	0.2173	0.2173	-0.1508	0.0827	0.0327	0.0321	0.0189	0.0206	2.57e-06	1.27e-05	0.113	-0.1426	-0.0122	-0.0545	0.0087	0.0087	0.0087
Phospholipids in large VLDL	27005778	Yes	0.1226	0.1226	0.1226	-0.2995	-0.2199	-0.2366	0.0639	0.062	0.0626	2.76e-06	0.0004	0.0002	0.0127	0.0132	0.0128	0.0065	0.0065	0.0065
Total lipids in chylomicrons and largest VLDL particles	27005778	Yes	0.1284	0.1284	0.1284	-0.2998	-0.214	-0.2332	0.0645	0.0636	0.064	3.38e-06	0.0008	0.0003	0.0162	0.0154	0.0155	0.0063	0.0064	0.0064
Waist circumference	25673412	Yes	0.1224	0.1224	0.1224	-0.1515	0.0759	0.0303	0.0328	0.0238	0.0245	3.83e-06	0.0014	0.215	-0.0182	-0.0146	-0.0164	0.0066	0.0064	0.0065
Snoring	0	Yes	0.0595	0.0595	0.0595	0.1118	0.005	0.0275	0.0242	0.0234	0.0231	3.85e-06	0.831	0.234	0.0101	-0.0173	-0.0085	0.0061	0.0063	0.0063
Phospholipids in small VLDL	27005778	Yes	0.12	0.12	0.12	-0.3317	-0.2688	-0.2856	0.072	0.068	0.0693	4.12e-06	7.68e-05	3.76e-05	0.0127	0.0147	0.0144	0.0079	0.0079	0.0079
Triglycerides in very small VLDL	27005778	Yes	0.1478	0.1478	0.148	-0.2927	-0.2252	-0.241	0.0641	0.0625	0.063	5.03e-06	0.0003	0.0001	0.0074	0.0088	0.0084	0.0082	0.0083	0.0083
Townsend deprivation index at recruitment	0	Yes	0.0338	0.0338	0.0338	-0.1422	-0.0448	-0.0695	0.0312	0.0272	0.0281	5.3e-06	0.1	0.0134	-0.1017	-0.0873	-0.0937	0.006	0.0058	0.0059
Job involves heavy manual or physical work	0	Yes	0.0871	0.0871	0.0871	0.1269	0.2063	0.1921	0.0281	0.0338	0.0327	6.41e-06	1.03e-09	4.43e-09	0.0259	0.0318	0.0294	0.0063	0.0068	0.0067
HDL cholesterol	20686565	Yes	0.1283	0.1283	0.1284	0.1799	0.0726	0.0983	0.0401	0.0364	0.0369	7.07e-06	0.0463	0.0077	-0.009	-0.0083	-0.0085	0.0139	0.0146	0.0144
Daytime dozing / sleeping (narcolepsy)	0	Yes	0.0486	0.0486	0.0486	-0.0964	-0.0603	-0.0702	0.0215	0.0215	0.0215	7.23e-06	0.0051	0.0011	-0.0318	-0.0211	-0.0235	0.0065	0.0065	0.0064
Usual walking pace	0	Yes	0.0788	0.0788	0.0787	0.1106	-0.0539	-0.019	0.0248	0.0218	0.0218	7.91e-06	0.0132	0.384	0.1002	0.0517	0.0674	0.0073	0.0072	0.0072
Illnesses of siblings: None of the above (group 1)	0	Yes	0.0362	0.0362	0.0362	0.1207	-0.0179	0.0136	0.0272	0.0274	0.027	9.26e-06	0.514	0.614	0.015	0.0021	0.0076	0.0055	0.0054	0.0055
Obesity class 1	23563607	Yes	0.2195	0.2195	0.2195	-0.1478	0.113	0.0585	0.0334	0.0228	0.0232	9.74e-06	6.99e-07	0.0118	-0.0093	-0.0056	-0.0067	0.0079	0.0081	0.0081
Illness_ injury_ bereavement_ stress in last 2 years: Serious illness_ injury or assault of a close relative	0	Yes	0.011	0.011	0.011	-0.1896	-0.1774	-0.1853	0.0429	0.0444	0.0439	9.99e-06	6.41e-05	2.48e-05	-0.0057	-0.0035	-0.0043	0.0059	0.006	0.0059
Triglycerides in chylomicrons and largest VLDL particles	27005778	Yes	0.096	0.096	0.096	-0.3174	-0.2262	-0.2462	0.0724	0.0708	0.0713	1.16e-05	0.0014	0.0005	0.0122	0.0128	0.0125	0.0063	0.0064	0.0064
Hearing difficulty/problems: Yes	0	Yes	0.0419	0.0419	0.0419	-0.1196	-0.0839	-0.0914	0.0273	0.0265	0.0263	1.16e-05	0.0015	0.0005	-0.0085	-0.0024	-0.0043	0.006	0.006	0.006
Medication for cholesterol_ blood pressure_ diabetes_ or take exogenous hormones: Cholesterol lowering medication	0	Yes	0.0509	0.0509	0.0509	-0.1606	-0.0542	-0.0792	0.0368	0.0413	0.04	1.27e-05	0.189	0.0476	-0.0348	-0.0156	-0.0226	0.0094	0.0097	0.0097
Phospholipids in chylomicrons and largest VLDL particles	27005778	Yes	0.101	0.101	0.1009	-0.3028	-0.2163	-0.2341	0.0703	0.0695	0.0693	1.64e-05	0.0018	0.0007	0.0138	0.0129	0.0129	0.0063	0.0065	0.0065
Neo-openness to experience	21173776	Yes	0.103	0.103	0.1028	-0.2773	-0.2746	-0.2815	0.0649	0.0665	0.0669	1.96e-05	3.65e-05	2.56e-05	0.0023	8.0611e-05	0.0004	0.0063	0.0066	0.0065
Mono-unsaturated fatty acids	27005778	Yes	0.1181	0.1181	0.1182	-0.3854	-0.3239	-0.341	0.0906	0.0823	0.0842	2.08e-05	8.38e-05	5.14e-05	0.0126	0.0154	0.0146	0.0068	0.0068	0.0068
Age completed full time education	0	Yes	0.0846	0.0846	0.0846	-0.1175	-0.21	-0.1897	0.0277	0.0337	0.0326	2.26e-05	4.82e-10	6.06e-09	0.0102	-0.0007	0.0025	0.0066	0.0069	0.0068
Health satisfaction	0	Yes	0.0836	0.0836	0.0836	-0.1651	-0.0274	-0.06	0.039	0.0329	0.0342	2.3e-05	0.405	0.0788	-0.0628	-0.0381	-0.0466	0.0063	0.0065	0.0065
Isoleucine	27005778	Yes	0.0672	0.0672	0.0675	-0.2958	-0.2032	-0.2214	0.07	0.0621	0.0632	2.38e-05	0.0011	0.0005	0.0106	0.0121	0.0108	0.006	0.0059	0.0059
Leg fat-free mass (left)	0	Yes	0.2672	0.2672	0.2672	-0.104	0.0814	0.0431	0.0247	0.0164	0.017	2.58e-05	7.53e-07	0.0111	-0.118	-0.0075	-0.043	0.0089	0.009	0.009
Leg predicted mass (left)	0	Yes	0.2668	0.2668	0.2669	-0.1034	0.0818	0.0436	0.0247	0.0164	0.017	2.9e-05	6.57e-07	0.0102	-0.118	-0.0076	-0.0431	0.0089	0.009	0.009
Alanine	27005778	Yes	0.0912	0.0912	0.0911	-0.2658	-0.2665	-0.2692	0.0642	0.0659	0.0663	3.51e-05	5.29e-05	4.93e-05	0.0129	0.0147	0.0139	0.006	0.006	0.006
Chronotype	27494321	Yes	0.1014	0.1014	0.1014	0.12	0.1307	0.1334	0.029	0.0295	0.0295	3.63e-05	9.53e-06	6.24e-06	0.0285	0.029	0.0281	0.0061	0.0062	0.0061
Average weekly beer plus cider intake	0	Yes	0.0512	0.0512	0.0513	0.1247	0.1473	0.1458	0.0304	0.0336	0.0331	4.07e-05	1.2e-05	1.07e-05	-0.0157	-0.0061	-0.0078	0.0066	0.0071	0.007
Leg predicted mass (right)	0	Yes	0.2646	0.2646	0.2646	-0.0968	0.0803	0.0437	0.0237	0.0165	0.0168	4.36e-05	1.14e-06	0.0094	-0.1116	-0.0064	-0.0403	0.0087	0.0089	0.0088
Illness_ injury_ bereavement_ stress in last 2 years: None of the above	0	Yes	0.0231	0.0231	0.0231	0.1385	0.0334	0.0602	0.0339	0.0314	0.0319	4.48e-05	0.288	0.0589	0.0436	0.0305	0.0358	0.0061	0.0061	0.0061
Leg fat-free mass (right)	0	Yes	0.2649	0.2649	0.2649	-0.0963	0.081	0.0444	0.0239	0.0166	0.0169	5.47e-05	1.03e-06	0.0087	-0.1117	-0.0063	-0.0403	0.0088	0.0089	0.0089
Ever had prostate specific antigen (PSA) test	0	Yes	0.0341	0.0341	0.0341	0.135	0.0941	0.1051	0.0335	0.0312	0.0316	5.51e-05	0.0025	0.0009	0.0133	0.0103	0.0116	0.0049	0.0048	0.0048
Impedance of leg (right)	0	Yes	0.2406	0.2406	0.2406	0.0807	-0.1004	-0.0631	0.0201	0.0186	0.0176	5.99e-05	6.25e-08	0.0003	0.0886	-0.0065	0.0251	0.0083	0.0086	0.0085
Concentration of chylomicrons and largest VLDL particles	27005778	Yes	0.1243	0.1243	0.1244	-0.2682	-0.1878	-0.2057	0.067	0.0653	0.0657	6.19e-05	0.004	0.0017	0.0098	0.0096	0.0095	0.0068	0.0069	0.0069
Concentration of very small VLDL particles	27005778	Yes	0.1191	0.1191	0.1191	-0.2589	-0.2007	-0.2142	0.0647	0.0633	0.0634	6.23e-05	0.0015	0.0007	0.0006	0.0017	0.0013	0.009	0.0093	0.0093
Dyslipidemia	PCTG in-house analyses of UKB data using BOLT-LMM	No	0.0539	0.0539	0.0539	-0.1396	-0.0419	-0.0628	0.0349	0.04	0.0385	6.25e-05	0.295	0.102	-0.0606	-0.0399	-0.0452	0.0176	0.0198	0.0193
Total cholesterol in small VLDL	27005778	Yes	0.0893	0.0893	0.0892	-0.3606	-0.3053	-0.3205	0.0901	0.0822	0.0847	6.3e-05	0.0002	0.0002	0.0115	0.0138	0.0131	0.0085	0.0086	0.0086
Number of live births	0	Yes	0.0611	0.0611	0.0611	0.1343	0.1686	0.1649	0.0336	0.0365	0.0361	6.33e-05	3.78e-06	5.01e-06	0.0058	0.01	0.0077	0.0058	0.0059	0.0059
Taking other prescription medications	0	Yes	0.0435	0.0435	0.0435	-0.1071	0.0059	-0.021	0.0268	0.0261	0.0261	6.46e-05	0.821	0.419	-0.0298	-0.006	-0.0138	0.0066	0.0067	0.0067
Impedance of leg (left)	0	Yes	0.2418	0.2418	0.2418	0.0828	-0.0982	-0.0611	0.0207	0.0185	0.0177	6.47e-05	1.04e-07	0.0005	0.092	-0.0025	0.0292	0.0084	0.0088	0.0087
Coronary Artery Disease	29212778	No	0.0595	0.0595	0.0595	-0.076	0.0143	-0.0058	0.0191	0.0206	0.0201	6.77e-05	0.487	0.772	-0.0312	-0.0218	-0.0252	0.0082	0.0087	0.0086
Mouth/teeth dental problems: Bleeding gums	0	Yes	0.0227	0.0227	0.0227	-0.1387	-0.1065	-0.1163	0.0349	0.037	0.0369	6.89e-05	0.004	0.0016	-0.0155	-0.008	-0.0107	0.0063	0.0067	0.0066
Childhood IQ	23358156	Yes	0.2735	0.2735	0.2739	-0.2343	-0.2913	-0.281	0.06	0.0649	0.0647	9.56e-05	7.24e-06	1.39e-05	0.0046	0.0063	0.0056	0.0076	0.0077	0.0077
Frequency of depressed mood in last 2 weeks	0	Yes	0.0425	0.0425	0.0425	-0.1033	-0.0509	-0.0645	0.0265	0.0263	0.0264	9.59e-05	0.0527	0.0147	-0.0524	-0.0424	-0.0458	0.0056	0.0058	0.0057
Hypertension	PCTG in-house analyses of UKB data using BOLT-LMM	No	0.077	0.077	0.077	-0.0861	0.0378	0.0118	0.0226	0.026	0.025	0.0001	0.145	0.636	-0.0516	-0.0161	-0.0256	0.0079	0.0081	0.0081
Age at Menarche	25231870	Yes	0.2034	0.2034	0.2034	0.0774	-0.0087	0.011	0.0204	0.0192	0.0192	0.0001	0.65	0.565	0.0031	0.0042	0.0043	0.0064	0.0065	0.0064
Glycoprotein acetyls; mainly a1-acid glycoprotein	27005778	Yes	0.1056	0.1056	0.1058	-0.2422	-0.139	-0.1674	0.0633	0.0569	0.0587	0.0001	0.0146	0.0044	0.0079	0.0088	0.0084	0.0053	0.0052	0.0052
Time spent driving	0	Yes	0.0424	0.0424	0.0424	0.1259	0.183	0.1768	0.0328	0.0356	0.0357	0.0001	2.72e-07	7.44e-07	0.0662	0.0711	0.0705	0.0064	0.0065	0.0066
Age when periods started (menarche)	0	Yes	0.2101	0.2101	0.2101	0.0811	-0.0096	0.0116	0.0209	0.0203	0.0201	0.0001	0.637	0.565	0.0217	0.005	0.0129	0.0062	0.0063	0.0062
Basal metabolic rate	0	Yes	0.2849	0.2849	0.2849	-0.0888	0.0871	0.0509	0.0233	0.0158	0.0162	0.0001	3.74e-08	0.0017	-0.1051	0.0058	-0.0298	0.0091	0.0092	0.0092
Illnesses of mother: Heart disease	0	Yes	0.0158	0.0158	0.0158	-0.1333	-0.058	-0.0721	0.0351	0.0355	0.0354	0.0001	0.103	0.0414	-0.0147	-0.008	-0.0107	0.0057	0.0057	0.0057
Illness_ injury_ bereavement_ stress in last 2 years: Serious illness_ injury or assault to yourself	0	Yes	0.0142	0.0142	0.0142	-0.1749	-0.0711	-0.0959	0.0457	0.0415	0.0427	0.0001	0.087	0.0247	-0.0258	-0.0158	-0.0201	0.0061	0.006	0.0061
Types of physical activity in last 4 weeks: None of the above	0	Yes	0.0243	0.0243	0.0242	-0.1698	-0.0417	-0.0725	0.0442	0.0372	0.0388	0.0001	0.261	0.062	-0.0998	-0.08	-0.087	0.0063	0.0064	0.0064
Schizophrenia	25056061	Yes	0.4619	0.4619	0.4618	-0.0861	-0.1193	-0.1136	0.0234	0.0266	0.0258	0.0002	7.08e-06	1.11e-05	-0.0038	-0.0036	-0.0036	0.008	0.0084	0.0083
Overweight	23563607	Yes	0.1108	0.1108	0.1109	-0.1252	0.1351	0.0819	0.0337	0.0264	0.0266	0.0002	3.12e-07	0.002	-0.0122	-0.011	-0.0116	0.0076	0.0079	0.0078
Triglycerides in IDL	27005778	Yes	0.1099	0.1099	0.11	-0.2512	-0.1864	-0.2003	0.0671	0.0646	0.065	0.0002	0.0039	0.0021	-0.0017	-0.0006	-0.0011	0.0093	0.0096	0.0097
Triglycerides in small HDL	27005778	Yes	0.0717	0.0717	0.0717	-0.3664	-0.2515	-0.2786	0.0967	0.0861	0.0882	0.0002	0.0035	0.0016	0.014	0.0135	0.0138	0.0069	0.0071	0.0071
Number of incorrect matches in round	0	Yes	0.0549	0.0549	0.0549	0.095	0.0623	0.0689	0.0258	0.0249	0.0253	0.0002	0.0122	0.0064	0.0091	0.0043	0.0072	0.0061	0.0061	0.0061
Frequency of walking for pleasure in last 4 weeks	0	Yes	0.0342	0.0342	0.0342	0.1471	0.1909	0.1834	0.0395	0.0433	0.043	0.0002	1.06e-05	1.96e-05	0.0372	0.0357	0.0355	0.0063	0.0065	0.0065
Worry too long after embarrassment	0	Yes	0.0651	0.0651	0.0651	-0.0897	-0.132	-0.1237	0.0242	0.0272	0.0267	0.0002	1.25e-06	3.66e-06	-0.0058	-0.0106	-0.0083	0.0075	0.0079	0.0078
Seen a psychiatrist for nerves_ anxiety_ tension or depression	0	Yes	0.0312	0.0312	0.0313	-0.1015	-0.0825	-0.0878	0.0272	0.0268	0.0271	0.0002	0.0021	0.0012	-0.0448	-0.0391	-0.0415	0.0066	0.0065	0.0066
Diastolic blood pressure_ automated reading	0	Yes	0.1356	0.1356	0.1357	-0.0811	-0.002	-0.0203	0.0218	0.0245	0.0237	0.0002	0.935	0.391	-0.035	0.0057	-0.0059	0.0081	0.0084	0.0084
Non-cancer illness code_ self-reported: hypothyroidism/myxoedema	0	Yes	0.0512	0.0512	0.0512	-0.0961	-0.0606	-0.0683	0.0261	0.0294	0.0289	0.0002	0.0394	0.0181	-0.0088	0.002	-0.0019	0.0067	0.0073	0.0072
Illnesses of siblings: Diabetes	0	Yes	0.0206	0.0206	0.0206	-0.168	-0.0059	-0.0443	0.0458	0.0407	0.0417	0.0002	0.884	0.288	-0.0384	-0.0284	-0.0328	0.0067	0.0069	0.0068
Vascular/heart problems diagnosed by doctor: None of the above	0	Yes	0.1129	0.1129	0.1129	0.0801	-0.024	-0.0022	0.0216	0.0238	0.0232	0.0002	0.313	0.924	0.0459	0.0104	0.0217	0.0084	0.0086	0.0085
Medication for cholesterol_ blood pressure or diabetes: Cholesterol lowering medication	0	Yes	0.0681	0.0681	0.0681	-0.1506	-0.0523	-0.0719	0.041	0.0397	0.0399	0.0002	0.188	0.0714	-0.0245	-0.0082	-0.0121	0.009	0.0096	0.0094
Body mass index	20935630	Yes	0.1909	0.1909	0.1909	-0.1101	0.1481	0.0954	0.0307	0.024	0.0237	0.0003	6.89e-10	5.67e-05	-0.0071	-0.0053	-0.0061	0.0077	0.008	0.008
Serum creatinine	26831199	Yes	0.1083	0.1083	0.1083	-0.095	-0.1011	-0.1013	0.0264	0.0279	0.0276	0.0003	0.0003	0.0002	-0.0187	-0.0187	-0.0189	0.0084	0.0085	0.0085
PGC cross-disorder analysis	23453885	Yes	0.1732	0.1731	0.173	-0.1242	-0.1585	-0.1527	0.0345	0.0352	0.0351	0.0003	6.88e-06	1.33e-05	0.0035	0.0068	0.0058	0.0095	0.0095	0.0095
College completion	23722424	Yes	0.078	0.078	0.078	-0.1129	-0.2088	-0.1881	0.0311	0.0333	0.0325	0.0003	3.71e-10	7.01e-09	0.0047	0.0028	0.0034	0.0068	0.0067	0.0067
Omega-9 and saturated fatty acids	27005778	Yes	0.0978	0.0978	0.0981	-0.4259	-0.3736	-0.3887	0.1176	0.1049	0.1082	0.0003	0.0004	0.0003	0.0125	0.0153	0.0143	0.0068	0.0069	0.0069
Friendships satisfaction	0	Yes	0.0627	0.0627	0.0628	-0.109	-0.1381	-0.1332	0.0304	0.0321	0.0318	0.0003	1.7e-05	2.85e-05	-0.0415	-0.0407	-0.0416	0.0054	0.0054	0.0054
Alcohol drinker status: Previous	0	Yes	0.0132	0.0132	0.0132	-0.1459	-0.0753	-0.09	0.0403	0.0384	0.0395	0.0003	0.05	0.0229	-0.0427	-0.0364	-0.0396	0.0059	0.0059	0.0059
Medication for pain relief_ constipation_ heartburn: None of the above	0	Yes	0.0541	0.0541	0.0541	0.0803	-0.0352	-0.0076	0.0224	0.0215	0.0215	0.0003	0.102	0.725	0.0226	-0.0005	0.0064	0.0057	0.0056	0.0058
Schizophrenia	29483656	No	0.4212	0.4214	0.4213	-0.0726	-0.1034	-0.0975	0.0205	0.0231	0.0222	0.0004	7.73e-06	1.15e-05	-0.0013	-0.0006	-0.0011	0.0073	0.0074	0.0073
Coffee intake	PCTG in-house analyses of UKB data using BOLT-LMM	No	0.0548	0.0548	0.0548	-0.0942	0.0022	-0.0177	0.0266	0.0237	0.0242	0.0004	0.925	0.464	-0.0333	-0.0253	-0.029	0.0064	0.0066	0.0066
Hip circumference	25673412	Yes	0.128	0.128	0.1281	-0.1245	0.0838	0.0426	0.0353	0.0268	0.0278	0.0004	0.0017	0.126	-0.0117	-0.008	-0.0095	0.007	0.0071	0.0071
Total lipids in very small VLDL	27005778	Yes	0.1072	0.1072	0.1072	-0.243	-0.1888	-0.201	0.0686	0.0662	0.0666	0.0004	0.0044	0.0025	-0.0017	-0.0004	-0.0009	0.0091	0.0094	0.0094
Birth weight of first child	0	Yes	0.1081	0.1081	0.1081	-0.093	-0.0934	-0.092	0.0262	0.0268	0.0268	0.0004	0.0005	0.0006	0.0085	0.0146	0.0123	0.0067	0.0068	0.0069
Ever depressed for a whole week	0	Yes	0.0638	0.0638	0.0638	-0.1589	-0.1331	-0.1462	0.0452	0.0445	0.045	0.0004	0.0028	0.0012	-0.0178	-0.0168	-0.0168	0.0066	0.0066	0.0066
Forced vital capacity (FVC)_ Best measure	0	Yes	0.1884	0.1884	0.1884	0.0726	0.0035	0.0202	0.0206	0.0224	0.0219	0.0004	0.875	0.355	0.065	0.0411	0.0477	0.0085	0.0082	0.0083
Non-cancer illness code_ self-reported: kidney stone/ureter stone/bladder stone	0	Yes	0.0091	0.0091	0.0091	-0.1701	-0.1359	-0.1474	0.0482	0.0478	0.0475	0.0004	0.0045	0.0019	0.0082	0.0099	0.0094	0.0061	0.0063	0.0062
Vitamin and mineral supplements: Vitamin C	0	Yes	0.0131	0.0131	0.0131	0.1491	0.1211	0.1214	0.0424	0.0426	0.0428	0.0004	0.0045	0.0045	0.0368	0.0328	0.0341	0.0062	0.0063	0.0063
Heart rate	23583979	Yes	0.0853	0.0853	0.0852	-0.1066	-0.1072	-0.1099	0.0305	0.0304	0.0306	0.0005	0.0004	0.0003	0.012	0.0102	0.0111	0.0061	0.0062	0.0061
Ratio of bisallylic groups to double bonds	27005778	Yes	0.2949	0.295	0.2947	0.1904	0.1504	0.1624	0.0548	0.0501	0.051	0.0005	0.0027	0.0015	-0.01	-0.0121	-0.0121	0.0057	0.0058	0.0057
Light smokers_ at least 100 smokes in lifetime	0	Yes	0.0776	0.0776	0.0776	0.1276	0.1789	0.1676	0.0365	0.0404	0.0398	0.0005	9.47e-06	2.53e-05	0.0174	0.0183	0.0186	0.006	0.0062	0.0062
Forced vital capacity (FVC)	0	Yes	0.1703	0.1703	0.1703	0.0678	0.0007	0.0165	0.0196	0.0211	0.0206	0.0005	0.974	0.422	0.0764	0.0501	0.058	0.0084	0.0081	0.0082
Shortness of breath walking on level ground	0	Yes	0.0503	0.0503	0.0503	-0.1323	0.0351	-0.0008	0.0381	0.0378	0.0371	0.0005	0.354	0.982	-0.0546	-0.0307	-0.0392	0.0068	0.0069	0.0068
Non-cancer illness code_ self-reported: hypertension	0	Yes	0.114	0.114	0.114	-0.0739	0.0223	0.0028	0.0211	0.0232	0.0225	0.0005	0.335	0.902	-0.0437	-0.0072	-0.0191	0.0079	0.0082	0.0082
Non-cancer illness code_ self-reported: depression	0	Yes	0.0188	0.0188	0.0188	-0.1072	-0.0739	-0.0862	0.0306	0.0331	0.0327	0.0005	0.0257	0.0084	-0.0357	-0.0265	-0.0283	0.0056	0.0058	0.0058
Non-cancer illness code_ self-reported: high cholesterol	0	Yes	0.0401	0.0401	0.0401	-0.133	-0.0597	-0.074	0.0381	0.0409	0.0402	0.0005	0.145	0.0654	-0.0388	-0.0236	-0.0284	0.0114	0.0124	0.0121
Transport type for commuting to job workplace: Car/motor vehicle	0	Yes	0.0243	0.0243	0.0243	0.1463	0.2353	0.2219	0.0419	0.045	0.0447	0.0005	1.65e-07	6.89e-07	0.0473	0.055	0.0535	0.0055	0.0054	0.0055
Types of transport used (excluding work): Cycle	0	Yes	0.0247	0.0247	0.0247	0.1253	0.0353	0.0574	0.0359	0.0317	0.0326	0.0005	0.266	0.0785	0.0387	0.0251	0.0277	0.006	0.0059	0.006
Number of treatments/medications taken	0	Yes	0.0604	0.0604	0.0604	-0.0857	0.0373	0.009	0.025	0.0221	0.0224	0.0006	0.091	0.689	-0.0051	0.0236	0.0148	0.0065	0.0066	0.0066
Other eye problems	0	Yes	0.0092	0.0092	0.0092	-0.1772	-0.1286	-0.1405	0.0515	0.0508	0.0518	0.0006	0.0113	0.0067	-0.0236	-0.019	-0.0212	0.0058	0.006	0.006
Ever unenthusiastic/disinterested for a whole week	0	Yes	0.0577	0.0577	0.0577	-0.1718	-0.1216	-0.1396	0.0499	0.0475	0.0486	0.0006	0.0104	0.0041	-0.0212	-0.018	-0.0187	0.0063	0.0063	0.0064
Illnesses of mother: Diabetes	0	Yes	0.0209	0.0209	0.0209	-0.1472	-0.0151	-0.0446	0.0431	0.0372	0.0387	0.0006	0.685	0.249	-0.0408	-0.0299	-0.0348	0.0063	0.0063	0.0064
Vascular/heart problems diagnosed by doctor: High blood pressure	0	Yes	0.1159	0.1159	0.1159	-0.0732	0.024	0.0041	0.0212	0.0234	0.0227	0.0006	0.305	0.857	-0.0443	-0.0083	-0.02	0.0081	0.0083	0.0083
Pain type(s) experienced in last month: Headache	0	Yes	0.0452	0.0452	0.0452	-0.0858	-0.0676	-0.0737	0.025	0.0264	0.0263	0.0006	0.0105	0.005	-0.0306	-0.0224	-0.0255	0.0067	0.0069	0.0069
Age at last live birth	0	Yes	0.0877	0.0877	0.0877	-0.1054	-0.2246	-0.1997	0.031	0.0369	0.0358	0.0007	1.17e-09	2.39e-08	0.002	-0.0093	-0.0038	0.0063	0.0067	0.0066
Non-cancer illness code_ self-reported: pernicious anaemia	0	Yes	0.0038	0.0038	0.0038	-0.2396	-0.203	-0.2182	0.071	0.0701	0.0709	0.0007	0.0038	0.0021	0.0007	0.0016	0.0018	0.0058	0.006	0.0059
Medication for cholesterol_ blood pressure or diabetes: None of the above	0	Yes	0.0886	0.0886	0.0886	0.1087	-0.0016	0.0208	0.0321	0.0313	0.0314	0.0007	0.96	0.508	0.0248	0.0045	0.0091	0.0076	0.0079	0.0078
Diagnoses - main ICD10: I83 Varicose veins of lower extremities	0	Yes	0.019	0.019	0.019	0.1291	0.1582	0.1515	0.0381	0.0411	0.0408	0.0007	0.0001	0.0002	-0.0036	-0.0037	-0.0033	0.0066	0.0068	0.0068
Obesity class 2	23563607	Yes	0.1871	0.1871	0.1872	-0.1314	0.1373	0.0815	0.0391	0.0333	0.0329	0.0008	3.75e-05	0.0133	-0.0171	-0.0131	-0.0143	0.0093	0.0093	0.0093
Leptin_not_adjBMI	26833098	Yes	0.1034	0.1034	0.1035	-0.195	0.0062	-0.0363	0.0583	0.049	0.0506	0.0008	0.899	0.473	0.0049	0.0057	0.0055	0.0064	0.0065	0.0065
Frequency of other exercises in last 4 weeks	0	Yes	0.0212	0.0212	0.0213	0.1727	0.1605	0.1714	0.0514	0.0507	0.0518	0.0008	0.0015	0.0009	0.0584	0.0536	0.0541	0.0057	0.0057	0.0057
Mean time to correctly identify matches	0	Yes	0.0734	0.0734	0.0734	0.07	0.057	0.0616	0.0209	0.02	0.0204	0.0008	0.0043	0.0026	-0.0329	-0.0321	-0.0316	0.0062	0.0062	0.0063
Arm fat-free mass (left)	0	Yes	0.2654	0.2654	0.2654	-0.0711	0.099	0.0641	0.0212	0.0161	0.0159	0.0008	6.92e-10	5.53e-05	-0.0886	0.0157	-0.0177	0.0087	0.0089	0.0088
Non-cancer illness code_ self-reported: angina	0	Yes	0.0226	0.0226	0.0226	-0.1128	-0.0062	-0.0288	0.0338	0.033	0.0331	0.0008	0.852	0.384	-0.0254	-0.0143	-0.0182	0.006	0.0061	0.0061
Vascular/heart problems diagnosed by doctor: Angina	0	Yes	0.0219	0.0219	0.0219	-0.1148	-0.0078	-0.0302	0.0346	0.0341	0.0341	0.0009	0.82	0.376	-0.0258	-0.0145	-0.0185	0.006	0.0062	0.0061
Types of transport used (excluding work): Walk	0	Yes	0.0329	0.0329	0.0329	-0.0943	-0.1863	-0.1723	0.0283	0.0321	0.0312	0.0009	6.64e-09	3.52e-08	0.0013	-0.0116	-0.0081	0.006	0.0061	0.0061
Non-cancer illness code_ self-reported: migraine	0	Yes	0.0166	0.0166	0.0166	-0.1101	-0.1251	-0.1242	0.0334	0.0335	0.0334	0.001	0.0002	0.0002	-0.0139	-0.0138	-0.0141	0.0061	0.0063	0.0062
Vitamin and mineral supplements: None of the above	0	Yes	0.0301	0.0301	0.0301	-0.0912	-0.0686	-0.0695	0.0278	0.0277	0.0275	0.001	0.0133	0.0115	-0.1163	-0.1124	-0.1129	0.0059	0.0059	0.0059
Types of physical activity in last 4 weeks: Walking for pleasure (not as a means of transport)	0	Yes	0.0373	0.0373	0.0373	0.1133	0.0116	0.0336	0.0345	0.0304	0.0313	0.001	0.704	0.283	0.0717	0.0492	0.0573	0.0067	0.0067	0.0067
Serum creatinine (non-diabetes)	26831199	Yes	0.1164	0.1164	0.1164	-0.0906	-0.0973	-0.0976	0.0278	0.0292	0.029	0.0011	0.0009	0.0008	-0.0179	-0.0174	-0.0179	0.0087	0.0087	0.0087
Average number of double bonds in a fatty acid chain	27005778	Yes	0.1679	0.1679	0.1677	0.1818	0.1355	0.1489	0.0558	0.0539	0.0538	0.0011	0.012	0.0057	-0.0085	-0.0102	-0.01	0.0061	0.0063	0.0062
Illnesses of mother: None of the above (group 1)	0	Yes	0.0172	0.0172	0.0172	0.1214	0.0232	0.0455	0.0372	0.0365	0.0366	0.0011	0.524	0.213	0.0213	0.0153	0.0178	0.0068	0.0067	0.0067
Triglycerides in very large HDL	27005778	Yes	0.0819	0.0819	0.0821	-0.2609	-0.2726	-0.2663	0.0806	0.082	0.0816	0.0012	0.0009	0.0011	-0.002	-0.0007	-0.0016	0.0103	0.0105	0.0105
Arm predicted mass (left)	0	Yes	0.2646	0.2646	0.2646	-0.0704	0.1003	0.0651	0.0217	0.0161	0.0161	0.0012	4.92e-10	5.04e-05	-0.0886	0.0155	-0.0178	0.0088	0.009	0.0089
Cigarettes smoked per day	20418890	Yes	0.0528	0.0528	0.0528	-0.1887	-0.0847	-0.1041	0.0586	0.0516	0.0525	0.0013	0.101	0.0474	-0.0006	-0.0001	-0.0007	0.0057	0.0057	0.0056
Primary biliary cirrhosis	26394269	Yes	0.378	0.378	0.3781	-0.1339	-0.0979	-0.108	0.0415	0.0427	0.0427	0.0013	0.022	0.0115	0.0092	0.0081	0.0082	0.0067	0.0072	0.007
Difference in height between childhood and adulthood; age 8	23449627	Yes	0.3434	0.3434	0.3435	0.1346	0.0582	0.0732	0.0419	0.0433	0.0425	0.0013	0.179	0.0848	-0.0095	-0.0089	-0.0085	0.0064	0.0063	0.0064
Pain type(s) experienced in last month: Stomach or abdominal pain	0	Yes	0.0218	0.0218	0.0218	-0.1269	-0.0554	-0.0776	0.0396	0.0382	0.0392	0.0013	0.147	0.048	-0.0224	-0.0177	-0.0192	0.0057	0.006	0.006
HOMA-IR	20081858	Yes	0.0669	0.0669	0.0668	-0.1943	-0.0277	-0.0654	0.0613	0.0578	0.0579	0.0015	0.631	0.258	-0.0018	-0.0006	-0.0007	0.0055	0.0056	0.0056
Apolipoprotein B	27005778	Yes	0.0823	0.0823	0.0823	-0.3162	-0.2492	-0.2671	0.0994	0.0847	0.0881	0.0015	0.0033	0.0024	0.0027	0.0036	0.0035	0.0095	0.01	0.01
Excessive daytime sleepiness	27992416	Yes	0.054	0.054	0.0539	-0.103	-0.0606	-0.0725	0.0324	0.0335	0.0331	0.0015	0.0706	0.0286	-0.0228	-0.0158	-0.0175	0.0054	0.0055	0.0054
Reason for glasses/contact lenses: For astigmatism	0	Yes	0.0089	0.0089	0.0089	-0.1749	-0.2168	-0.2119	0.0552	0.0607	0.0602	0.0015	0.0004	0.0004	-0.0201	-0.0237	-0.0231	0.0065	0.0067	0.0066
Types of physical activity in last 4 weeks: Heavy DIY (eg: weeding_ lawn mowing_ carpentry_ digging)	0	Yes	0.0341	0.0341	0.0341	0.0919	0.0227	0.0388	0.029	0.0272	0.0277	0.0015	0.404	0.161	0.0565	0.0433	0.0473	0.0063	0.0064	0.0064
Medication for cholesterol_ blood pressure or diabetes: Insulin	0	Yes	0.0101	0.0101	0.0101	-0.2357	-0.1168	-0.1406	0.0743	0.0732	0.0719	0.0015	0.111	0.0505	-0.0206	-0.0119	-0.015	0.0057	0.0059	0.0059
Ratio of bisallylic groups to total fatty acids	27005778	Yes	0.27	0.27	0.2698	0.1708	0.1204	0.1339	0.0541	0.0498	0.0501	0.0016	0.0156	0.0076	-0.0077	-0.0092	-0.0091	0.0059	0.006	0.0059
Miserableness	0	Yes	0.0645	0.0645	0.0645	-0.0793	-0.0349	-0.0457	0.0254	0.0264	0.0262	0.0018	0.185	0.0811	-0.0251	-0.015	-0.019	0.0064	0.0069	0.0068
Whole body water mass	0	Yes	0.2897	0.2897	0.2897	-0.0667	0.0876	0.0561	0.0213	0.0157	0.0159	0.0018	2.45e-08	0.0004	-0.091	0.0072	-0.0244	0.009	0.0092	0.0092
Platelet count	22139419	Yes	0.1191	0.1191	0.1192	-0.1041	-0.0963	-0.0982	0.0335	0.0338	0.034	0.0019	0.0044	0.0039	0.0146	0.0147	0.0148	0.0056	0.0057	0.0057
18:2 linoleic acid (LA)	27005778	Yes	0.1244	0.1244	0.1251	-0.2686	-0.2828	-0.2797	0.0866	0.082	0.0829	0.0019	0.0006	0.0007	0.0018	0.0046	0.0035	0.0082	0.0085	0.0084
Whole body fat-free mass	0	Yes	0.2897	0.2897	0.2897	-0.0662	0.0872	0.056	0.0213	0.0156	0.0158	0.0019	2.44e-08	0.0004	-0.0907	0.0069	-0.0246	0.0091	0.0093	0.0092
Loneliness_ isolation	0	Yes	0.0381	0.0381	0.0381	-0.0942	-0.0224	-0.041	0.0304	0.0284	0.029	0.002	0.431	0.157	-0.0507	-0.0405	-0.0445	0.0065	0.0065	0.0066
Maximum heart rate during fitness test	0	Yes	0.0676	0.0676	0.0676	-0.1387	-0.2225	-0.2025	0.045	0.0503	0.0492	0.002	9.77e-06	3.8e-05	-0.0091	-0.0125	-0.0115	0.0061	0.0066	0.0064
Medication for pain relief_ constipation_ heartburn: Aspirin	0	Yes	0.0212	0.0212	0.0212	-0.0995	0.0165	-0.0069	0.0325	0.0331	0.0327	0.0022	0.618	0.834	-0.0302	-0.0123	-0.0175	0.006	0.0063	0.0062
Concentration of small LDL particles	27005778	Yes	0.0916	0.0916	0.0918	-0.282	-0.2312	-0.2463	0.0926	0.0796	0.083	0.0023	0.0037	0.003	0.0017	0.003	0.0029	0.0092	0.0097	0.0096
Types of transport used (excluding work): Car/motor vehicle	0	Yes	0.0246	0.0246	0.0246	0.0851	0.1172	0.1148	0.028	0.0281	0.0282	0.0023	3.02e-05	4.63e-05	0.0627	0.0659	0.0661	0.0057	0.0055	0.0055
Non-cancer illness code_ self-reported: psoriasis	0	Yes	0.007	0.007	0.007	-0.1611	-0.1241	-0.1309	0.0531	0.0542	0.0543	0.0024	0.0221	0.0158	-0.0047	-0.0019	-0.003	0.0057	0.0058	0.0058
Leucine	27005778	Yes	0.0437	0.0438	0.0441	-0.2756	-0.1989	-0.2101	0.0915	0.086	0.0862	0.0026	0.0207	0.0148	0.0083	0.0115	0.0099	0.0062	0.0063	0.0063
Years of schooling 2013	23722424	Yes	0.0843	0.0843	0.0842	-0.1006	-0.2024	-0.1806	0.0333	0.0376	0.0362	0.0026	7.27e-08	6.11e-07	0.0107	0.0096	0.0103	0.0072	0.0072	0.0072
Impedance of whole body	0	Yes	0.2587	0.2587	0.2587	0.0555	-0.1306	-0.0928	0.0185	0.0197	0.0182	0.0027	3.44e-11	3.5e-07	0.0653	-0.0357	-0.0025	0.0084	0.009	0.0089
Diagnoses - main ICD10: M20 Acquired deformities of fingers and toes	0	Yes	0.0095	0.0095	0.0095	0.1525	0.196	0.184	0.0509	0.0539	0.0536	0.0027	0.0003	0.0006	0.0119	0.0121	0.0116	0.0065	0.0064	0.0064
Fasting insulin main effect	22581228	Yes	0.0673	0.0673	0.0672	-0.1549	0.0005	-0.0309	0.052	0.0477	0.048	0.0029	0.992	0.52	-0.0055	-0.0036	-0.0044	0.0058	0.006	0.0059
Non-cancer illness code_ self-reported: type 2 diabetes	0	Yes	0.0062	0.0062	0.0062	-0.2216	-0.0594	-0.0951	0.0746	0.0667	0.0674	0.003	0.373	0.158	-0.0328	-0.022	-0.0263	0.0065	0.0066	0.0066
Ever used hormone-replacement therapy (HRT)	0	Yes	0.0408	0.0408	0.0408	0.1054	0.1449	0.1352	0.0359	0.038	0.0373	0.0033	0.0001	0.0003	0.0108	0.0104	0.0102	0.0061	0.0061	0.0061
Offspring birth weight (maternal effect) adjusted for offspring genotype	31043758	Yes	0.1039			-0.0697			0.0238			0.0034			0.0013			0.0067
Handedness (chirality/laterality): Use both right and left hands equally	0	Yes	0.0042	0.0042	0.0042	-0.1989	-0.1687	-0.1767	0.0685	0.0677	0.0686	0.0037	0.0128	0.01	-0.013	-0.0097	-0.0114	0.0059	0.0059	0.0059
Duration of heavy DIY	0	Yes	0.0342	0.0342	0.0342	-0.104	-0.0635	-0.0743	0.036	0.0367	0.0364	0.0038	0.0833	0.0413	0.0034	0.0046	0.004	0.0054	0.0055	0.0055
Arm predicted mass (right)	0	Yes	0.2651	0.2651	0.2651	-0.0599	0.1027	0.0694	0.0207	0.016	0.0157	0.0038	1.27e-10	1.05e-05	-0.0798	0.018	-0.0128	0.0088	0.0091	0.009
Medication for pain relief_ constipation_ heartburn: Omeprazole (e.g. Zanprol)	0	Yes	0.0183	0.0183	0.0183	-0.0966	0.0111	-0.0161	0.0334	0.032	0.0322	0.0038	0.728	0.617	-0.0177	-0.0051	-0.0088	0.0063	0.0064	0.0063
Loud music exposure frequency	0	Yes	0.0297	0.0297	0.0297	-0.1335	-0.09	-0.1043	0.0462	0.0452	0.0455	0.0039	0.0466	0.022	0.0012	0.0057	0.0041	0.0056	0.0055	0.0055
Current employment status: Unable to work because of sickness or disability	0	Yes	0.0246	0.0246	0.0246	-0.1001	0.0305	0.0029	0.0347	0.0327	0.0331	0.0039	0.351	0.931	-0.0575	-0.0417	-0.0491	0.0063	0.0064	0.0064
Obesity class 3	23563607	Yes	0.1218	0.1219	0.1219	-0.1296	0.1358	0.08	0.0451	0.044	0.043	0.004	0.002	0.0628	-0.0135	-0.0111	-0.0116	0.0082	0.0078	0.0079
Pack years adult smoking as proportion of life span exposed to smoking PREVIEW ONLY	0	Yes	0.1266	0.1266	0.1266	-0.0766	0.0545	0.0255	0.0266	0.0278	0.0269	0.004	0.0497	0.342	-0.0619	-0.0523	-0.0561	0.0059	0.006	0.006
Arm fat-free mass (right)	0	Yes	0.2662	0.2662	0.2663	-0.0585	0.1033	0.0703	0.0204	0.0159	0.0156	0.0041	9.28e-11	7.01e-06	-0.0814	0.0169	-0.0142	0.0087	0.009	0.0089
Frequency of unenthusiasm / disinterest in last 2 weeks	0	Yes	0.0388	0.0388	0.0388	-0.0978	-0.0136	-0.0341	0.0342	0.0306	0.0316	0.0042	0.657	0.28	-0.0602	-0.0479	-0.0523	0.0061	0.0064	0.0063
Years of schooling (proxy cognitive performance)	25201988	Yes	0.105	0.1049	0.1049	-0.0986	-0.1996	-0.1782	0.0345	0.0396	0.0382	0.0043	4.6e-07	3.01e-06	0.0082	0.0062	0.0072	0.0071	0.0072	0.0072
Illnesses of siblings: High blood pressure	0	Yes	0.0365	0.0365	0.0365	-0.0845	0.0227	-0.0017	0.0295	0.0324	0.0316	0.0043	0.482	0.958	0.0052	0.0153	0.011	0.0061	0.006	0.006
Average number of methylene groups per a double bond	27005778	Yes	0.1976	0.1976	0.1974	-0.1682	-0.1107	-0.1262	0.0595	0.054	0.0548	0.0047	0.0404	0.0212	0.0079	0.0093	0.0092	0.0062	0.0064	0.0063
Number of children ever born	27798627	Yes	0.0255	0.0255	0.0255	0.0909	0.1453	0.1317	0.0321	0.0336	0.0334	0.0047	1.5e-05	8.04e-05	-0.006	-0.0058	-0.0056	0.0061	0.0061	0.0061
Reason for glasses/contact lenses: For short-sightedness_ i.e. only or mainly for distance viewing such as driving_ cinema etc (called myopia)	0	Yes	0.025	0.025	0.025	-0.115	-0.1619	-0.1528	0.0406	0.0437	0.0433	0.0047	0.0002	0.0004	-0.0179	-0.0171	-0.018	0.0068	0.0068	0.0068
Omega-3 fatty acids	27005778	Yes	0.1494	0.1495	0.1502	-0.174	-0.1747	-0.1735	0.0617	0.0612	0.0617	0.0048	0.0043	0.0049	0.0068	0.0063	0.0062	0.0058	0.0058	0.0059
Illnesses of father: Heart disease	0	Yes	0.03	0.03	0.03	-0.1012	-0.0519	-0.063	0.0358	0.035	0.0354	0.0048	0.138	0.075	-0.0047	9.585e-05	-0.0018	0.0068	0.0067	0.0068
Total lipids in small LDL	27005778	Yes	0.083	0.083	0.0831	-0.2895	-0.2309	-0.2492	0.1031	0.0869	0.091	0.005	0.0078	0.0062	0.0026	0.0034	0.0035	0.0095	0.0101	0.01
Pack years of smoking PREVIEW ONLY	0	Yes	0.1092	0.1092	0.1092	-0.0804	0.0541	0.0239	0.0286	0.0296	0.0287	0.005	0.0677	0.405	-0.057	-0.0473	-0.0505	0.006	0.006	0.0061
Creatinine (enzymatic) in urine	0	Yes	0.066	0.066	0.066	-0.07	0.0182	-0.0002	0.0251	0.0256	0.0256	0.0053	0.478	0.992	-0.0524	-0.0197	-0.0295	0.0074	0.0075	0.0075
Cancer code_ self-reported: malignant melanoma	0	Yes	0.0048	0.0048	0.0048	0.1849	0.1692	0.1698	0.0665	0.0692	0.0685	0.0054	0.0144	0.0132	-0.0087	-0.0092	-0.0086	0.0054	0.0056	0.0056
Comparative body size at age 10	0	Yes	0.1461	0.1461	0.1461	-0.0539	0.1066	0.0748	0.0194	0.0196	0.0184	0.0056	5e-08	5e-05	-0.0098	0.0207	0.0073	0.007	0.0071	0.0071
Falls in the last year	0	Yes	0.0329	0.0329	0.0329	-0.1003	0.0101	-0.016	0.0362	0.0299	0.0315	0.0056	0.735	0.612	-0.0403	-0.0269	-0.0327	0.0067	0.0067	0.0067
Illnesses of siblings: Severe depression	0	Yes	0.0144	0.0144	0.0144	-0.1103	-0.0975	-0.1041	0.04	0.042	0.0424	0.0059	0.0204	0.014	-0.0253	-0.025	-0.0251	0.0052	0.0054	0.0054
Alcohol drinker status: Never	0	Yes	0.0145	0.0145	0.0145	-0.0925	-0.0681	-0.0754	0.0337	0.0343	0.0343	0.0061	0.0471	0.0281	-0.0344	-0.0283	-0.0305	0.0056	0.0056	0.0057
Medication for cholesterol_ blood pressure_ diabetes_ or take exogenous hormones: None of the above	0	Yes	0.0658	0.0658	0.0658	0.0825	-0.0085	0.0127	0.0303	0.0346	0.0336	0.0064	0.807	0.707	0.0163	-0.0047	0.0031	0.0068	0.0071	0.007
Family relationship satisfaction	0	Yes	0.0584	0.0584	0.0584	-0.1056	-0.1067	-0.1107	0.0388	0.0386	0.0391	0.0065	0.0057	0.0046	-0.0357	-0.0363	-0.0366	0.006	0.0059	0.0059
Most recent bowel cancer screening	0	Yes	0.0116	0.0116	0.0116	-0.3005	-0.3425	-0.3288	0.1105	0.1181	0.1156	0.0066	0.0037	0.0045	-0.0043	-0.0034	-0.0042	0.0057	0.0058	0.0058
Hand grip strength (left)	0	Yes	0.1037	0.1037	0.1038	0.0494	0.0334	0.0401	0.0183	0.0186	0.0186	0.007	0.0721	0.0309	0.047	0.0464	0.0476	0.0065	0.0067	0.0066
Bipolar Disorder	31043756	No	0.3443	0.3444	0.3444	-0.0751	-0.0943	-0.091	0.0279	0.0278	0.028	0.0071	0.0007	0.0012	0.0043	0.0047	0.0041	0.0062	0.0061	0.0062
Adiponectin	22479202	Yes	0.116	0.116	0.116	0.1397	0.1797	0.1675	0.0519	0.0503	0.0512	0.0071	0.0004	0.0011	-0.003	-0.0042	-0.0029	0.0069	0.007	0.007
Mean Accumbens	25607358	Yes	0.0891	0.0891	0.089	0.2069	0.1806	0.185	0.0769	0.0768	0.0771	0.0071	0.0187	0.0164	-0.0065	-0.0051	-0.0054	0.006	0.0062	0.0062
Eye problems/disorders: Diabetes related eye disease	0	Yes	0.0198	0.0198	0.0198	-0.1769	-0.0283	-0.061	0.0657	0.0588	0.0602	0.0071	0.63	0.311	-0.0306	-0.0196	-0.0233	0.0058	0.0059	0.0059
Relative age voice broke	0	Yes	0.0723	0.0723	0.0722	0.0826	-0.0035	0.0133	0.0307	0.0301	0.03	0.0072	0.906	0.658	-0.0005	-0.0095	-0.0054	0.0064	0.0064	0.0064
Phospholipids in medium LDL	27005778	Yes	0.0691	0.069	0.069	-0.2474	-0.1993	-0.2169	0.0923	0.0802	0.0837	0.0074	0.013	0.0096	0.0005	0.0009	0.0012	0.0097	0.0104	0.0103
Pack Years	30617275	Yes	0.1039	0.1039	0.1044	-0.2702	-0.1479	-0.1769	0.1013	0.0968	0.0962	0.0076	0.126	0.0659	0.0108	0.0059	0.0078	0.0334	0.0345	0.034
Mouth/teeth dental problems: Toothache	0	Yes	0.0086	0.0086	0.0085	-0.1397	-0.089	-0.1034	0.0524	0.0506	0.0515	0.0077	0.0787	0.0449	-0.0306	-0.0253	-0.0272	0.0056	0.0057	0.0057
Illnesses of siblings: Heart disease	0	Yes	0.0169	0.0169	0.0169	-0.1139	-0.0004	-0.0256	0.043	0.0388	0.0395	0.008	0.991	0.518	-0.0154	-0.0064	-0.0102	0.0059	0.006	0.006
Transport type for commuting to job workplace: Walk	0	Yes	0.0167	0.0167	0.0167	-0.1166	-0.1973	-0.1845	0.044	0.0475	0.0465	0.0081	3.32e-05	7.36e-05	-0.0251	-0.0292	-0.0285	0.0055	0.0054	0.0054
Urate	23263486	Yes	0.1777	0.1777	0.1777	-0.0708	-0.0002	-0.0146	0.0268	0.021	0.0213	0.0082	0.993	0.491	-0.0103	-0.0072	-0.0084	0.0061	0.0063	0.0062
Work/job satisfaction	0	Yes	0.0482	0.0482	0.0482	-0.1118	-0.108	-0.1119	0.0424	0.043	0.0427	0.0084	0.0119	0.0087	-0.0178	-0.0175	-0.0181	0.0057	0.0056	0.0056
Free cholesterol in large HDL	27005778	Yes	0.1032	0.1031	0.1031	0.1726	0.0473	0.0775	0.0666	0.0704	0.069	0.0095	0.501	0.262	-0.0099	-0.0091	-0.0096	0.0087	0.0089	0.0088
Phospholipids in very small VLDL	27005778	Yes	0.082	0.082	0.0819	-0.204	-0.1564	-0.1687	0.0787	0.0752	0.0758	0.0095	0.0375	0.026	-0.0048	-0.0045	-0.0045	0.0099	0.0105	0.0104
Medication for pain relief_ constipation_ heartburn: Paracetamol	0	Yes	0.0429	0.0429	0.0429	-0.0646	0.0143	-0.0061	0.0249	0.0227	0.0231	0.0095	0.53	0.791	-0.0184	-0.0037	-0.0083	0.0059	0.0059	0.0058
Forced Vital capacity(FVC)	28166213	Yes	0.2627	0.2627	0.2627	0.065	0.0236	0.0329	0.0251	0.0257	0.0256	0.0097	0.358	0.198	0.0352	0.0242	0.0278	0.006	0.006	0.006
Concentration of IDL particles	27005778	Yes	0.0694	0.0694	0.0693	-0.2355	-0.1801	-0.1946	0.0916	0.0813	0.0833	0.0101	0.0268	0.0195	-0.0056	-0.0051	-0.0052	0.0103	0.011	0.0109
Phospholipids in large HDL	27005778	Yes	0.1254	0.1254	0.1253	0.156	0.0456	0.0725	0.0607	0.0613	0.0607	0.0101	0.457	0.232	-0.0117	-0.0106	-0.0112	0.0087	0.0088	0.0088
Illnesses of father: Diabetes	0	Yes	0.0186	0.0186	0.0186	-0.1203	-0.0127	-0.0335	0.0468	0.0433	0.0441	0.0101	0.769	0.448	-0.0168	-0.0083	-0.0124	0.0064	0.0067	0.0066
Concentration of medium LDL particles	27005778	Yes	0.075	0.075	0.075	-0.2723	-0.2163	-0.2341	0.106	0.0881	0.0927	0.0102	0.0141	0.0115	-9.36e-05	0.0007	0.0008	0.0098	0.0106	0.0104
Glucose	27005778	Yes	0.0849	0.0849	0.0847	-0.1278	-0.0923	-0.1017	0.0499	0.0501	0.0505	0.0104	0.0653	0.044	0.0062	0.0061	0.0059	0.0052	0.0053	0.0053
Femoral neck bone mineral density	22504420	Yes	0.3063	0.3063	0.3064	0.0677	0.0787	0.076	0.0264	0.0269	0.0269	0.0105	0.0035	0.0047	-0.0095	-0.0113	-0.0108	0.0058	0.0059	0.0059
Autism spectrum disorder	0	Yes	0.4554	0.4554	0.4557	-0.0967	-0.1195	-0.1154	0.0379	0.0405	0.0404	0.0108	0.0032	0.0043	-0.0087	-0.0061	-0.0069	0.0055	0.0057	0.0057
Total lipids in medium LDL	27005778	Yes	0.0763	0.0763	0.0762	-0.2635	-0.2104	-0.2279	0.1035	0.0865	0.0908	0.0109	0.015	0.0121	9.4e-05	0.0008	0.0009	0.0099	0.0107	0.0106
Total Cholesterol	20686565	Yes	0.1323	0.1322	0.1322	-0.1132	-0.111	-0.1131	0.0451	0.0443	0.0444	0.012	0.0122	0.0109	-0.0166	-0.0158	-0.0159	0.0146	0.0155	0.0153
Number of trend entries	0	Yes	0.0311	0.0311	0.031	0.1703	0.0904	0.1073	0.0679	0.0663	0.067	0.0121	0.173	0.109	0.0148	0.0091	0.0115	0.0059	0.0058	0.0059
Tinnitus: Yes_ now most or all of the time	0	Yes	0.0334	0.0334	0.0334	-0.0998	-0.1018	-0.1036	0.04	0.0415	0.0415	0.0125	0.0142	0.0126	-0.0115	-0.0106	-0.0108	0.0059	0.006	0.0061
Total cholesterol in large HDL	27005778	Yes	0.1015	0.1015	0.1014	0.1759	0.047	0.0784	0.0706	0.0752	0.0731	0.0127	0.532	0.284	-0.0119	-0.0103	-0.0112	0.009	0.0092	0.0091
Length of working week for main job	0	Yes	0.0192	0.0192	0.0192	-0.1098	-0.0071	-0.0286	0.0442	0.0463	0.0458	0.0129	0.878	0.533	-0.0208	-0.0142	-0.0165	0.0057	0.0058	0.0058
Cough on most days	0	Yes	0.0469	0.0469	0.0469	-0.1066	-0.0746	-0.088	0.0429	0.0457	0.0454	0.0129	0.102	0.0526	-0.0161	-0.0081	-0.0104	0.0059	0.0063	0.0062
Medication for cholesterol_ blood pressure_ diabetes_ or take exogenous hormones: Hormone replacement therapy	0	Yes	0.016	0.016	0.0161	0.1167	0.1086	0.1083	0.0469	0.0469	0.0467	0.0129	0.0206	0.0203	0.0048	0.0035	0.0034	0.0059	0.0059	0.0059
Guilty feelings	0	Yes	0.0513	0.0513	0.0513	-0.0606	-0.0595	-0.0593	0.0245	0.0259	0.0256	0.0132	0.0216	0.0208	-0.0253	-0.0252	-0.0256	0.0061	0.0063	0.0063
Multiple sclerosis	21833088	Yes	0.0571	0.0571	0.0572	-0.2465	-0.1829	-0.2013	0.0997	0.0959	0.098	0.0134	0.0566	0.04	0.0024	0.0012	0.0016	0.0071	0.0075	0.0074
Cholesterol esters in large HDL	27005778	Yes	0.1188	0.1188	0.1187	0.1651	0.0433	0.0737	0.0669	0.0712	0.0695	0.0135	0.542	0.289	-0.0132	-0.0114	-0.0124	0.0089	0.0091	0.0091
Valine	27005778	Yes	0.0565	0.0565	0.0567	-0.1746	-0.1005	-0.1137	0.0709	0.0677	0.0686	0.0137	0.138	0.0974	0.0088	0.0104	0.0092	0.0057	0.0057	0.0058
Fed-up feelings	0	Yes	0.0719	0.0719	0.0719	-0.0708	-0.0042	-0.0191	0.029	0.0278	0.0282	0.0146	0.88	0.498	-0.0475	-0.03	-0.0366	0.0067	0.007	0.007
Eczema	26482879	Yes	0.068	0.068	0.068	0.1139	0.1455	0.1418	0.0467	0.0481	0.048	0.0147	0.0025	0.0031	-0.0076	-0.0088	-0.0091	0.006	0.006	0.006
Diagnoses - main ICD10: R07 Pain in throat and chest	0	Yes	0.0167	0.0167	0.0167	-0.0814	0.0408	0.0158	0.0334	0.0338	0.0335	0.0148	0.228	0.636	-0.0225	-0.0125	-0.0164	0.0061	0.006	0.0061
Total lipids in large HDL	27005778	Yes	0.1275	0.1275	0.1274	0.151	0.0375	0.0653	0.062	0.0645	0.0634	0.0149	0.561	0.302	-0.0121	-0.0109	-0.0116	0.009	0.0091	0.0091
Illnesses of mother: High blood pressure	0	Yes	0.0293	0.0293	0.0293	-0.0777	-0.0083	-0.0258	0.0319	0.0329	0.0327	0.0149	0.8	0.429	-0.0033	0.0021	-0.0011	0.0071	0.007	0.0071
Cholesterol esters in medium LDL	27005778	Yes	0.0753	0.0753	0.0752	-0.2405	-0.1942	-0.2095	0.0991	0.0844	0.0884	0.0152	0.0214	0.0177	-0.0008	8.7894e-06	5.1243e-05	0.0099	0.0107	0.0106
Total cholesterol in small LDL	27005778	Yes	0.0665	0.0665	0.0665	-0.281	-0.2257	-0.2416	0.1162	0.0944	0.0999	0.0156	0.0168	0.0156	0.0012	0.0025	0.0022	0.0097	0.0103	0.0102
Description of average fatty acid chain length; not actual carbon number	27005778	Yes	0.0946	0.0946	0.0943	0.1902	0.1702	0.1741	0.0794	0.0779	0.0787	0.0166	0.029	0.027	-0.008	-0.0102	-0.0097	0.0058	0.0058	0.0059
Ever highly irritable/argumentative for 2 days	0	Yes	0.0522	0.0522	0.0522	-0.0832	-0.003	-0.022	0.0347	0.0376	0.037	0.0166	0.936	0.552	-0.0056	0.0034	-2.6044e-05	0.0057	0.0061	0.0061
Concentration of large HDL particles	27005778	Yes	0.1296	0.1296	0.1295	0.1461	0.0349	0.062	0.061	0.0632	0.0621	0.0167	0.581	0.318	-0.0118	-0.0106	-0.0113	0.009	0.0091	0.0091
Concentration of large LDL particles	27005778	Yes	0.0686	0.0686	0.0685	-0.2532	-0.1994	-0.2163	0.1059	0.0884	0.0929	0.0168	0.0241	0.0199	-0.0032	-0.0027	-0.0026	0.0104	0.0112	0.0111
Frequency of stair climbing in last 4 weeks	0	Yes	0.0351	0.0351	0.0351	0.066	-0.0275	-0.0047	0.0276	0.0253	0.0256	0.0168	0.277	0.854	0.0405	0.019	0.0261	0.0057	0.0056	0.0056
Diagnoses - main ICD10: K44 Diaphragmatic hernia	0	Yes	0.0051	0.0051	0.0051	-0.1584	-0.0868	-0.1037	0.0663	0.0643	0.0644	0.017	0.177	0.107	0.0045	0.0108	0.0087	0.0059	0.0061	0.006
Non-cancer illness code_ self-reported: gout	0	Yes	0.0249	0.0249	0.0249	-0.0763	-0.0191	-0.0319	0.0321	0.0295	0.0297	0.0175	0.516	0.284	-0.0159	-0.0049	-0.0068	0.0053	0.0055	0.0054
Diagnoses - main ICD10: K80 Cholelithiasis	0	Yes	0.0095	0.0095	0.0095	-0.1172	0.0126	-0.0189	0.0493	0.0487	0.0484	0.0175	0.796	0.696	-0.0288	-0.0166	-0.0209	0.0071	0.0071	0.0072
Total lipids in IDL	27005778	Yes	0.0667	0.0667	0.0665	-0.2206	-0.1729	-0.1863	0.0929	0.0823	0.0845	0.0176	0.0356	0.0275	-0.0067	-0.0061	-0.0062	0.0104	0.0112	0.0111
Fathers age at death	0	Yes	0.0341	0.0341	0.0341	0.0847	-0.0363	-0.0075	0.0357	0.0392	0.0383	0.0178	0.353	0.845	0.006	-0.0025	0.0007	0.0074	0.0078	0.0078
Illnesses of father: None of the above (group 1)	0	Yes	0.0148	0.0148	0.0148	0.1098	0.0222	0.0396	0.0464	0.0447	0.0452	0.0178	0.62	0.381	0.0112	0.0037	0.0071	0.006	0.0061	0.0061
Mineral and other dietary supplements: Zinc	0	Yes	0.0109	0.0109	0.0109	0.0925	0.0583	0.0607	0.0391	0.0409	0.0402	0.0179	0.154	0.131	0.0148	0.012	0.0126	0.006	0.0062	0.0061
Total cholesterol in HDL	27005778	Yes	0.0911	0.0911	0.091	0.1481	0.0261	0.0545	0.063	0.0644	0.0632	0.0187	0.685	0.388	-0.0098	-0.0081	-0.0089	0.0079	0.008	0.008
Diagnoses - main ICD10: I20 Angina pectoris	0	Yes	0.0084	0.0084	0.0084	-0.1108	0.006	-0.0218	0.0473	0.0523	0.0515	0.0192	0.908	0.672	-0.0221	-0.0155	-0.0179	0.0063	0.0065	0.0065
Number of full brothers	0	Yes	0.0186	0.0186	0.0186	-0.081	0.0028	-0.0181	0.0346	0.0359	0.0354	0.0193	0.938	0.61	-0.0139	-0.0068	-0.0106	0.0056	0.0059	0.0059
Coronary artery disease	26343387	Yes	0.0793	0.0793	0.0793	-0.0523	0.0304	0.0125	0.0225	0.0227	0.0224	0.0199	0.18	0.578	-0.0096	-0.0111	-0.0113	0.007	0.0073	0.0073
Childhood obesity	22484627	Yes	0.4154	0.4154	0.4152	-0.0754	0.1063	0.0736	0.0324	0.038	0.0365	0.0201	0.0052	0.044	0.0015	0.0016	0.0007	0.0056	0.0055	0.0055
Wheeze or whistling in the chest in last year	0	Yes	0.0602	0.0602	0.0602	-0.0623	0.0665	0.0376	0.0271	0.0244	0.0246	0.0216	0.0063	0.126	-0.0638	-0.0404	-0.0488	0.0071	0.0073	0.0073
Total lipids in large LDL	27005778	Yes	0.0678	0.0678	0.0677	-0.2419	-0.1927	-0.2086	0.1055	0.0886	0.093	0.0219	0.0296	0.0249	-0.0035	-0.0029	-0.0028	0.0104	0.0112	0.0111
Serum total cholesterol	27005778	Yes	0.0592	0.0592	0.0592	-0.2499	-0.2467	-0.2493	0.1091	0.0987	0.1013	0.0219	0.0124	0.0139	-0.0044	-0.0024	-0.003	0.0096	0.0102	0.0101
Neo-conscientiousness	21173776	Yes	0.0723	0.0723	0.0723	0.2332	0.2278	0.2239	0.1021	0.1058	0.1044	0.0224	0.0313	0.032	-0.0025	-0.0019	-0.0018	0.0068	0.007	0.007
Cholesterol esters in large LDL	27005778	Yes	0.0692	0.0692	0.0691	-0.2292	-0.188	-0.2024	0.1014	0.0866	0.0906	0.0238	0.0299	0.0255	-0.0032	-0.0024	-0.0024	0.0102	0.011	0.0108
Phospholipids in IDL	27005778	Yes	0.0547	0.0547	0.0545	-0.2404	-0.1867	-0.2016	0.1068	0.0918	0.0952	0.0244	0.0419	0.0342	-0.0058	-0.0059	-0.0057	0.0108	0.0116	0.0115
Tinnitus: Yes_ now some of the time	0	Yes	0.0094	0.0094	0.0094	-0.1945	-0.1717	-0.1891	0.0865	0.085	0.0863	0.0246	0.0434	0.0285	-0.0042	-0.004	-0.0031	0.0057	0.0056	0.0056
Forced expiratory volume in 1-second (FEV1)	0	Yes	0.1475	0.1474	0.1474	0.0438	-0.0098	0.0025	0.0195	0.021	0.0207	0.0247	0.641	0.902	0.0704	0.0555	0.0596	0.008	0.0079	0.008
Diagnoses - main ICD10: N81 Female genital prolapse	0	Yes	0.007	0.007	0.007	0.1218	0.1598	0.1565	0.0542	0.0555	0.0552	0.0247	0.004	0.0046	-0.0095	-0.0064	-0.0085	0.0065	0.0064	0.0065
Mood swings	0	Yes	0.0713	0.0713	0.0713	-0.0517	0.0091	-0.0058	0.023	0.0239	0.0236	0.0248	0.702	0.806	-0.0153	-0.0034	-0.0075	0.007	0.0072	0.0071
Phospholipids in large LDL	27005778	Yes	0.0551	0.0551	0.055	-0.2348	-0.1841	-0.2018	0.105	0.0905	0.0946	0.0253	0.042	0.0329	-0.0034	-0.0036	-0.0033	0.0106	0.0114	0.0113
Medication for cholesterol_ blood pressure or diabetes: Blood pressure medication	0	Yes	0.1039	0.1039	0.1039	-0.0643	0.0393	0.0192	0.0288	0.0281	0.0282	0.0253	0.163	0.496	-0.0204	0.0005	-0.0042	0.0071	0.0073	0.0072
Hearing difficulty/problems with background noise	0	Yes	0.0516	0.0516	0.0517	-0.06	-0.0436	-0.0464	0.0269	0.027	0.0268	0.0255	0.106	0.084	-0.0216	-0.017	-0.019	0.0062	0.0062	0.0062
Diagnoses - main ICD10: K52 Other non-infective gastro-enteritis and colitis	0	Yes	0.0049	0.0049	0.0049	-0.1375	-0.0766	-0.0869	0.0616	0.0597	0.0606	0.0256	0.2	0.152	-0.0006	0.0006	-0.0005	0.0056	0.0056	0.0056
Mouth/teeth dental problems: None of the above	0	Yes	0.0376	0.0376	0.0376	0.0629	-0.0123	0.0054	0.0282	0.0289	0.0287	0.0257	0.669	0.851	0.0476	0.0373	0.0409	0.0063	0.0065	0.0064
Current employment status: Doing unpaid or voluntary work	0	Yes	0.0094	0.0094	0.0094	-0.1153	-0.187	-0.1697	0.0522	0.0549	0.0549	0.0271	0.0007	0.002	-0.0138	-0.019	-0.018	0.0059	0.006	0.006
Total cholesterol in LDL	27005778	Yes	0.0623	0.0623	0.0622	-0.2317	-0.1805	-0.1978	0.105	0.0888	0.0929	0.0273	0.0421	0.0332	-0.0019	-0.0015	-0.0013	0.0108	0.0117	0.0115
Total cholesterol in medium LDL	27005778	Yes	0.0633	0.0633	0.0632	-0.2161	-0.1679	-0.185	0.098	0.086	0.0892	0.0274	0.0508	0.0381	-0.0002	6.6952e-05	0.0003	0.0104	0.0111	0.011
Subjective well being	27089181	Yes	0.0253	0.0253	0.0253	0.0699	0.063	0.0688	0.0318	0.0323	0.0326	0.028	0.0514	0.035	0.0336	0.033	0.0329	0.0064	0.0064	0.0065
Total cholesterol in large LDL	27005778	Yes	0.0571	0.0571	0.0569	-0.2166	-0.1764	-0.1912	0.0989	0.087	0.0903	0.0285	0.0425	0.0341	-0.0037	-0.0035	-0.0033	0.0107	0.0115	0.0114
Medication for cholesterol_ blood pressure_ diabetes_ or take exogenous hormones: Blood pressure medication	0	Yes	0.1042	0.1042	0.1042	-0.063	0.0261	0.0063	0.0288	0.0336	0.0324	0.0285	0.436	0.845	-0.0315	-0.0047	-0.0144	0.0073	0.0075	0.0075
Diagnoses - main ICD10: C44 Other malignant neoplasms of skin	0	Yes	0.0099	0.0099	0.0099	0.1061	0.0654	0.0726	0.0484	0.0481	0.0487	0.0285	0.174	0.136	0.0062	0.0063	0.007	0.0062	0.0061	0.0062
Irritability	0	Yes	0.0677	0.0677	0.0677	-0.058	-0.0468	-0.0493	0.0267	0.0298	0.0293	0.0297	0.116	0.0921	-0.0032	0.0063	0.0033	0.007	0.0078	0.0076
Forced expiratory volume in 1-second (FEV1)_ Best measure	0	Yes	0.1622	0.1622	0.1622	0.0446	-0.0094	0.0035	0.0205	0.022	0.0216	0.03	0.669	0.872	0.0599	0.047	0.0499	0.0079	0.0078	0.0079
Mean diameter for LDL particles	27005778	Yes	0.0496	0.0496	0.0496	0.2261	0.2036	0.2137	0.1043	0.1002	0.1032	0.0302	0.0422	0.0383	-0.0141	-0.0156	-0.0156	0.008	0.008	0.008
Number of full sisters	0	Yes	0.0187	0.0187	0.0187	-0.0776	0.0172	-0.0039	0.0359	0.036	0.0358	0.0305	0.632	0.914	-0.0142	-0.0092	-0.0125	0.0062	0.0063	0.0063
Average weekly spirits intake	0	Yes	0.0313	0.0313	0.0313	0.0724	0.1719	0.1491	0.0337	0.0354	0.035	0.0317	1.22e-06	2.01e-05	0.016	0.0272	0.0242	0.0067	0.0068	0.0069
2hr glucose adjusted for BMI	20081857	Yes	0.1006	0.1006	0.1005	-0.1415	-0.1511	-0.1467	0.066	0.0653	0.0653	0.032	0.0207	0.0247	-0.0008	-0.0032	-0.0027	0.0058	0.0059	0.0058
Hand grip strength (right)	0	Yes	0.1038	0.1038	0.1038	0.0381	0.0218	0.0281	0.0178	0.0177	0.0178	0.032	0.22	0.115	0.0437	0.0436	0.0445	0.0063	0.0065	0.0064
Trunk fat-free mass	0	Yes	0.2873	0.2873	0.2873	-0.0414	0.0841	0.0589	0.0194	0.0155	0.0156	0.0331	5.45e-08	0.0002	-0.0667	0.0144	-0.012	0.0089	0.0091	0.009
Fasting glucose main effect	22581228	Yes	0.0966	0.0966	0.0966	-0.0912	-0.0199	-0.035	0.0433	0.0413	0.0418	0.0352	0.63	0.403	-0.003	-0.0027	-0.0033	0.0059	0.0061	0.006
Pain type(s) experienced in last month: Neck or shoulder pain	0	Yes	0.033	0.033	0.033	-0.0553	0.0233	0.0041	0.0263	0.0273	0.0271	0.0354	0.393	0.879	-0.0071	0.0023	-0.0013	0.0062	0.0062	0.0062
Trunk predicted mass	0	Yes	0.2858	0.2858	0.2858	-0.0409	0.0845	0.0593	0.0195	0.0155	0.0156	0.036	4.91e-08	0.0001	-0.0669	0.0136	-0.0126	0.0089	0.0091	0.009
Phenylalanine	27005778	Yes	0.0581	0.0581	0.0584	-0.1335	-0.0153	-0.0448	0.0638	0.056	0.0573	0.0364	0.785	0.434	0.0033	0.0039	0.0039	0.0051	0.005	0.0051
Bipolar disorder	21926972	Yes	0.4346	0.4346	0.4346	-0.0705	-0.1015	-0.0957	0.0337	0.0344	0.0343	0.0365	0.0032	0.0052	0.0048	0.0049	0.0042	0.0066	0.0066	0.0066
Pain type(s) experienced in last month: Pain all over the body	0	Yes	0.0104	0.0104	0.0104	-0.0994	0.0333	-0.0013	0.0478	0.047	0.0471	0.0374	0.479	0.978	-0.0193	-0.0105	-0.0136	0.0064	0.0065	0.0065
Pulse wave reflection index	0	Yes	0.0546	0.0546	0.0546	0.0728	0.0887	0.0857	0.0352	0.0361	0.0361	0.0383	0.0139	0.0178	0.0221	0.0232	0.0229	0.0063	0.0064	0.0064
Major depressive disorder	22472876	Yes	0.17	0.1701	0.1701	-0.0892	-0.0819	-0.0855	0.0432	0.0429	0.0435	0.0387	0.0564	0.0495	-0.0094	-0.0101	-0.0099	0.0063	0.0062	0.0062
Total cholesterol in IDL	27005778	Yes	0.0627	0.0627	0.0625	-0.1904	-0.1593	-0.1699	0.0922	0.0828	0.085	0.0388	0.0542	0.0456	-0.0081	-0.0073	-0.0074	0.0104	0.0112	0.011
Sleep duration	27494321	Yes	0.0553	0.0553	0.0553	0.0634	0.0417	0.0466	0.0307	0.0334	0.0331	0.0391	0.213	0.16	0.0123	0.01	0.0106	0.0056	0.006	0.0059
Vitamin and mineral supplements: Multivitamins +/- minerals	0	Yes	0.0236	0.0236	0.0236	0.0604	0.0522	0.0483	0.0293	0.0287	0.0288	0.0393	0.0691	0.0932	0.1183	0.1158	0.1161	0.0057	0.0058	0.0057
Pain type(s) experienced in last month: Facial pain	0	Yes	0.007	0.007	0.007	-0.1251	-0.08	-0.093	0.0607	0.0609	0.061	0.0394	0.189	0.127	-0.0124	-0.0115	-0.0119	0.0057	0.006	0.0059
Age at Menopause	26414677	Yes	0.1353	0.1353	0.1353	-0.0569	-0.0851	-0.0791	0.0276	0.0281	0.0279	0.0395	0.0025	0.0046	0.0087	0.0103	0.0102	0.0064	0.0064	0.0064
Forced Vital capacity(FVC)	26635082	Yes	0.146	0.146	0.146	0.0787	0.0312	0.0444	0.0383	0.0359	0.0367	0.0395	0.384	0.226	0.0033	0.0046	0.0042	0.0061	0.006	0.0061
Diagnoses - main ICD10: D25 Leiomyoma of uterus	0	Yes	0.006	0.006	0.006	-0.1183	-0.0883	-0.0977	0.0575	0.0568	0.0569	0.0397	0.12	0.0859	0.0016	0.0048	0.0037	0.006	0.0061	0.006
Depressive symptoms	27089181	Yes	0.0477	0.0477	0.0477	-0.0777	-0.0167	-0.0344	0.038	0.0372	0.0376	0.0407	0.652	0.361	-0.0348	-0.03	-0.0315	0.0072	0.0074	0.0074
Diagnoses - main ICD10: M16 Coxarthrosis [arthrosis of hip]	0	Yes	0.0106	0.0106	0.0106	0.0908	0.1502	0.1383	0.0444	0.0493	0.0485	0.041	0.0023	0.0044	-0.0022	0.0019	0.001	0.006	0.0063	0.0063
Qualifications: CSEs or equivalent	0	Yes	0.0209	0.0209	0.0209	0.0764	0.1755	0.1526	0.0376	0.039	0.0389	0.0422	6.8e-06	8.71e-05	0.0142	0.0215	0.0179	0.0068	0.0067	0.0068
Non-cancer illness code_ self-reported: mania/bipolar disorder/manic depression	0	Yes	0.0053	0.0053	0.0053	-0.1398	-0.173	-0.1644	0.069	0.0718	0.0713	0.0428	0.0159	0.0212	-0.0146	-0.0121	-0.0128	0.0063	0.0064	0.0064
Duration walking for pleasure	0	Yes	0.0251	0.0251	0.0251	0.0677	-0.0103	0.0062	0.0334	0.0355	0.0351	0.0429	0.773	0.859	0.0301	0.0171	0.0214	0.0058	0.0056	0.0057
22:6 docosahexaenoic acid	27005778	Yes	0.1309	0.131	0.1314	-0.132	-0.1525	-0.1458	0.0661	0.0674	0.0672	0.0458	0.0237	0.03	0.0066	0.0063	0.0059	0.0062	0.0061	0.0062
Free cholesterol in IDL	27005778	Yes	0.0622	0.0622	0.0619	-0.1638	-0.133	-0.1423	0.082	0.0774	0.0779	0.0458	0.0855	0.0677	-0.009	-0.0089	-0.0089	0.0111	0.0119	0.0118
Maximum workload during fitness test	0	Yes	0.0418	0.0418	0.0417	0.113	0.0227	0.0453	0.0566	0.0553	0.0558	0.0458	0.681	0.417	0.0213	0.0147	0.0167	0.0062	0.0061	0.0062
HOMA-B	20081858	Yes	0.0888	0.0888	0.0888	-0.095	0.0069	-0.0168	0.0477	0.0502	0.0498	0.0461	0.891	0.736	-0.0039	-0.0034	-0.003	0.0057	0.0059	0.0059
Current employment status: Retired	0	Yes	0.0086	0.0086	0.0086	0.0892	0.0425	0.0572	0.0448	0.0472	0.0469	0.0463	0.367	0.223	0.0432	0.0421	0.0437	0.0058	0.006	0.006
Non-cancer illness code_ self-reported: muscle or soft tissue injuries	0	Yes	0.0024	0.0024	0.0024	0.1827	0.2904	0.2561	0.0923	0.1088	0.103	0.0478	0.0076	0.0129	-0.0075	-0.0086	-0.0078	0.0053	0.0054	0.0054
Crohns disease	26192919	Yes	0.5089	0.5089	0.5086	-0.0634	-0.053	-0.0569	0.0323	0.0337	0.0335	0.0494	0.116	0.0893	0.0105	0.0101	0.0103	0.0067	0.007	0.0069
Tyrosine	27005778	Yes	0.0778	0.0778	0.0779	-0.1141	-0.0544	-0.0688	0.0585	0.0544	0.0549	0.051	0.317	0.21	0.0008	0.0017	0.0011	0.0055	0.0056	0.0055
Mouth/teeth dental problems: Loose teeth	0	Yes	0.0144	0.0144	0.0144	-0.0842	0.0073	-0.0108	0.0433	0.0414	0.0419	0.0518	0.86	0.797	-0.0332	-0.0292	-0.0317	0.0063	0.0066	0.0066
Non-cancer illness code_ self-reported: vaginal prolapse/uterine prolapse	0	Yes	0.0047	0.0047	0.0047	0.1335	0.1477	0.1464	0.069	0.0745	0.0734	0.0528	0.0474	0.0461	-0.0096	-0.0097	-0.0101	0.0057	0.0059	0.0058
Free cholesterol in large LDL	27005778	Yes	0.0552	0.0552	0.0551	-0.1778	-0.1414	-0.1548	0.0921	0.0844	0.0865	0.0536	0.0939	0.0734	-0.0056	-0.0057	-0.0055	0.0111	0.012	0.0119
Insomnia	27992416	Yes	0.131	0.131	0.1309	-0.0701	-0.01	-0.0263	0.0366	0.0376	0.0377	0.0557	0.79	0.484	0.0038	0.0074	0.0065	0.0061	0.0065	0.0063
LDL cholesterol	20686565	Yes	0.1021	0.1021	0.102	-0.0863	-0.0664	-0.0723	0.0453	0.0463	0.0458	0.0568	0.152	0.114	-0.0159	-0.0152	-0.0156	0.0153	0.0166	0.0163
Mouth/teeth dental problems: Painful gums	0	Yes	0.0066	0.0066	0.0066	-0.097	-0.0472	-0.0613	0.0515	0.0509	0.0515	0.0596	0.354	0.234	-0.0226	-0.0183	-0.0201	0.0062	0.0062	0.0063
Had other major operations	0	Yes	0.0304	0.0304	0.0304	-0.0621	0.0314	0.0077	0.0331	0.0353	0.0348	0.0601	0.373	0.825	-0.0165	-0.0074	-0.0114	0.0057	0.0058	0.0058
Mean Pallidum	25607358	Yes	0.1659	0.1659	0.1661	0.1028	0.0932	0.0948	0.0547	0.0553	0.0555	0.0605	0.0918	0.0875	-0.0059	-0.0043	-0.0045	0.0064	0.0064	0.0064
Diagnoses - main ICD10: M54 Dorsalgia	0	Yes	0.0102	0.0102	0.0102	0.0913	0.2042	0.178	0.0489	0.0554	0.0538	0.0622	0.0002	0.0009	-0.0174	-0.0119	-0.0142	0.006	0.0063	0.0062
Vitamin and mineral supplements: Vitamin E	0	Yes	0.0064	0.0064	0.0064	0.1004	0.0824	0.0875	0.0539	0.055	0.0551	0.0627	0.134	0.112	0.0216	0.0182	0.0183	0.0059	0.0058	0.0058
Forced expiratory volume in 1 second (FEV1)	26635082	Yes	0.1431	0.1431	0.1431	0.0667	0.023	0.0375	0.036	0.0348	0.0354	0.0641	0.508	0.288	-4.14e-05	0.0016	0.0007	0.0056	0.0057	0.0057
Lumbar Spine bone mineral density	26367794	Yes	0.1272	0.1272	0.1271	0.0753	0.0765	0.0762	0.041	0.0413	0.0417	0.0662	0.0637	0.0675	0.0002	0.0004	0.0006	0.0058	0.0059	0.0059
Distance between home and job workplace	0	Yes	0.0119	0.0119	0.0119	-0.1144	-0.0614	-0.0751	0.0627	0.0642	0.0648	0.0681	0.339	0.247	0.0082	0.0099	0.0093	0.0054	0.0057	0.0057
Diagnoses - main ICD10: G47 Sleep disorders	0	Yes	0.0061	0.0061	0.0061	-0.1148	-0.0113	-0.0372	0.0634	0.0592	0.0599	0.0705	0.848	0.535	-0.0134	-0.0022	-0.006	0.0063	0.0063	0.0063
Femoral Neck bone mineral density	26367794	Yes	0.123	0.123	0.1229	0.0603	0.0631	0.0646	0.0334	0.0331	0.0331	0.0713	0.0568	0.0512	-0.0018	-0.0031	-0.0026	0.0058	0.0059	0.0058
Diagnoses - main ICD10: I48 Atrial fibrillation and flutter	0	Yes	0.0128	0.0128	0.0128	-0.0734	-0.0599	-0.0614	0.0408	0.0426	0.0426	0.0723	0.159	0.149	0.0125	0.0192	0.0177	0.0059	0.0059	0.0059
Non-cancer illness code_ self-reported: pneumothorax	0	Yes	0.0028	0.0028	0.0027	-0.1571	-0.1487	-0.1601	0.0875	0.0851	0.088	0.0724	0.0804	0.0687	0.009	0.0067	0.008	0.0057	0.0058	0.0057
HbA1C	20858683	Yes	0.0646	0.0646	0.0646	-0.0797	-0.0154	-0.0281	0.0445	0.0454	0.0454	0.0735	0.735	0.535	0.0081	0.0056	0.0061	0.0053	0.0055	0.0055
Parkinsons Disease	28892059	No	0.0177	0.0177	0.0177	0.0665	0.0699	0.0711	0.0373	0.0378	0.0375	0.0747	0.0643	0.0577	0.0048	0.0038	0.004	0.0065	0.0067	0.0067
Hair/balding pattern: Pattern 3	0	Yes	0.0564	0.0564	0.0564	0.05	0.0395	0.0413	0.0283	0.029	0.029	0.0767	0.172	0.154	0.0125	0.0109	0.0119	0.0062	0.0063	0.0063
Vascular/heart problems diagnosed by doctor: Heart attack	0	Yes	0.0189	0.0189	0.0189	-0.0557	0.0434	0.0214	0.0318	0.0345	0.0338	0.0794	0.209	0.527	-0.0197	-0.0131	-0.0146	0.0056	0.0059	0.0058
Diagnoses - main ICD10: N20 Calculus of kidney and ureter	0	Yes	0.0081	0.0081	0.0081	-0.0955	-0.0429	-0.0569	0.0546	0.0534	0.0537	0.08	0.422	0.289	0.0009	0.0039	0.003	0.0067	0.0068	0.0069
Frequency of tenseness / restlessness in last 2 weeks	0	Yes	0.0438	0.0438	0.0438	-0.0475	-0.0146	-0.0229	0.0272	0.0266	0.0268	0.0805	0.583	0.392	-0.0426	-0.037	-0.0395	0.0062	0.0063	0.0063
Cancer code_ self-reported: basal cell carcinoma	0	Yes	0.0104	0.0104	0.0104	0.0813	0.0369	0.0477	0.0467	0.047	0.0473	0.0818	0.432	0.313	0.0027	0.0013	0.0016	0.0063	0.0063	0.0064
Fasting proinsulin	20081858	Yes	0.1891	0.1891	0.1894	-0.0964	-0.0183	-0.0417	0.0559	0.054	0.0539	0.0847	0.735	0.439	0.0105	0.0066	0.0083	0.006	0.006	0.006
Current employment status: In paid employment or self-employed	0	Yes	0.0081	0.0081	0.0081	-0.0842	-0.1216	-0.1198	0.049	0.0509	0.0509	0.086	0.0169	0.0186	-0.0178	-0.0208	-0.0198	0.0059	0.0058	0.0058
Duration of other exercises	0	Yes	0.0187	0.0187	0.0186	0.0808	0.0975	0.0916	0.0471	0.0481	0.0485	0.0862	0.0427	0.0589	0.027	0.0242	0.0258	0.0057	0.0058	0.0058
Mean Caudate	25607358	Yes	0.2522	0.2522	0.2523	0.0721	0.0802	0.0787	0.0421	0.042	0.0422	0.0867	0.0564	0.0622	-0.0086	-0.0101	-0.0097	0.0057	0.0059	0.0058
Diagnoses - main ICD10: K40 Inguinal hernia	0	Yes	0.0181	0.0181	0.0181	0.0687	0.0198	0.0273	0.0402	0.042	0.042	0.0875	0.637	0.516	0.0024	-0.0029	-0.0014	0.0062	0.0065	0.0065
Diagnoses - main ICD10: R10 Abdominal and pelvic pain	0	Yes	0.012	0.012	0.012	-0.0566	0.025	0.004	0.0332	0.034	0.0336	0.0882	0.462	0.905	-0.0021	0.0034	0.0014	0.0054	0.0055	0.0055
Age at first live birth	0	Yes	0.1668	0.1668	0.1668	-0.0455	-0.1586	-0.1327	0.0267	0.0319	0.0306	0.0885	6.74e-07	1.48e-05	0.0231	0.0048	0.0125	0.0072	0.0074	0.0073
Why stopped smoking: Doctors advice	0	Yes	0.0194	0.0194	0.0194	-0.1022	0.0045	-0.0143	0.0602	0.0565	0.0569	0.0894	0.937	0.801	-0.0177	-0.0159	-0.0164	0.0057	0.0059	0.0058
Neuroticism score	0	Yes	0.1191	0.1191	0.1191	-0.0368	-0.0345	-0.0359	0.0217	0.0245	0.024	0.0903	0.159	0.135	-0.028	-0.0242	-0.0252	0.007	0.0076	0.0075
Neck/shoulder pain for 3+ months	0	Yes	0.0222	0.0222	0.0222	0.1064	0.1676	0.1527	0.063	0.068	0.0668	0.091	0.0137	0.0223	-0.0072	-0.0064	-0.0065	0.0058	0.006	0.0059
Illnesses of siblings: None of the above (group 2)	0	Yes	0.0092	0.0092	0.0091	0.0801	0.0248	0.0392	0.0477	0.0486	0.0487	0.0929	0.609	0.421	0.0275	0.0252	0.0259	0.0056	0.0056	0.0056
Diagnoses - main ICD10: T84 Complications of internal orthopaedic prosthetic devices_ implants and grafts	0	Yes	0.0051	0.0051	0.0051	0.1037	0.1922	0.1763	0.0619	0.0656	0.0651	0.0941	0.0034	0.0068	-0.002	0.0011	-0.0005	0.0061	0.0064	0.0063
Average weekly fortified wine intake	0	Yes	0.0123	0.0123	0.0122	-0.0766	-0.1561	-0.1404	0.0458	0.0482	0.0479	0.0947	0.0012	0.0034	-0.0074	-0.0089	-0.0084	0.0062	0.0064	0.0063
Cholesterol esters in medium HDL	27005778	Yes	0.0544	0.0543	0.0542	0.1549	0.0455	0.0699	0.0932	0.0834	0.0851	0.0963	0.586	0.411	-0.0011	-0.0003	-0.0007	0.0064	0.0066	0.0065
Forced expiratory volume in 1-second (FEV1)_ predicted percentage	0	Yes	0.2009	0.2009	0.2008	0.0393	-0.0032	0.0067	0.0236	0.0251	0.0246	0.0965	0.897	0.785	0.0523	0.0432	0.0457	0.007	0.0072	0.0071
Free cholesterol	27005778	Yes	0.061	0.0609	0.061	-0.1977	-0.2036	-0.2077	0.1198	0.1158	0.117	0.0988	0.0787	0.0759	-0.0053	-0.0034	-0.0039	0.0081	0.0084	0.0084
Vitamin and mineral supplements: Vitamin A	0	Yes	0.0037	0.0037	0.0037	0.1139	0.0909	0.0964	0.069	0.074	0.0729	0.0988	0.219	0.186	0.0311	0.0297	0.0294	0.0063	0.0067	0.0066
Sodium in urine	0	Yes	0.0714	0.0714	0.0713	-0.0421	0.0443	0.0255	0.0255	0.0255	0.0253	0.0989	0.0824	0.314	-0.0359	-0.0042	-0.0126	0.007	0.0075	0.0073
Weight change compared with 1 year ago	0	Yes	0.0087	0.0087	0.0088	0.0805	0.1555	0.1398	0.0489	0.0467	0.0476	0.0992	0.0009	0.0033	-0.0473	-0.026	-0.0312	0.0062	0.0063	0.0063
Leptin_adjBMI	26833098	Yes	0.0953	0.0953	0.0952	-0.0822	-0.063	-0.0679	0.05	0.0506	0.051	0.1	0.213	0.183	-0.0017	-0.0016	-0.0014	0.0062	0.0064	0.0064
Knee pain for 3+ months	0	Yes	0.0273	0.0273	0.0273	-0.0914	-0.0078	-0.024	0.0562	0.0553	0.055	0.104	0.887	0.663	-0.007	0.0011	-0.0016	0.0056	0.0058	0.0057
Lumbar spine bone mineral density	22504420	Yes	0.265	0.265	0.2653	0.0583	0.0711	0.0673	0.0362	0.038	0.0378	0.107	0.0615	0.0749	-0.0046	-0.0069	-0.0061	0.0063	0.0065	0.0064
Financial situation satisfaction	0	Yes	0.0577	0.0577	0.0577	-0.0606	0.0214	0.0004	0.0376	0.0372	0.0375	0.107	0.565	0.991	-0.0686	-0.056	-0.061	0.0066	0.0067	0.0067
Mean Putamen	25607358	Yes	0.2929	0.2929	0.293	0.0656	0.0571	0.06	0.0407	0.0419	0.0421	0.108	0.174	0.153	-0.0019	-0.0008	-0.0011	0.006	0.0059	0.006
Non-accidental death in close genetic family	0	Yes	0.0177	0.0177	0.0177	-0.096	-0.0477	-0.0599	0.0598	0.0597	0.06	0.108	0.424	0.318	-0.0055	-0.0053	-0.0048	0.0053	0.0056	0.0055
Illnesses of father: Chronic bronchitis/emphysema	0	Yes	0.0152	0.0152	0.0152	-0.064	0.0113	-0.007	0.04	0.0401	0.0402	0.109	0.779	0.861	-0.0167	-0.0095	-0.0121	0.0055	0.0056	0.0056
Diagnoses - main ICD10: N92 Excessive_ frequent and irregular menstruation	0	Yes	0.0071	0.0071	0.0071	-0.098	-0.014	-0.0365	0.0611	0.0635	0.0636	0.109	0.825	0.566	0.0086	0.0132	0.0113	0.0065	0.0068	0.0068
Mean diameter for HDL particles	27005778	Yes	0.114	0.114	0.1139	0.1177	0.0132	0.0422	0.0736	0.0794	0.0772	0.11	0.868	0.585	-0.0132	-0.0118	-0.0128	0.01	0.0102	0.0101
Mean platelet volume	22139419	Yes	0.3238	0.3238	0.3239	0.0574	0.0788	0.0732	0.0361	0.0378	0.0374	0.112	0.037	0.0504	-0.0136	-0.0151	-0.0148	0.007	0.0071	0.0071
Drive faster than motorway speed limit	0	Yes	0.0567	0.0567	0.0568	0.0364	0.0396	0.0426	0.0232	0.0259	0.0253	0.117	0.126	0.0921	0.0485	0.0496	0.0479	0.006	0.0064	0.0064
Sleep duration	0	Yes	0.0708	0.0708	0.0708	0.0392	0.0036	0.0111	0.0251	0.0271	0.0265	0.118	0.895	0.675	0.044	0.0363	0.0405	0.0066	0.0069	0.0069
Standing height	0	Yes	0.4517	0.4517	0.4517	0.025	-0.0145	-0.0055	0.0161	0.0166	0.0165	0.119	0.385	0.738	-0.0064	-0.0218	-0.0165	0.0102	0.0104	0.0104
Non-cancer illness code_ self-reported: iron deficiency anaemia	0	Yes	0.0046	0.0046	0.0046	-0.0885	-0.0745	-0.0774	0.057	0.0579	0.0578	0.12	0.198	0.181	-0.0174	-0.0172	-0.0172	0.0057	0.0057	0.0057
Pain type(s) experienced in last month: Knee pain	0	Yes	0.0408	0.0408	0.0408	-0.0453	0.1009	0.0719	0.0293	0.0291	0.0289	0.121	0.0005	0.013	-0.0109	0.0152	0.0057	0.0068	0.007	0.0069
Pulse wave peak to peak time	0	Yes	0.04	0.04	0.0401	0.0599	-0.007	0.0074	0.0389	0.0416	0.041	0.123	0.867	0.857	0.0274	0.0167	0.0195	0.006	0.0062	0.0061
Length of menstrual cycle	0	Yes	0.1035	0.1035	0.1035	-0.0704	-0.0511	-0.0556	0.0457	0.0468	0.0468	0.124	0.275	0.235	-0.0046	-0.0064	-0.006	0.0055	0.0055	0.0055
Forearm Bone mineral density	26367794	Yes	0.0733	0.0733	0.0734	0.1266	0.1479	0.1411	0.0826	0.0852	0.0852	0.125	0.0828	0.0977	0.0026	0.002	0.0019	0.0051	0.0052	0.0051
Free cholesterol to esterified cholesterol ratio	27005778	Yes	0.0555	0.0554	0.0556	-0.2541	-0.2655	-0.2663	0.1664	0.1572	0.1609	0.127	0.0912	0.0978	-0.0028	-0.0002	-0.001	0.0085	0.0089	0.0089
Non-cancer illness code_ self-reported: heart attack/myocardial infarction	0	Yes	0.0193	0.0193	0.0193	-0.047	0.0487	0.0278	0.0308	0.0337	0.033	0.127	0.149	0.4	-0.0209	-0.0137	-0.0154	0.0056	0.0058	0.0057
Target heart rate achieved	0	Yes	0.0343	0.0343	0.0343	-0.0936	-0.1475	-0.137	0.0615	0.0633	0.0624	0.128	0.0198	0.0281	-0.0144	-0.0174	-0.0166	0.006	0.0062	0.0061
Forced expiratory volume in 1 second (FEV1)	28166213	Yes	0.2675	0.2675	0.2674	0.0384	0.0171	0.0213	0.0253	0.0261	0.0261	0.129	0.513	0.414	0.0283	0.0236	0.0254	0.006	0.0062	0.0062
Ever had hysterectomy (womb removed)	0	Yes	0.0216	0.0216	0.0216	0.0731	0.1423	0.1339	0.0482	0.0527	0.0519	0.129	0.0069	0.0099	-0.0152	-0.009	-0.0124	0.0068	0.007	0.007
Total cholesterol in medium HDL	27005778	Yes	0.0548	0.0548	0.0547	0.1225	0.0147	0.0377	0.0809	0.0726	0.0741	0.13	0.84	0.611	0.0001	0.0009	0.0005	0.0063	0.0064	0.0065
Cancer code_ self-reported: prostate cancer	0	Yes	0.0062	0.0062	0.0062	0.084	0.0561	0.0679	0.0555	0.0541	0.055	0.13	0.3	0.217	0.0016	0.0015	0.0014	0.0058	0.0059	0.0059
Amyotrophic lateral sclerosis	27455348	Yes	0.0489	0.0489	0.049	0.0862	0.1018	0.0979	0.0571	0.0581	0.0582	0.131	0.0799	0.0923	-0.0004	-0.001	-0.0002	0.0057	0.0058	0.0058
Diagnoses - main ICD10: J44 Other chronic obstructive pulmonary disease	0	Yes	0.0044	0.0044	0.0044	-0.0981	0.0018	-0.0198	0.0651	0.0696	0.0688	0.132	0.98	0.773	-0.0256	-0.0255	-0.0262	0.0058	0.006	0.0059
Non-cancer illness code_ self-reported: back problem	0	Yes	0.0052	0.0052	0.0052	0.0853	0.141	0.1279	0.057	0.0595	0.059	0.134	0.0178	0.0301	-0.0066	-0.0046	-0.005	0.0054	0.0055	0.0055
Frequency of travelling from home to job workplace	0	Yes	0.0217	0.0217	0.0218	-0.067	0.0296	0.0069	0.0452	0.0474	0.0472	0.138	0.532	0.884	-0.0166	-0.0102	-0.0127	0.006	0.0061	0.006
Height; Females at age 10 and males at age 12	23449627	Yes	0.4282	0.4281	0.428	-0.0559	-0.0189	-0.0269	0.0379	0.0374	0.0373	0.14	0.613	0.471	0.0068	0.0045	0.0047	0.007	0.0069	0.0069
Non-cancer illness code_ self-reported: enlarged prostate	0	Yes	0.0062	0.0062	0.0062	0.0856	0.0657	0.0705	0.058	0.0572	0.0577	0.14	0.25	0.222	-0.0022	-0.0039	-0.0032	0.0061	0.0061	0.0062
Illnesses of father: High blood pressure	0	Yes	0.0195	0.0195	0.0196	-0.0558	-6.8888e-05	-0.0133	0.0378	0.0376	0.0378	0.14	0.999	0.726	0.0024	0.0079	0.005	0.0064	0.0063	0.0064
Tinnitus: Yes_ but not now_ but have in the past	0	Yes	0.0182	0.0182	0.0182	-0.0766	-0.0164	-0.0273	0.0521	0.054	0.0539	0.142	0.761	0.613	-0.0091	-0.0069	-0.0086	0.006	0.0061	0.0061
Impedance of arm (left)	0	Yes	0.2335	0.2335	0.2335	0.0266	-0.1437	-0.1091	0.0182	0.0221	0.0204	0.143	7.39e-11	9.47e-08	0.0325	-0.0556	-0.0272	0.0084	0.0089	0.0088
Insomnia	28604731	Yes	0.0466	0.0466	0.0466	-0.0555	0.0121	-0.0051	0.0381	0.0374	0.0379	0.144	0.746	0.892	0.0054	0.0102	0.0087	0.006	0.0061	0.0061
Systolic blood pressure_ automated reading	0	Yes	0.1274	0.1274	0.1274	-0.0312	0.0103	0.0001	0.0216	0.0249	0.0244	0.149	0.68	0.997	-0.032	-0.0063	-0.0129	0.0081	0.0084	0.0084
Non-cancer illness code_ self-reported: uterine fibroids	0	Yes	0.0073	0.0073	0.0073	-0.0721	-0.0548	-0.0557	0.0507	0.0514	0.0514	0.155	0.286	0.279	-0.0117	-0.0072	-0.0088	0.0058	0.0059	0.0059
Diagnoses - main ICD10: K43 Ventral hernia	0	Yes	0.0054	0.0054	0.0054	-0.0748	0.0088	-0.0069	0.0526	0.0531	0.0528	0.155	0.869	0.896	-0.0095	-0.0025	-0.0056	0.0049	0.0051	0.005
Hearing aid user	0	Yes	0.0166	0.0166	0.0166	-0.0546	-0.0054	-0.0191	0.0385	0.0395	0.0397	0.157	0.891	0.631	-0.0153	-0.0124	-0.0122	0.0057	0.0057	0.0057
Extreme height	23563607	Yes	1.2518	1.2518	1.2522	0.0417	0.019	0.0218	0.0298	0.029	0.0293	0.162	0.513	0.457	-0.0216	-0.0238	-0.0218	0.0099	0.0101	0.01
Diagnoses - main ICD10: O75 Other complications of labour and delivery_ not elsewhere classified	0	Yes	0.0031	0.0031	0.0031	-0.1079	-0.129	-0.1141	0.0771	0.079	0.078	0.162	0.102	0.143	0.0184	0.0188	0.0185	0.0059	0.006	0.006
Extreme bmi	23563607	Yes	0.6971	0.6972	0.697	-0.0691	0.1985	0.1432	0.0503	0.0397	0.0407	0.169	5.59e-07	0.0004	-0.0175	-0.0117	-0.0129	0.011	0.0111	0.0111
Difference in height between adolescence and adulthood; age 14	23449627	Yes	0.4358	0.4358	0.4357	0.0756	-0.0191	0.0011	0.055	0.0543	0.0547	0.17	0.725	0.984	-0.0016	-0.0006	-0.0006	0.0057	0.0057	0.0057
Had menopause	0	Yes	0.0203	0.0203	0.0203	0.061	0.0474	0.0505	0.0449	0.0468	0.0469	0.174	0.311	0.281	0.0028	0.0031	0.003	0.0059	0.006	0.006
Illnesses of mother: Chronic bronchitis/emphysema	0	Yes	0.0129	0.0129	0.0129	-0.0515	0.026	0.0082	0.0379	0.0392	0.0393	0.174	0.507	0.835	-0.0158	-0.0091	-0.0112	0.0053	0.0055	0.0055
Diagnoses - main ICD10: M72 Fibroblastic disorders	0	Yes	0.0115	0.0115	0.0115	0.0634	0.0596	0.0574	0.0466	0.0489	0.0486	0.174	0.223	0.238	-0.0033	-0.0064	-0.005	0.0059	0.0061	0.0061
Height_2010	20881960	Yes	0.287	0.287	0.287	0.0288	-0.002	0.0058	0.0212	0.0218	0.0217	0.175	0.927	0.79	-0.0131	-0.0154	-0.0148	0.0075	0.0074	0.0074
Number of pregnancy terminations	0	Yes	0.0594	0.0594	0.0594	0.0645	0.0747	0.0738	0.0479	0.0498	0.0495	0.178	0.134	0.136	-0.0064	-0.0089	-0.009	0.0068	0.0069	0.0069
Reason for reducing amount of alcohol drunk: Health precaution	0	Yes	0.0455	0.0455	0.0455	0.0468	-0.0289	-0.0108	0.0349	0.034	0.0341	0.18	0.396	0.751	0.0318	0.0257	0.0285	0.0064	0.0064	0.0064
Diagnoses - main ICD10: K35 Acute appendicitis	0	Yes	0.0021	0.0021	0.0021	0.1346	0.1655	0.1541	0.1003	0.1081	0.1068	0.18	0.126	0.149	-0.0004	-0.0014	-0.001	0.0059	0.006	0.006
Used an inhaler for chest within last hour	0	Yes	0.0041	0.0041	0.0041	-0.0929	-0.0273	-0.0465	0.0695	0.0677	0.0686	0.182	0.687	0.498	0.003	0.0028	0.0033	0.0055	0.0056	0.0056
Duration of strenuous sports	0	Yes	0.03	0.03	0.03	0.1169	0.1228	0.1159	0.0882	0.0907	0.0896	0.185	0.176	0.196	-0.0074	-0.0066	-0.0068	0.0057	0.0058	0.0058
Types of physical activity in last 4 weeks: Light DIY (eg: pruning_ watering the lawn)	0	Yes	0.0388	0.0388	0.0388	-0.0361	-0.1171	-0.1005	0.0273	0.0262	0.0265	0.187	8.16e-06	0.0001	0.0123	0.0051	0.0066	0.0062	0.0061	0.0061
Mean Thalamus	25607358	Yes	0.1387	0.1387	0.1389	0.0714	0.0543	0.0617	0.0544	0.0552	0.0555	0.189	0.325	0.266	0.0031	0.0036	0.0035	0.0057	0.0057	0.0058
Qualifications: NVQ or HND or HNC or equivalent	0	Yes	0.0152	0.0152	0.0152	-0.0507	0.0578	0.0323	0.0388	0.039	0.0386	0.191	0.138	0.403	0.007	0.0161	0.0131	0.0061	0.0062	0.0062
Suffer from nerves	0	Yes	0.0463	0.0463	0.0463	0.0338	-0.0078	-0.0018	0.0259	0.0283	0.0279	0.192	0.783	0.948	-0.0139	-0.016	-0.0144	0.0064	0.0067	0.0067
Diagnoses - main ICD10: C50 Malignant neoplasm of breast	0	Yes	0.0089	0.0089	0.009	-0.0573	-0.0758	-0.0725	0.044	0.0425	0.0429	0.193	0.0743	0.0913	-0.0025	-0.001	-0.0009	0.0054	0.0054	0.0054
Diagnoses - main ICD10: R11 Nausea and vomiting	0	Yes	0.0012	0.0012	0.0012	0.2002	0.2687	0.2598	0.154	0.1797	0.1765	0.194	0.135	0.141	-0.0156	-0.0148	-0.0157	0.0057	0.0058	0.0058
Diagnoses - main ICD10: K76 Other diseases of liver	0	Yes	0.0036	0.0036	0.0036	-0.0977	-0.0589	-0.0611	0.0765	0.0756	0.0752	0.201	0.436	0.416	-0.0064	-0.0041	-0.0052	0.0061	0.0062	0.0061
Diagnoses - main ICD10: M25 Other joint disorders_ not elsewhere classified	0	Yes	0.0011	0.0011	0.0011	0.3108	0.5669	0.5067	0.2434	0.389	0.3553	0.202	0.145	0.154	0.0008	0.0053	0.0038	0.0059	0.0059	0.0059
Forced expiratory volume in 1 second (FEV1)/Forced Vital capacity(FVC)	28166213	Yes	0.2584	0.2584	0.2584	-0.0366	-0.006	-0.0138	0.0288	0.0312	0.031	0.203	0.847	0.656	-0.0012	0.0084	0.0058	0.0066	0.0069	0.0068
Difficulty not smoking for 1 day	0	Yes	0.1128	0.1128	0.1128	0.0611	0.0772	0.0762	0.0481	0.0486	0.0484	0.204	0.113	0.116	-0.0267	-0.027	-0.0269	0.0059	0.0058	0.0059
Sensitivity / hurt feelings	0	Yes	0.063	0.063	0.063	0.0277	0.0343	0.0332	0.0222	0.0245	0.0239	0.212	0.161	0.166	0.0006	0.0028	0.0024	0.0066	0.007	0.0069
Non-cancer illness code_ self-reported: retinal detachment	0	Yes	0.0035	0.0035	0.0035	-0.1026	-0.1413	-0.1285	0.0827	0.0863	0.0852	0.214	0.102	0.132	3.54e-05	0.0009	-0.0002	0.0059	0.006	0.006
Serumurate overweight	25811787	Yes	0.5267	0.5267	0.5267	-0.0395	-0.0445	-0.0431	0.0321	0.0332	0.0327	0.218	0.18	0.188	-0.0027	-0.0014	-0.0018	0.0054	0.0053	0.0054
Own birth weight (fetal effect) adjusted for maternal genotype	31043758	Yes	0.0303			0.0356			0.029			0.22			0.0022			0.0063
Number of self-reported cancers	0	Yes	0.0065	0.0065	0.0065	0.0746	0.078	0.0748	0.0609	0.0622	0.0617	0.221	0.21	0.226	-0.0131	-0.0131	-0.0128	0.0059	0.0061	0.0061
Pain type(s) experienced in last month: None of the above	0	Yes	0.0554	0.0554	0.0554	0.0268	-0.0831	-0.0583	0.0219	0.0214	0.0214	0.221	0.0001	0.0065	0.0252	0.005	0.0122	0.0061	0.006	0.0061
Diagnoses - main ICD10: F31 Bipolar affective disorder	0	Yes	0.0048	0.0048	0.0048	-0.0737	-0.0966	-0.0914	0.0608	0.0632	0.0627	0.225	0.126	0.145	-0.0067	-0.0037	-0.0045	0.0056	0.0058	0.0058
Chest pain or discomfort walking normally	0	Yes	0.0751	0.0751	0.0751	0.0543	0.1672	0.1416	0.0448	0.0487	0.0477	0.226	0.0006	0.003	-0.0454	-0.0331	-0.0368	0.0064	0.0063	0.0064
Ever had stillbirth_ spontaneous miscarriage or termination	0	Yes	0.0194	0.0194	0.0194	-0.0566	-0.0127	-0.0235	0.0469	0.0506	0.0501	0.228	0.802	0.64	0.0024	0.0039	0.0027	0.0059	0.0062	0.0062
Hair/balding pattern: Pattern 4	0	Yes	0.1692	0.1692	0.1692	0.0236	0.0304	0.0316	0.0196	0.0201	0.0201	0.23	0.131	0.117	0.02	0.0255	0.0233	0.006	0.0061	0.0061
Potassium in urine	0	Yes	0.0425	0.0425	0.0425	-0.0342	0.0099	0.0014	0.0287	0.0313	0.0308	0.233	0.753	0.964	-0.0079	0.0083	0.0041	0.0072	0.0074	0.0074
Home area population density - urban or rural: England/Wales - Village - less sparse	0	Yes	0.0023	0.0023	0.0023	0.1143	0.0115	0.0447	0.096	0.0894	0.0908	0.234	0.898	0.622	0.0151	0.0108	0.0117	0.0055	0.0057	0.0056
Inflammatory Bowel Disease	26192919	No	0.3351	0.3349	0.3347	-0.0359	-0.043	-0.0398	0.0302	0.0319	0.0316	0.236	0.178	0.207	0.0081	0.0078	0.0072	0.0076	0.0079	0.0079
Diagnoses - main ICD10: R69 Unknown and unspecified causes of morbidity	0	Yes	0.0053	0.0053	0.0053	-0.0758	0.012	-0.0085	0.0641	0.0645	0.0645	0.236	0.853	0.895	-0.0054	-0.002	-0.0041	0.0063	0.0063	0.0064
Wears glasses or contact lenses	0	Yes	0.0162	0.0162	0.0162	-0.047	-0.0556	-0.0583	0.0399	0.0406	0.0404	0.239	0.171	0.149	-0.0329	-0.0316	-0.031	0.006	0.006	0.006
Duration of fitness test	0	Yes	0.0204	0.0204	0.0203	0.0966	0.0314	0.0551	0.0822	0.0778	0.0798	0.24	0.686	0.49	0.024	0.0203	0.0209	0.0059	0.006	0.006
Inflammatory Bowel Disease (Euro)	26192919	Yes	0.3353	0.3353	0.3352	-0.0351	-0.043	-0.0397	0.03	0.0317	0.0314	0.241	0.176	0.206	0.0079	0.0079	0.0072	0.0075	0.0078	0.0078
Diagnoses - main ICD10: R31 Unspecified haematuria	0	Yes	0.0032	0.0032	0.0033	0.0805	0.1492	0.1369	0.0696	0.0772	0.0763	0.247	0.0533	0.0727	-0.013	-0.0113	-0.0124	0.0056	0.0055	0.0055
Pulse wave Arterial Stiffness index	0	Yes	0.0392	0.0392	0.0393	-0.0443	0.0054	-0.0057	0.0385	0.0405	0.04	0.251	0.893	0.887	-0.0287	-0.0192	-0.0213	0.0061	0.0063	0.0062
Diagnoses - main ICD10: H25 Senile cataract	0	Yes	0.0033	0.0033	0.0033	0.0807	0.0906	0.0928	0.0704	0.0727	0.0728	0.252	0.212	0.202	-0.0146	-0.0139	-0.014	0.0054	0.0056	0.0056
Creatinine	27005778	Yes	0.1126	0.1126	0.1125	0.0573	0.0538	0.0533	0.0503	0.0532	0.0525	0.254	0.311	0.31	0.0112	0.0115	0.0112	0.0064	0.0063	0.0064
Diagnoses - main ICD10: J34 Other disorders of nose and nasal sinuses	0	Yes	0.0024	0.0024	0.0024	0.0913	0.1481	0.1395	0.08	0.0853	0.0848	0.254	0.0827	0.0999	0.0018	0.0033	0.0027	0.0053	0.0054	0.0054
Number of operations_ self-reported	0	Yes	0.0383	0.0383	0.0383	-0.0286	0.0622	0.0418	0.0253	0.0259	0.0256	0.258	0.0164	0.102	-0.0148	-0.0036	-0.0086	0.006	0.0061	0.0061
Ever manic/hyper for 2 days	0	Yes	0.0187	0.0187	0.0187	-0.0641	-0.0031	-0.0189	0.0568	0.0566	0.0565	0.259	0.957	0.737	-0.0082	-0.0035	-0.0052	0.0058	0.0059	0.0059
Ever had bowel cancer screening	0	Yes	0.0129	0.0129	0.0129	-0.0418	-0.0588	-0.0555	0.0374	0.0398	0.039	0.263	0.139	0.155	4.19e-05	-0.0007	-0.0005	0.0059	0.006	0.006
Illnesses of mother: Breast cancer	0	Yes	0.0096	0.0096	0.0096	0.0514	0.0539	0.0515	0.0463	0.0448	0.0454	0.267	0.229	0.256	-0.0091	-0.0098	-0.0096	0.0063	0.0061	0.0062
Anorexia Nervosa	24514567	Yes	0.5268	0.5268	0.5267	0.0315	-0.0139	-0.0031	0.0284	0.0284	0.0285	0.268	0.624	0.913	0.0079	0.0089	0.0086	0.0065	0.0066	0.0065
Total lipids in small HDL	27005778	Yes	0.0569	0.0569	0.0569	-0.0973	-0.085	-0.093	0.0879	0.0895	0.0896	0.268	0.342	0.299	0.009	0.0091	0.0095	0.0068	0.0069	0.0069
Phospholipids in very large HDL	27005778	Yes	0.0864	0.0864	0.0863	0.0887	-0.0219	0.0073	0.08	0.0866	0.0842	0.268	0.8	0.931	-0.0102	-0.009	-0.0099	0.0095	0.0096	0.0096
Serum cystatin c	26831199	Yes	0.1652	0.1652	0.1652	0.0379	-0.0314	-0.0153	0.0343	0.0346	0.0333	0.269	0.364	0.645	-0.0059	-0.009	-0.0087	0.0071	0.0067	0.0069
Diagnoses - main ICD10: K51 Ulcerative colitis	0	Yes	0.0047	0.0047	0.0047	0.063	0.0664	0.0673	0.0574	0.0583	0.0586	0.272	0.255	0.251	-0.0066	-0.0073	-0.0071	0.0053	0.0053	0.0054
Impedance of arm (right)	0	Yes	0.2367	0.2367	0.2367	0.02	-0.1482	-0.1141	0.0183	0.0228	0.0211	0.274	7.49e-11	6.21e-08	0.0277	-0.0579	-0.0304	0.0084	0.009	0.0089
Chronic Kidney Disease	26831199	Yes	0.0183	0.0183	0.0183	0.0566	0.1203	0.1062	0.0519	0.0535	0.0532	0.275	0.0246	0.046	0.0081	0.0071	0.0076	0.0068	0.0068	0.0069
Age of first birth	27798627	Yes	0.0633	0.0633	0.0633	-0.0273	-0.1378	-0.1122	0.0252	0.0267	0.0262	0.278	2.45e-07	1.8e-05	0.0038	-0.0004	0.0017	0.0063	0.0065	0.0064
Exposure to tobacco smoke outside home	0	Yes	0.032	0.032	0.032	-0.0301	0.081	0.0546	0.0279	0.031	0.0297	0.28	0.0089	0.0662	-0.0204	-0.0082	-0.0122	0.0056	0.0058	0.0057
Current employment status: Looking after home and/or family	0	Yes	0.0061	0.0061	0.0061	-0.0599	-0.158	-0.1324	0.0555	0.0595	0.0589	0.281	0.0079	0.0247	0.0024	0.0003	0.0012	0.0053	0.0054	0.0054
Non-cancer illness code_ self-reported: bladder problem (not cancer)	0	Yes	0.0022	0.0022	0.0022	0.1027	0.176	0.1618	0.0954	0.1059	0.1039	0.282	0.0964	0.119	-0.009	-0.0072	-0.0082	0.006	0.0061	0.006
Blood clot_ DVT_ bronchitis_ emphysema_ asthma_ rhinitis_ eczema_ allergy diagnosed by doctor: Asthma	0	Yes	0.0576	0.0576	0.0575	-0.0276	0.0214	0.0122	0.0258	0.0258	0.0258	0.284	0.407	0.636	-0.0271	-0.0189	-0.0233	0.0066	0.0067	0.0067
Doctor diagnosed hayfever or allergic rhinitis	0	Yes	0.0778	0.0778	0.0778	-0.0363	-0.0425	-0.0405	0.0341	0.0344	0.0346	0.287	0.216	0.242	-0.0036	-0.0042	-0.005	0.0064	0.0064	0.0065
Number of cigarettes currently smoked daily (current cigarette smokers)	0	Yes	0.1047	0.1047	0.1047	-0.0579	0.0315	0.0132	0.0548	0.0561	0.0554	0.291	0.575	0.812	-0.0388	-0.0362	-0.037	0.0058	0.0058	0.0058
Non-cancer illness code_ self-reported: cholelithiasis/gall stones	0	Yes	0.0084	0.0084	0.0084	-0.0688	0.0467	0.0216	0.0651	0.0602	0.0614	0.291	0.438	0.725	-0.0256	-0.014	-0.0185	0.0076	0.0077	0.0076
Diagnoses - main ICD10: M24 Other specific joint derangements	0	Yes	0.0034	0.0034	0.0034	0.077	0.1568	0.1394	0.0729	0.0824	0.0801	0.291	0.0571	0.0819	0.0008	0.0016	0.0007	0.0056	0.0058	0.0057
Underlying (primary) cause of death: ICD10: E85.4 Organ-limited amyloidosis	0	Yes	0.0653	0.0654	0.0652	0.1274	0.1067	0.1084	0.1235	0.1175	0.1187	0.302	0.363	0.361	-0.0068	-0.0066	-0.0063	0.0055	0.0056	0.0056
Diagnoses - main ICD10: I21 Acute myocardial infarction	0	Yes	0.0103	0.0103	0.0103	-0.0443	0.0314	0.0143	0.043	0.046	0.0452	0.302	0.495	0.752	-0.0066	-0.0046	-0.0046	0.0062	0.0063	0.0063
Relative age of first facial hair	0	Yes	0.1232	0.1232	0.1232	0.0247	-0.0478	-0.0328	0.024	0.0237	0.0233	0.304	0.0437	0.16	-0.0113	-0.0195	-0.0161	0.0064	0.0061	0.0062
Non-cancer illness code_ self-reported: nasal polyps	0	Yes	0.0052	0.0052	0.0052	-0.0612	-0.0467	-0.0485	0.0595	0.0599	0.0596	0.304	0.435	0.416	0.0116	0.0093	0.0097	0.0052	0.0052	0.0052
Neuroticism	27089181	Yes	0.091	0.091	0.091	-0.0265	-0.0242	-0.0265	0.0259	0.0301	0.0295	0.305	0.421	0.368	-0.0123	-0.01	-0.01	0.0068	0.0075	0.0074
Free cholesterol in medium HDL	27005778	Yes	0.0686	0.0686	0.0684	0.0696	-0.0228	-0.0038	0.0678	0.0636	0.0646	0.305	0.72	0.953	-0.0019	-0.0011	-0.0013	0.0065	0.0065	0.0066
Worrier / anxious feelings	0	Yes	0.0795	0.0795	0.0795	0.0248	-0.0199	-0.0105	0.0241	0.0279	0.0272	0.305	0.475	0.701	-0.0162	-0.0232	-0.0201	0.0073	0.0079	0.0078
Mean Hippocampus	25607358	Yes	0.1406	0.1406	0.1406	0.0587	0.0711	0.0703	0.0574	0.0577	0.0581	0.306	0.218	0.227	0.0003	-8.4281e-05	0.0001	0.006	0.0063	0.0062
Sitting height	0	Yes	0.322	0.322	0.322	0.0178	0.0066	0.009	0.0174	0.0179	0.0178	0.307	0.713	0.614	-0.0088	-0.0031	-0.0035	0.009	0.0093	0.0092
Forced expiratory volume in 1 second (FEV1)	21946350	Yes	0.1707	0.1707	0.1707	0.0463	-0.0002	0.0137	0.0457	0.0453	0.0454	0.31	0.996	0.763	-0.0004	0.0036	0.0025	0.0097	0.0097	0.0098
Fractured bone site(s): Ankle	0	Yes	0.0066	0.0066	0.0066	-0.0501	0.0063	-0.0108	0.0494	0.0477	0.0485	0.31	0.895	0.824	0.0027	0.0068	0.0056	0.0056	0.0056	0.0055
Illnesses of father: Lung cancer	0	Yes	0.0152	0.0152	0.0152	-0.0419	0.0198	0.0077	0.0414	0.0414	0.0414	0.311	0.632	0.852	-0.0012	0.0014	0.0003	0.0058	0.0058	0.0058
Celiac disease	20190752	Yes	0.293	0.293	0.2927	-0.0528	-0.0956	-0.098	0.0526	0.0549	0.0551	0.316	0.0814	0.0753	0.0049	0.0058	0.0073	0.0082	0.0083	0.0083
Diagnoses - main ICD10: K22 Other diseases of oesophagus	0	Yes	0.004	0.004	0.004	-0.0761	0.0088	-0.0107	0.0763	0.0781	0.0782	0.319	0.911	0.891	-0.0076	-0.0083	-0.0079	0.0056	0.006	0.0059
Maternal smoking around birth	0	Yes	0.0497	0.0498	0.0497	-0.0255	0.0572	0.0401	0.0258	0.0264	0.0263	0.323	0.03	0.128	-0.0113	0.0021	-0.0027	0.0066	0.0067	0.0066
Non-cancer illness code_ self-reported: crohns disease	0	Yes	0.0053	0.0053	0.0053	-0.0644	-0.0216	-0.034	0.0654	0.0661	0.0661	0.325	0.743	0.607	-0.0081	-0.0101	-0.0105	0.0058	0.0058	0.0058
Medication for pain relief_ constipation_ heartburn: Laxatives (e.g. Dulcolax_ Senokot)	0	Yes	0.0114	0.0114	0.0114	0.0491	0.1379	0.116	0.0506	0.0482	0.0491	0.331	0.0042	0.0183	0.0025	0.0048	0.004	0.0066	0.0066	0.0067
Diagnoses - main ICD10: C61 Malignant neoplasm of prostate	0	Yes	0.0043	0.0043	0.0043	0.0615	0.0324	0.0436	0.0632	0.0634	0.064	0.331	0.61	0.496	0.0052	0.0039	0.0039	0.0057	0.0057	0.0057
Cancer code_ self-reported: squamous cell carcinoma	0	Yes	0.0021	0.0021	0.0021	0.0874	0.0847	0.0828	0.09	0.0882	0.0882	0.332	0.337	0.348	-0.01	-0.0113	-0.0109	0.0063	0.0064	0.0064
Acetate	27005778	Yes	0.0513	0.0513	0.0512	0.0675	-0.0062	0.008	0.0698	0.0676	0.0681	0.334	0.927	0.907	0.0071	0.0094	0.0091	0.0057	0.0057	0.0057
Current tobacco smoking	0	Yes	0.0553	0.0553	0.0553	-0.0234	0.0674	0.0492	0.0243	0.0278	0.0269	0.335	0.0153	0.0675	-0.0871	-0.0916	-0.0939	0.0061	0.0064	0.0063
Smoking/smokers in household	0	Yes	0.0101	0.0101	0.0101	-0.0513	0.0382	0.0144	0.0533	0.0536	0.0532	0.335	0.476	0.787	-0.0131	-0.0059	-0.0081	0.0061	0.0064	0.0063
Bilateral oophorectomy (both ovaries removed)	0	Yes	0.021	0.021	0.021	-0.0432	0.0406	0.0251	0.0448	0.0469	0.046	0.336	0.386	0.586	-0.0117	-0.0047	-0.0082	0.0058	0.0059	0.0059
Non-cancer illness code_ self-reported: osteoporosis	0	Yes	0.0148	0.0148	0.0148	-0.0414	-0.1011	-0.0895	0.0432	0.0472	0.0464	0.338	0.0323	0.0539	0.0634	0.0569	0.0594	0.0068	0.0071	0.007
Reason for glasses/contact lenses: For long-sightedness_ i.e. for distance and near_ but particularly for near tasks like reading (called hypermetropia)	0	Yes	0.0101	0.0101	0.0101	0.0452	0.0698	0.0652	0.0472	0.0491	0.0488	0.339	0.155	0.182	-0.0122	-0.0111	-0.012	0.0063	0.0063	0.0063
Non-cancer illness code_ self-reported: asthma	0	Yes	0.0581	0.0581	0.0581	-0.0245	0.0261	0.0168	0.0259	0.0257	0.0257	0.344	0.309	0.513	-0.0274	-0.0196	-0.024	0.0066	0.0067	0.0067
Diagnoses - main ICD10: S76 Injury of muscle and tendon at hip and thigh level	0	Yes	0.0017	0.0017	0.0017	0.086	0.1057	0.1096	0.0909	0.0947	0.0941	0.344	0.264	0.244	-0.0062	-0.0036	-0.0046	0.0052	0.0054	0.0053
Non-cancer illness code_ self-reported: arthritis (nos)	0	Yes	0.0014	0.0014	0.0014	0.1259	0.2485	0.2212	0.1336	0.1673	0.1598	0.346	0.137	0.166	-0.006	0.0009	-0.001	0.0054	0.0055	0.0054
Time from waking to first cigarette	0	Yes	0.0833	0.0832	0.0832	0.057	-0.0086	0.0084	0.061	0.0609	0.0604	0.35	0.888	0.889	0.0355	0.0338	0.0343	0.0055	0.0056	0.0056
Extreme waist-to-hip ratio	23563607	Yes	0.3545	0.3545	0.3546	-0.0505	-0.0174	-0.0264	0.0544	0.0548	0.0547	0.353	0.751	0.629	-0.0152	-0.0144	-0.0149	0.0091	0.0093	0.0092
Diagnoses - main ICD10: M23 Internal derangement of knee	0	Yes	0.0081	0.0081	0.0081	0.0427	0.1422	0.1163	0.0463	0.0524	0.0504	0.356	0.0067	0.021	0.021	0.0261	0.0245	0.0061	0.0062	0.0063
Diagnoses - main ICD10: R14 Flatulence and related conditions	0	Yes	0.0033	0.0033	0.0033	-0.0693	-0.0509	-0.0582	0.0754	0.0725	0.0739	0.358	0.483	0.431	0.0038	0.0041	0.0042	0.0059	0.006	0.006
Non-cancer illness code_ self-reported: chronic obstructive airways disease/copd	0	Yes	0.0062	0.0062	0.0062	-0.0527	0.0358	0.0201	0.058	0.0611	0.0609	0.363	0.558	0.741	-0.0246	-0.0245	-0.0257	0.006	0.0061	0.0061
Diagnoses - main ICD10: K62 Other diseases of anus and rectum	0	Yes	0.005	0.005	0.005	-0.0524	-0.0015	-0.0156	0.0577	0.0556	0.0566	0.364	0.978	0.783	-0.0084	-0.0063	-0.0071	0.0057	0.0056	0.0056
Asthma	17611496	Yes	0.1147	0.1147	0.1146	-0.0489	-0.0089	-0.0217	0.0543	0.0567	0.0566	0.367	0.876	0.701	0.0034	0.0037	0.0046	0.0075	0.0078	0.0077
Non-cancer illness code_ self-reported: hiatus hernia	0	Yes	0.0085	0.0085	0.0085	-0.044	0.0546	0.0272	0.0495	0.0454	0.0461	0.374	0.229	0.555	-0.0105	-0.0028	-0.0048	0.0063	0.0062	0.0061
Diagnoses - main ICD10: I84 Haemorrhoids	0	Yes	0.0096	0.0096	0.0096	0.0405	0.0734	0.0644	0.0457	0.0476	0.0469	0.376	0.123	0.17	-0.0053	-0.0025	-0.0029	0.0059	0.0059	0.0058
Cigarettes Per Day	30617275	Yes	0.0208	0.0208	0.0207	-0.0317	-0.0031	-0.003	0.0359	0.0389	0.0382	0.378	0.936	0.937	-0.0231	-0.0154	-0.019	0.0069	0.0069	0.0069
Fracture resulting from simple fall	0	Yes	0.0485	0.0485	0.0485	0.0499	0.0715	0.0643	0.0571	0.0583	0.0583	0.382	0.22	0.27	-0.0103	-0.0078	-0.0083	0.0056	0.0058	0.0058
Number of depression episodes	0	Yes	0.0328	0.0328	0.0328	-0.0614	-0.0795	-0.0808	0.0703	0.0771	0.0767	0.382	0.302	0.292	-0.0162	-0.0156	-0.0155	0.0067	0.007	0.007
Concentration of very large HDL particles	27005778	Yes	0.0594	0.0594	0.0592	0.0845	-0.0151	0.0104	0.0968	0.1007	0.0993	0.383	0.881	0.916	-0.0104	-0.0089	-0.0095	0.009	0.0091	0.0091
Illnesses of father: Prostate cancer	0	Yes	0.0088	0.0088	0.0088	0.0384	0.0027	0.0111	0.0442	0.0451	0.0453	0.385	0.953	0.806	0.0002	-0.0023	-0.0011	0.0052	0.0054	0.0054
Former alcohol drinker	0	Yes	0.1243	0.1243	0.1243	-0.0402	0.0028	-0.0046	0.047	0.0476	0.0482	0.392	0.953	0.924	-0.0046	-0.0041	-0.0049	0.0058	0.0059	0.006
Squamous cell lung cancer	27488534	Yes	0.0382	0.0382	0.0383	-0.0463	0.0438	0.0266	0.0545	0.0543	0.0539	0.396	0.42	0.622	0.0032	0.003	0.0027	0.0053	0.0052	0.0053
Non-cancer illness code_ self-reported: polio / poliomyelitis	0	Yes	0.0027	0.0027	0.0027	0.0703	0.0899	0.0856	0.0847	0.0855	0.0852	0.407	0.293	0.315	-0.005	-0.0048	-0.0055	0.0063	0.0063	0.0063
Diagnoses - main ICD10: D12 Benign neoplasm of colon_ rectum_ anus and anal canal	0	Yes	0.0084	0.0084	0.0084	-0.0353	-0.0141	-0.0187	0.0427	0.0446	0.044	0.408	0.752	0.671	-0.0139	-0.0108	-0.0114	0.0055	0.0056	0.0056
Birth weight	0	Yes	0.1094	0.1094	0.1094	-0.0192	-0.0116	-0.0129	0.0234	0.023	0.0234	0.412	0.613	0.58	0.015	0.0208	0.0195	0.0066	0.0067	0.0066
Ever stopped smoking for 6+ months	0	Yes	0.02	0.0201	0.02	-0.0496	0.0677	0.0352	0.0607	0.0615	0.0609	0.414	0.27	0.564	-0.0049	-0.0016	-0.0029	0.006	0.006	0.006
Diagnoses - main ICD10: R55 Syncope and collapse	0	Yes	0.0052	0.0052	0.0052	-0.0488	0.0107	-0.0094	0.0597	0.0575	0.0578	0.414	0.853	0.871	-0.0105	-0.0107	-0.0102	0.0057	0.0058	0.0058
Home area population density - urban or rural: Scotland - Large Urban Area	0	Yes	0.011	0.011	0.011	-0.0501	-0.129	-0.1127	0.0619	0.0634	0.0626	0.418	0.0419	0.072	0.0217	0.0174	0.0202	0.0091	0.0092	0.0091
ICV	25607358	Yes	0.1719	0.1719	0.172	-0.0468	-0.0696	-0.0638	0.0581	0.0594	0.0586	0.42	0.241	0.277	-0.0004	-0.0003	-0.0002	0.0066	0.0067	0.0067
Diagnoses - main ICD10: M70 Soft tissue disorders related to use_ overuse and pressure	0	Yes	0.0041	0.0041	0.0041	0.0628	0.1092	0.1015	0.0787	0.0836	0.0835	0.425	0.191	0.224	0.0003	0.0023	0.0011	0.0064	0.0065	0.0065
Breastfed as a baby	0	Yes	0.0259	0.0259	0.0259	-0.0302	-0.0721	-0.0681	0.0386	0.0381	0.0387	0.434	0.0585	0.0785	0.0066	0.0027	0.004	0.0066	0.0067	0.0068
Diagnoses - main ICD10: R35 Polyuria	0	Yes	0.003	0.003	0.003	-0.0723	-0.0496	-0.0563	0.0926	0.0978	0.0969	0.435	0.612	0.561	0.0082	0.0088	0.0093	0.0062	0.0064	0.0064
Diagnoses - main ICD10: I25 Chronic ischaemic heart disease	0	Yes	0.02	0.02	0.02	-0.0249	0.0544	0.0378	0.0321	0.0329	0.0323	0.438	0.0983	0.243	-0.0178	-0.0115	-0.0131	0.006	0.0062	0.0061
Age started oral contraceptive pill	0	Yes	0.0484	0.0484	0.0484	-0.0282	-0.1186	-0.0992	0.0372	0.0423	0.0412	0.448	0.005	0.0161	-0.0281	-0.0338	-0.0306	0.0063	0.0064	0.0064
Diagnoses - main ICD10: G56 Mononeuropathies of upper limb	0	Yes	0.0139	0.0139	0.0139	0.0295	0.1503	0.1285	0.039	0.0401	0.0395	0.45	0.0002	0.0012	-0.0123	-0.0016	-0.0064	0.0062	0.0063	0.0062
Transferrin	25352340	Yes	0.1624	0.1624	0.1624	-0.0486	-0.0148	-0.0241	0.0644	0.063	0.0643	0.451	0.815	0.708	0.002	-0.0018	-0.0007	0.0086	0.0088	0.0088
Former vs Current smoker	20418890	Yes	0.0596	0.0596	0.0596	0.0392	-0.0625	-0.0386	0.0523	0.0579	0.0566	0.453	0.28	0.495	0.0055	0.0074	0.0071	0.006	0.0061	0.0061
Exposure to tobacco smoke at home	0	Yes	0.0117	0.0117	0.0117	-0.0344	0.0709	0.0437	0.0457	0.0456	0.0455	0.453	0.12	0.337	-0.0228	-0.0127	-0.0156	0.006	0.0062	0.0061
Blood clot_ DVT_ bronchitis_ emphysema_ asthma_ rhinitis_ eczema_ allergy diagnosed by doctor: None of the above	0	Yes	0.0766	0.0766	0.0766	0.0193	0.0036	0.0075	0.0257	0.026	0.0262	0.453	0.889	0.775	0.0316	0.0274	0.0305	0.0083	0.0084	0.0084
Blood clot_ DVT_ bronchitis_ emphysema_ asthma_ rhinitis_ eczema_ allergy diagnosed by doctor: Hayfever_ allergic rhinitis or eczema	0	Yes	0.0724	0.0724	0.0724	-0.0192	-0.0402	-0.0368	0.0261	0.0277	0.0276	0.461	0.146	0.182	-0.0139	-0.0163	-0.0167	0.008	0.008	0.0081
Medication for pain relief_ constipation_ heartburn: Ibuprofen (e.g. Nurofen)	0	Yes	0.0224	0.0224	0.0224	0.0217	0.0842	0.0701	0.0296	0.0336	0.033	0.464	0.0123	0.0337	-0.016	-0.0079	-0.011	0.0057	0.0059	0.006
Lung cancer	27488534	Yes	0.3228	0.3228	0.323	-0.027	0.0298	0.0173	0.0373	0.0376	0.0372	0.469	0.429	0.642	-0.0051	-0.0042	-0.0043	0.0055	0.0053	0.0054
Transport type for commuting to job workplace: Cycle	0	Yes	0.0307	0.0307	0.0307	0.0248	-0.0428	-0.0264	0.0347	0.0331	0.0336	0.474	0.196	0.432	0.0229	0.0116	0.0138	0.0064	0.0063	0.0064
Why reduced smoking: Illness or ill health	0	Yes	0.1099	0.1098	0.1098	-0.0521	0.0255	0.0065	0.0731	0.0767	0.0763	0.476	0.74	0.932	-0.013	-0.0126	-0.0133	0.0058	0.0059	0.0059
Why stopped smoking: None of the above	0	Yes	0.0407	0.0407	0.0407	0.0292	0.0842	0.0692	0.0411	0.0431	0.0427	0.478	0.0508	0.105	-0.0111	-0.0071	-0.009	0.006	0.0061	0.006
Back pain for 3+ months	0	Yes	0.0405	0.0405	0.0405	0.0319	0.1121	0.0933	0.0451	0.045	0.0452	0.479	0.0128	0.0391	-0.0095	-0.0057	-0.0068	0.0052	0.0055	0.0054
Father still alive	0	Yes	0.0065	0.0065	0.0065	0.0344	-0.0134	-0.0058	0.0491	0.0489	0.0489	0.484	0.784	0.906	0.01	0.0075	0.0071	0.0055	0.0055	0.0056
Citrate	27005778	Yes	0.0699	0.0699	0.0699	0.0445	0.0027	0.0092	0.0646	0.0643	0.0644	0.491	0.967	0.886	0.0053	0.0053	0.0055	0.0058	0.0057	0.0057
Diagnoses - main ICD10: K30 Dyspepsia	0	Yes	0.003	0.003	0.003	0.0505	0.1172	0.1034	0.0735	0.0754	0.0756	0.492	0.12	0.172	0.0028	0.0014	0.0009	0.0055	0.0055	0.0056
Eye problems/disorders: Cataract	0	Yes	0.0231	0.0231	0.0231	-0.0332	-0.0232	-0.0284	0.0486	0.0463	0.0471	0.495	0.616	0.546	-0.0124	-0.0103	-0.0105	0.0059	0.0056	0.0057
Attention deficit hyperactivity disorder (No GC)	27663945	Yes	0.0775	0.0775	0.0775	0.0465	0.1411	0.1209	0.0689	0.074	0.0727	0.499	0.0567	0.0964	-0.0115	-0.0102	-0.0107	0.0067	0.0067	0.0067
Smoking Cessation	30617275	Yes	0.007	0.007	0.007	0.0673	-0.0125	-0.0031	0.0998	0.1005	0.0991	0.5	0.901	0.975	0.0051	0.0149	0.0142	0.0168	0.0174	0.0172
Smoking status: Previous	0	Yes	0.0522	0.0522	0.0522	0.0169	0.0529	0.0466	0.0252	0.0269	0.0269	0.502	0.0495	0.0831	0.0076	0.0186	0.0157	0.0067	0.0068	0.0069
Diagnoses - main ICD10: S66 Injury of muscle and tendon at wrist and hand level	0	Yes	0.0024	0.0024	0.0024	0.0634	0.1008	0.0959	0.0948	0.0985	0.0982	0.503	0.306	0.329	-0.0095	-0.0081	-0.0085	0.0061	0.0063	0.0063
Attention deficit hyperactivity disorder (GC)	27663945	Yes	0.0764	0.0764	0.0765	0.046	0.1406	0.1204	0.069	0.0741	0.0728	0.505	0.0576	0.0982	-0.0114	-0.0101	-0.0107	0.0067	0.0067	0.0067
Mouth/teeth dental problems: Dentures	0	Yes	0.048	0.048	0.048	0.0158	0.1053	0.0871	0.0239	0.0261	0.0255	0.51	5.43e-05	0.0006	-0.0408	-0.0328	-0.0355	0.0069	0.0072	0.0072
Diagnoses - main ICD10: J22 Unspecified acute lower respiratory infection	0	Yes	0.0025	0.0025	0.0025	-0.058	0.0412	0.0211	0.0883	0.0934	0.0921	0.511	0.659	0.819	-0.0121	-0.0076	-0.0091	0.0058	0.0062	0.0061
Diagnoses - main ICD10: S09 Other and unspecified injuries of head	0	Yes	0.004	0.004	0.004	-0.0487	-0.0086	-0.0223	0.0743	0.0753	0.076	0.512	0.909	0.769	-0.0112	-0.0122	-0.0126	0.0061	0.0061	0.0061
Total lipids in medium HDL	27005778	Yes	0.0621	0.0621	0.062	0.0512	-0.0288	-0.0118	0.0785	0.0746	0.0753	0.514	0.699	0.875	-0.0005	0.0003	1.3575e-05	0.0063	0.0064	0.0064
Illnesses of mother: Alzheimers disease/dementia	0	Yes	0.0036	0.0036	0.0036	-0.0486	-0.1254	-0.11	0.0746	0.0795	0.0781	0.515	0.115	0.159	0.0079	0.0047	0.0064	0.0087	0.0099	0.0095
Cancer code_ self-reported: lung cancer	0	Yes	0.0005	0.0005	0.0005	0.1986	0.3056	0.2515	0.3074	0.4238	0.3538	0.518	0.471	0.477	-0.007	-0.0095	-0.0078	0.0053	0.0054	0.0054
Parkinsons disease	19915575	Yes	0.3814	0.3814	0.3808	-0.0252	-0.0215	-0.0191	0.0391	0.0387	0.0387	0.519	0.578	0.621	0.0006	0.0011	0.0004	0.0052	0.0054	0.0054
Fractured bone site(s): Other bones	0	Yes	0.0089	0.0089	0.0089	0.0299	0.0595	0.0529	0.0464	0.0463	0.0468	0.52	0.199	0.258	0.0026	0.0045	0.0031	0.0058	0.0058	0.0059
Non-cancer illness code_ self-reported: allergy or anaphylactic reaction to drug	0	Yes	0.0011	0.0011	0.0011	-0.0992	-0.0269	-0.032	0.1549	0.1325	0.1354	0.522	0.839	0.813	-0.0044	0.0001	-0.0024	0.0057	0.0056	0.0056
Lung adenocarcinoma	27488534	Yes	0.0333	0.0333	0.0332	-0.0387	-0.0138	-0.0246	0.0615	0.0612	0.0613	0.529	0.822	0.688	-0.0002	-0.0004	0.0006	0.0054	0.0053	0.0053
Illnesses of father: None of the above (group 2)	0	Yes	0.0097	0.0097	0.0097	0.0294	0.0377	0.0343	0.047	0.048	0.0478	0.532	0.432	0.473	0.008	0.0067	0.007	0.006	0.0061	0.0061
Non-cancer illness code_ self-reported: gastro-oesophageal reflux (gord) / gastric reflux	0	Yes	0.0115	0.0115	0.0115	-0.0261	0.0437	0.0272	0.0421	0.0431	0.0431	0.534	0.311	0.527	-0.0099	-0.0013	-0.0037	0.0064	0.0064	0.0064
Headaches for 3+ months	0	Yes	0.0554	0.0554	0.0553	-0.0246	-0.0418	-0.0397	0.0399	0.0404	0.0403	0.538	0.301	0.325	-0.0166	-0.0173	-0.0173	0.0059	0.006	0.0061
Free cholesterol in very large HDL	27005778	Yes	0.041	0.041	0.041	0.0632	-0.0681	-0.033	0.1033	0.1137	0.1092	0.541	0.549	0.762	-0.0105	-0.0089	-0.0098	0.0087	0.0089	0.0088
Illness_ injury_ bereavement_ stress in last 2 years: Marital separation/divorce	0	Yes	0.0039	0.0039	0.0039	0.0419	0.1224	0.1017	0.0685	0.0711	0.0703	0.541	0.0851	0.148	-0.0023	-0.0036	-0.0042	0.0055	0.0053	0.0053
Diagnoses - main ICD10: I80 Phlebitis and thrombophlebitis	0	Yes	0.0079	0.0079	0.0079	0.0286	0.079	0.0704	0.0469	0.0482	0.0479	0.543	0.101	0.142	-0.0051	0.0005	-0.0014	0.0056	0.0057	0.0057
Time spent watching television (TV)	0	Yes	0.0996	0.0996	0.0996	0.0155	0.1205	0.0973	0.0256	0.0232	0.0236	0.544	2.06e-07	3.77e-05	-0.005	0.022	0.0141	0.0079	0.0081	0.0081
Lung cancer (squamous cell)	24880342	Yes	0.0496	0.0496	0.0497	-0.0383	0.0457	0.0328	0.0634	0.0638	0.0635	0.545	0.474	0.606	0.0043	0.0049	0.0043	0.0058	0.0058	0.0059
Non-cancer illness code_ self-reported: hyperthyroidism/thyrotoxicosis	0	Yes	0.0091	0.0091	0.0091	-0.0315	-0.0191	-0.0181	0.052	0.0536	0.0538	0.545	0.722	0.736	-0.0112	-0.0105	-0.0115	0.0058	0.0058	0.0058
Non-cancer illness code_ self-reported: varicose veins	0	Yes	0.0044	0.0044	0.0044	-0.0394	-0.0356	-0.0369	0.065	0.0656	0.0651	0.545	0.588	0.571	0.0044	0.0055	0.0051	0.0055	0.0054	0.0055
Diagnoses - main ICD10: K60 Fissure and fistula of anal and rectal regions	0	Yes	0.0057	0.0057	0.0057	-0.0339	0.03	0.0222	0.056	0.0584	0.058	0.545	0.608	0.701	-0.0016	0.002	-6.2489e-05	0.0051	0.0051	0.0051
Albumin	27005778	Yes	0.0633	0.0633	0.0632	-0.0422	-0.0821	-0.0813	0.0701	0.0771	0.0764	0.547	0.287	0.287	0.0129	0.0124	0.0132	0.0052	0.0055	0.0054
Urinary albumin-to-creatinine ratio (non-diabetes)	26631737	Yes	0.0522	0.0522	0.0523	-0.0325	-0.0179	-0.018	0.0544	0.0542	0.0534	0.55	0.742	0.735	0.0026	0.0009	0.0017	0.0069	0.007	0.0069
Fractured/broken bones in last 5 years	0	Yes	0.0187	0.0187	0.0187	0.0207	0.0431	0.0362	0.0353	0.0352	0.0356	0.558	0.222	0.31	0.0115	0.0141	0.0126	0.0064	0.0064	0.0063
Mothers age at death	27015805	Yes	0.0344	0.0344	0.0344	-0.0281	-0.1299	-0.106	0.0482	0.0476	0.0478	0.56	0.0064	0.0266	0.0186	0.014	0.0159	0.0063	0.0063	0.0064
Reproduciblity of spirometry measurement using ERS/ATS criteria	0	Yes	0.0146	0.0146	0.0146	-0.0271	-0.0316	-0.0289	0.0472	0.0516	0.051	0.565	0.54	0.571	0.0193	0.0191	0.0195	0.006	0.0062	0.0062
Diagnoses - main ICD10: N40 Hyperplasia of prostate	0	Yes	0.0058	0.0058	0.0058	0.0319	0.0446	0.0423	0.0562	0.0545	0.0556	0.57	0.414	0.447	-0.0007	-0.0024	-0.0016	0.0055	0.0055	0.0055
Non-cancer illness code_ self-reported: hypertrophic cardiomyopathy (hcm / hocm)	0	Yes	0.0016	0.0016	0.0016	0.0635	0.0888	0.0825	0.1123	0.117	0.1164	0.572	0.448	0.478	-0.0025	-0.004	-0.0035	0.0055	0.0057	0.0056
Child birth weight	23202124	Yes	0.1112	0.1111	0.1112	0.0248	0.026	0.0248	0.0441	0.0442	0.0441	0.574	0.556	0.574	-0.0042	-0.0033	-0.0035	0.0057	0.0057	0.0056
Comparative height size at age 10	0	Yes	0.2414	0.2414	0.2415	0.0097	0.0154	0.0147	0.0172	0.0168	0.0169	0.574	0.36	0.386	-0.0206	-0.0207	-0.0214	0.0092	0.0089	0.009
Urinary albumin-to-creatinine ratio	26631737	Yes	0.0455	0.0454	0.0455	-0.0288	0.0015	-0.0041	0.0514	0.0522	0.0514	0.576	0.977	0.937	-0.0032	-0.0029	-0.0027	0.0064	0.0065	0.0064
Cancer diagnosed by doctor	0	Yes	0.0066	0.0066	0.0066	0.0329	0.0411	0.0376	0.059	0.0607	0.0603	0.577	0.499	0.533	-0.016	-0.0156	-0.0157	0.0063	0.0064	0.0065
Past tobacco smoking	0	Yes	0.0914	0.0914	0.0915	0.0122	-0.0357	-0.0267	0.0219	0.0239	0.0237	0.579	0.135	0.26	0.0196	0.0084	0.0128	0.007	0.0072	0.0072
Lung cancer (all)	24880342	Yes	0.1308	0.1308	0.1307	-0.023	0.0242	0.0153	0.0423	0.0418	0.0418	0.586	0.563	0.715	-0.0016	0.0005	-8.1613e-05	0.0059	0.0059	0.0059
Glutamine	27005778	Yes	0.0642	0.0642	0.0643	0.0312	-0.0294	-0.0198	0.0577	0.0613	0.0613	0.589	0.631	0.747	-0.0033	-0.0027	-0.0031	0.0054	0.0055	0.0055
Non-cancer illness code_ self-reported: joint disorder	0	Yes	0.002	0.002	0.002	-0.048	0.007	-0.0156	0.091	0.0853	0.0873	0.598	0.935	0.858	0.0041	0.0061	0.0057	0.0054	0.0054	0.0054
Non-cancer illness code_ self-reported: emphysema/chronic bronchitis	0	Yes	0.0098	0.0098	0.0098	-0.0248	0.069	0.0424	0.0472	0.0521	0.051	0.599	0.186	0.405	-0.0347	-0.0325	-0.0334	0.0059	0.0061	0.0061
Non-cancer illness code_ self-reported: vitiligo	0	Yes	0.0015	0.0015	0.0016	-0.048	-0.0676	-0.0664	0.0918	0.0954	0.0948	0.601	0.479	0.484	0.0043	0.0026	0.0031	0.0046	0.0047	0.0046
Diagnoses - main ICD10: I30 Acute pericarditis	0	Yes	0.0023	0.0023	0.0023	-0.049	-0.0501	-0.0491	0.0944	0.0985	0.0981	0.603	0.611	0.617	-0.0015	-0.0022	-0.0022	0.0056	0.0057	0.0057
Pain type(s) experienced in last month: Back pain	0	Yes	0.0394	0.0394	0.0394	0.013	0.1061	0.0837	0.0254	0.026	0.0259	0.607	4.43e-05	0.0012	-0.0149	0.0009	-0.0047	0.0064	0.0065	0.0065
Ulcerative colitis	26192919	Yes	0.2533	0.2533	0.2534	-0.0186	-0.0481	-0.0378	0.0365	0.0389	0.0383	0.611	0.216	0.324	0.0044	0.0055	0.0044	0.0071	0.0074	0.0074
Bring up phlegm/sputum/mucus on most days	0	Yes	0.0264	0.0264	0.0264	-0.0267	0.0381	0.0208	0.0525	0.0529	0.0532	0.611	0.471	0.697	-0.0175	-0.0122	-0.0138	0.0058	0.006	0.0059
Diagnoses - main ICD10: I10 Essential (primary) hypertension	0	Yes	0.0027	0.0027	0.0027	-0.0384	0.0524	0.0372	0.0762	0.0797	0.0782	0.614	0.51	0.634	-0.01	-0.0086	-0.0094	0.0055	0.0056	0.0056
Diagnoses - main ICD10: K50 Crohns disease [regional enteritis]	0	Yes	0.0042	0.0042	0.0042	-0.0324	-0.0103	-0.0191	0.0644	0.0646	0.0642	0.615	0.874	0.766	-0.006	-0.0072	-0.0071	0.0059	0.0059	0.0059
Cancer code_ self-reported: small intestine/small bowel cancer	0	Yes	0.0013	0.0013	0.0013	0.0716	0.1002	0.0806	0.1434	0.1555	0.1494	0.617	0.519	0.59	-0.0038	-0.0058	-0.0044	0.0053	0.0054	0.0054
Mothers age at death	0	Yes	0.0239	0.0239	0.0239	0.0191	-0.1092	-0.08	0.0385	0.0416	0.0407	0.62	0.0088	0.0492	0.0253	0.0157	0.0195	0.0064	0.0066	0.0066
Non-cancer illness code_ self-reported: pulmonary embolism +/- dvt	0	Yes	0.0057	0.0057	0.0057	0.0276	0.1098	0.095	0.0557	0.0554	0.0552	0.62	0.0473	0.0853	-0.0188	-0.0127	-0.0153	0.0062	0.0063	0.0062
Non-cancer illness code_ self-reported: malabsorption/coeliac disease	0	Yes	0.0168	0.0168	0.0168	0.017	0.018	0.0164	0.0346	0.0356	0.0352	0.623	0.613	0.642	0.018	0.0133	0.0146	0.0055	0.0058	0.0058
Ever vs never smoked	20418890	Yes	0.0732	0.0732	0.0732	-0.018	0.0606	0.0446	0.037	0.0371	0.0369	0.626	0.102	0.227	-0.0049	-0.0054	-0.0053	0.0061	0.0059	0.006
Fractured bone site(s): Wrist	0	Yes	0.0064	0.0064	0.0064	0.0286	0.0076	0.0088	0.0591	0.0591	0.0594	0.629	0.897	0.882	0.0206	0.0201	0.0208	0.0067	0.0068	0.0068
Started insulin within one year diagnosis of diabetes	0	Yes	0.1684	0.1684	0.1684	0.0295	-0.0651	-0.0454	0.0616	0.0673	0.0656	0.631	0.333	0.489	0.011	0.0063	0.008	0.0064	0.0068	0.0068
Type of tobacco previously smoked: Cigars or pipes	0	Yes	0.0118	0.0118	0.0118	-0.0467	-0.0362	-0.0368	0.0984	0.1022	0.1024	0.635	0.723	0.719	0.001	0.0008	0.0004	0.0065	0.0068	0.0068
Diagnoses - main ICD10: R04 Haemorrhage from respiratory passages	0	Yes	0.0027	0.0027	0.0027	0.037	0.1134	0.0935	0.078	0.0822	0.0806	0.635	0.168	0.246	-0.0151	-0.016	-0.0157	0.0047	0.0048	0.0048
Eye problems/disorders: Glaucoma	0	Yes	0.0384	0.0384	0.0384	0.0213	0.0191	0.0218	0.0451	0.0458	0.0463	0.636	0.677	0.637	-0.0077	-0.0056	-0.0067	0.0069	0.0071	0.0071
Handedness (chirality/laterality): Left-handed	0	Yes	0.01	0.01	0.01	-0.0221	-0.0435	-0.036	0.0481	0.0478	0.0485	0.646	0.363	0.458	-0.0056	-0.0039	-0.0047	0.0061	0.006	0.0061
Diagnoses - main ICD10: K21 Gastro-oesophageal reflux disease	0	Yes	0.0065	0.0065	0.0065	-0.0225	0.0668	0.0468	0.0491	0.0529	0.0525	0.647	0.206	0.372	-0.0004	0.0034	0.0026	0.0055	0.0058	0.0057
Non-cancer illness code_ self-reported: glaucoma	0	Yes	0.0111	0.0111	0.0111	-0.0209	-0.0186	-0.02	0.0461	0.0476	0.0478	0.651	0.696	0.676	-0.0079	-0.0073	-0.0076	0.0064	0.0067	0.0066
Non-cancer illness code_ self-reported: anxiety/panic attacks	0	Yes	0.0063	0.0063	0.0063	0.0221	-0.0234	-0.0148	0.0489	0.0508	0.0498	0.652	0.645	0.767	-0.0146	-0.0122	-0.013	0.0054	0.0054	0.0054
Systemic lupus erythematosus	26502338	Yes	0.3809	0.3809	0.3809	-0.0201	-0.0157	-0.0138	0.045	0.0515	0.0501	0.655	0.76	0.783	-0.0046	-0.0053	-0.0057	0.0072	0.0077	0.0076
Smoking status: Current	0	Yes	0.052	0.052	0.052	-0.011	0.0768	0.0591	0.0246	0.0287	0.0277	0.655	0.0074	0.0326	-0.0809	-0.0846	-0.0869	0.0061	0.0065	0.0064
Tobacco smoking: Ex-smoker	0	Yes	0.0772	0.0772	0.0772	0.0153	0.0726	0.0591	0.0343	0.0378	0.0373	0.655	0.0545	0.113	0.0005	0.006	0.0045	0.0062	0.0064	0.0064
Smoking Initiation	30617275	Yes	0.0049	0.0049	0.0049	0.0232	0.0777	0.0622	0.0526	0.0538	0.0536	0.659	0.149	0.246	-0.0115	-0.0094	-0.01	0.0073	0.0076	0.0075
Tense / highly strung	0	Yes	0.0576	0.0576	0.0576	0.0116	-0.0324	-0.0212	0.0268	0.0292	0.0287	0.665	0.268	0.46	-0.0026	-0.0065	-0.005	0.0066	0.007	0.0068
Parents age at death	27015805	Yes	0.0292	0.0292	0.0292	0.0228	-0.0706	-0.0499	0.0529	0.0535	0.053	0.666	0.187	0.346	0.0178	0.012	0.0146	0.0059	0.0061	0.0061
Leg pain on walking	0	Yes	0.0567	0.0567	0.0567	-0.0165	0.1387	0.1023	0.0384	0.0395	0.0386	0.667	0.0004	0.0081	-0.0353	-0.0165	-0.0226	0.0066	0.0067	0.0067
Non-cancer illness code_ self-reported: ulcerative colitis	0	Yes	0.0061	0.0061	0.0061	0.0224	0.024	0.027	0.052	0.0533	0.0531	0.667	0.653	0.612	-0.001	-0.0009	-0.0012	0.0058	0.0059	0.0059
Reason for glasses/contact lenses: For just reading/near work as you are getting older (called presbyopia)	0	Yes	0.0037	0.0037	0.0037	0.0297	0.0085	0.0155	0.0693	0.0709	0.0708	0.668	0.905	0.826	0.0032	0.0014	0.0015	0.0056	0.0058	0.0057
Forced expiratory volume in 1-second (FEV1)_ predicted	0	Yes	0.1715	0.1715	0.1715	0.0101	-0.017	-0.01	0.0238	0.0236	0.0238	0.672	0.471	0.675	-0.0003	-0.0042	-0.0042	0.0071	0.0072	0.0072
Diagnoses - main ICD10: M67 Other disorders of synovium and tendon	0	Yes	0.0023	0.0023	0.0023	-0.0379	0.0293	0.0087	0.0899	0.0932	0.0926	0.673	0.753	0.925	-0.0007	-0.0002	-0.0006	0.0055	0.0056	0.0056
Diagnoses - main ICD10: E03 Other hypothyroidism	0	Yes	0.0004	0.0004	0.0004	0.1903	0.2017	0.216	0.4785	0.4907	0.5156	0.691	0.681	0.675	-0.0114	-0.0085	-0.0102	0.0056	0.0057	0.0057
Average weekly champagne plus white wine intake	0	Yes	0.0309	0.0309	0.0309	0.0125	-0.048	-0.034	0.0324	0.0337	0.0335	0.7	0.154	0.309	0.03	0.0253	0.026	0.0066	0.0066	0.0066
Diagnoses - main ICD10: H26 Other cataract	0	Yes	0.0095	0.0095	0.0095	-0.0159	-0.0087	-0.0124	0.0413	0.0417	0.0417	0.7	0.834	0.767	-0.0241	-0.0204	-0.0212	0.0057	0.0058	0.0058
Forced expiratory volume in 1 second (FEV1)/Forced Vital capacity(FVC)	26635082	Yes	0.1111	0.1111	0.111	-0.0171	-0.0183	-0.0133	0.0449	0.0469	0.0469	0.703	0.696	0.777	-0.0052	-0.0046	-0.0056	0.006	0.0062	0.0062
Rheumatoid Arthritis	24390342	Yes	0.1609	0.1609	0.1609	-0.0105	0.0119	0.0057	0.0278	0.0279	0.0279	0.705	0.67	0.839	0.0033	0.0041	0.0041	0.0056	0.0055	0.0055
Duration of light DIY	0	Yes	0.0355	0.0355	0.0355	0.0125	0.0505	0.0415	0.0335	0.0318	0.0322	0.708	0.112	0.197	0.0178	0.0156	0.0164	0.0063	0.0063	0.0063
ADHD	30478444	No	0.2409	0.2409	0.2408	-0.012	0.0937	0.0664	0.0321	0.0371	0.0353	0.709	0.0115	0.0599	-0.0076	-0.0072	-0.0073	0.0083	0.0085	0.0083
Idiopathic pulmonary fibrosis	29066090	Yes	0.1436	0.1436	0.1443	0.0397	0.1073	0.0892	0.1079	0.1168	0.1149	0.713	0.358	0.438	-0.0057	-0.0055	-0.0059	0.0058	0.0059	0.0059
Non-cancer illness code_ self-reported: sleep apnoea	0	Yes	0.0034	0.0034	0.0034	-0.0268	0.097	0.0742	0.0733	0.0794	0.0777	0.715	0.222	0.34	-0.0196	-0.0086	-0.0119	0.0059	0.006	0.006
Forced expiratory volume in 1 second (FEV1)/Forced Vital capacity(FVC)	21946350	Yes	0.1252	0.1252	0.1252	0.0115	0.0203	0.02	0.0319	0.0312	0.0317	0.719	0.516	0.528	-0.0083	-0.0074	-0.0083	0.006	0.0061	0.0061
Job involves shift work	0	Yes	0.0311	0.0311	0.0311	0.0118	0.1248	0.0988	0.0332	0.0367	0.0359	0.722	0.0007	0.0059	0.001	0.0088	0.0061	0.0062	0.0062	0.0062
Frequency of light DIY in last 4 weeks	0	Yes	0.0222	0.0222	0.0222	-0.0149	-0.0417	-0.0354	0.0428	0.0418	0.0423	0.728	0.318	0.402	0.0254	0.0224	0.0236	0.0059	0.0058	0.0058
Heel bone mineral density (BMD) T-score_ automated	0	Yes	0.2949	0.2949	0.2949	-0.007	0.022	0.0174	0.0202	0.024	0.0233	0.73	0.36	0.456	0.0214	0.0326	0.0294	0.0084	0.0095	0.0093
Diagnoses - main ICD10: M10 Gout	0	Yes	0.0022	0.0022	0.0022	0.0357	0.0574	0.0583	0.1053	0.1137	0.1117	0.735	0.614	0.602	-0.0094	-0.0071	-0.0077	0.0063	0.0066	0.0065
Neuroticism	24828478	Yes	0.0151	0.0151	0.0151	0.0159	0.0347	0.0299	0.047	0.048	0.0474	0.736	0.47	0.527	-7.92e-05	-0.0022	-0.0009	0.0053	0.0054	0.0054
Birth weight	27680694	Yes	0.1036	0.1036	0.1037	0.0087	0.0205	0.0192	0.0257	0.0258	0.0259	0.736	0.428	0.457	-0.0049	-0.0005	-0.0017	0.0067	0.0068	0.0068
Rheumatoid Arthritis	24390342	No	0.1524	0.1524	0.1524	-0.0086	0.0137	0.0072	0.0269	0.0272	0.0271	0.749	0.614	0.79	0.002	0.0026	0.0027	0.0054	0.0053	0.0053
Blood clot_ DVT_ bronchitis_ emphysema_ asthma_ rhinitis_ eczema_ allergy diagnosed by doctor: Blood clot in the lung	0	Yes	0.006	0.006	0.0061	0.0176	0.0987	0.0836	0.0554	0.054	0.054	0.75	0.0675	0.121	-0.0165	-0.0105	-0.013	0.0063	0.0064	0.0063
Alcohol intake versus 10 years previously	0	Yes	0.0348	0.0348	0.0348	-0.0093	0.0946	0.071	0.0297	0.029	0.0289	0.754	0.0011	0.014	-0.0353	-0.0169	-0.0236	0.0073	0.0074	0.0075
Fractured bone site(s): Arm	0	Yes	0.0052	0.0052	0.0052	0.021	0.031	0.0288	0.0669	0.0703	0.0702	0.754	0.66	0.682	0.003	0.0046	0.0037	0.0058	0.006	0.0059
Primary sclerosing cholangitis	27992413	Yes	0.3952	0.3952	0.3957	0.013	-0.0147	-0.009	0.0423	0.0491	0.0475	0.759	0.765	0.85	0.0054	0.0059	0.0065	0.0074	0.0078	0.0078
Ever taken oral contraceptive pill	0	Yes	0.0194	0.0194	0.0194	-0.0125	-0.0215	-0.0211	0.0408	0.0415	0.0413	0.76	0.604	0.61	0.0396	0.0387	0.0388	0.005	0.0052	0.0051
Average weekly intake of other alcoholic drinks	0	Yes	0.0075	0.0075	0.0075	-0.0325	-0.024	-0.0193	0.1071	0.1082	0.108	0.762	0.824	0.859	0.0081	0.0111	0.0098	0.0061	0.0062	0.0062
Total lipids in very large HDL	27005778	Yes	0.0529	0.0529	0.0529	0.0283	-0.0866	-0.0544	0.0989	0.1109	0.1072	0.774	0.435	0.612	-0.0101	-0.0081	-0.0092	0.0092	0.0093	0.0092
Heel bone mineral density (BMD) T-score_ automated (left)	0	Yes	0.3005	0.3005	0.3005	0.0069	0.0376	0.0331	0.0239	0.0283	0.0273	0.774	0.183	0.226	0.0125	0.0221	0.0191	0.0078	0.0087	0.0085
Alzheimers disease	24162737	Yes	0.0411	0.0411	0.041	0.0196	0.0247	0.0266	0.0728	0.074	0.0745	0.787	0.739	0.721	-0.0013	-0.0009	-0.0009	0.0076	0.0084	0.0082
Peak expiratory flow (PEF)	0	Yes	0.0898	0.0898	0.0898	-0.0061	-0.02	-0.0178	0.0229	0.0252	0.0247	0.789	0.427	0.472	0.0619	0.0635	0.0621	0.0082	0.0084	0.0084
Illness_ injury_ bereavement_ stress in last 2 years: Death of a close relative	0	Yes	0.0062	0.0062	0.0062	0.0145	0.0877	0.0696	0.055	0.0572	0.0564	0.792	0.125	0.217	-0.0008	0.0067	0.0042	0.006	0.0061	0.0061
Underlying (primary) cause of death: ICD10: J84.1 Other interstitial pulmonary diseases with fibrosis	0	Yes	0.0921	0.0921	0.0922	0.0286	0.0145	0.02	0.112	0.1128	0.1133	0.798	0.897	0.86	-0.0029	-0.0006	-0.0014	0.0062	0.0062	0.0062
Non-cancer illness code_ self-reported: hypopituitarism	0	Yes	0.0015	0.0015	0.0015	-0.0275	-0.0822	-0.0661	0.1099	0.1193	0.1171	0.802	0.491	0.572	0.0014	0.0047	0.0037	0.0056	0.0058	0.0058
Diagnoses - main ICD10: J33 Nasal polyp	0	Yes	0.0032	0.0032	0.0032	-0.019	0.0236	0.0216	0.0774	0.0756	0.0765	0.806	0.755	0.778	-0.0027	-0.0025	-0.0032	0.0055	0.0055	0.0056
Had major operations	0	Yes	0.025	0.025	0.025	0.0094	0.0879	0.0684	0.0388	0.0405	0.0404	0.808	0.0301	0.0905	-0.0164	-0.0121	-0.0135	0.006	0.0061	0.0061
Diagnoses - main ICD10: E04 Other non-toxic goitre	0	Yes	0.0053	0.0053	0.0053	-0.0139	-1.5735e-05	-0.0054	0.0597	0.0645	0.0635	0.816	1	0.932	-0.0036	-0.0031	-0.0025	0.0057	0.0061	0.006
Diagnoses - main ICD10: B37 Candidiasis	0	Yes	0.0005	0.0005	0.0005	0.3549	0.4014	0.4098	1.5592	1.7854	1.5828	0.82	0.822	0.796	-0.0077	-0.0086	-0.0088	0.0055	0.0057	0.0057
Non-cancer illness code_ self-reported: ankylosing spondylitis	0	Yes	0.0017	0.0017	0.0017	0.0223	0.0403	0.0347	0.1053	0.1073	0.1079	0.832	0.707	0.748	0.0058	0.0065	0.0059	0.0056	0.0057	0.0057
Apolipoprotein A-I	27005778	Yes	0.0742	0.0742	0.0741	-0.0157	-0.1123	-0.0875	0.0741	0.0762	0.0753	0.833	0.141	0.245	-0.0107	-0.0085	-0.0093	0.0087	0.0089	0.0089
Non-cancer illness code_ self-reported: deep venous thrombosis (dvt)	0	Yes	0.0111	0.0111	0.0111	0.0104	0.1051	0.0874	0.0498	0.0471	0.0479	0.835	0.0256	0.0683	-0.0125	-0.004	-0.0075	0.0065	0.0064	0.0066
Vitamin and mineral supplements: Vitamin D	0	Yes	0.006	0.006	0.006	-0.0113	-0.0855	-0.0705	0.0548	0.0557	0.0557	0.837	0.125	0.206	0.0696	0.065	0.0659	0.007	0.0068	0.0069
Noisy workplace	0	Yes	0.0619	0.0619	0.0619	0.0067	0.1168	0.0945	0.033	0.0323	0.0322	0.839	0.0003	0.0034	0.0039	0.0129	0.01	0.0059	0.0062	0.0061
Attention deficit hyperactivity disorder	20732625	Yes	0.2444	0.2435	0.2431	0.0163	0.081	0.0662	0.0823	0.0863	0.0845	0.843	0.348	0.433	0.0017	0.0007	0.0013	0.0057	0.0058	0.0058
Diagnoses - main ICD10: L03 Cellulitis	0	Yes	0.0037	0.0037	0.0037	-0.0196	0.1312	0.0972	0.0994	0.0937	0.095	0.844	0.161	0.306	-0.0099	-0.0016	-0.0043	0.0067	0.0068	0.0068
Adopted as a child	0	Yes	0.0058	0.0058	0.0058	0.0094	0.0806	0.067	0.0486	0.0546	0.0533	0.847	0.14	0.209	-0.0158	-0.0136	-0.015	0.0054	0.0056	0.0056
Number of unsuccessful stop-smoking attempts	0	Yes	0.0503	0.0504	0.0503	0.0086	0.0238	0.0211	0.0455	0.0482	0.0476	0.849	0.621	0.657	-0.0055	-0.0056	-0.0059	0.0059	0.0063	0.0062
Hair/balding pattern: Pattern 2	0	Yes	0.0519	0.0519	0.0519	-0.0059	-0.0121	-0.0121	0.0315	0.0321	0.0319	0.853	0.706	0.704	0.0025	-0.0003	0.0008	0.006	0.0059	0.0059
Phospholipids in medium HDL	27005778	Yes	0.0687	0.0686	0.0685	0.0123	-0.0564	-0.0421	0.0669	0.0631	0.0642	0.854	0.372	0.512	0.0001	0.0009	0.0006	0.0064	0.0064	0.0064
Mineral and other dietary supplements: Calcium	0	Yes	0.0124	0.0124	0.0124	0.007	-0.0744	-0.0582	0.0395	0.0429	0.0421	0.859	0.0828	0.167	0.107	0.1009	0.1022	0.0055	0.0056	0.0056
Mineral and other dietary supplements: Selenium	0	Yes	0.0064	0.0064	0.0064	-0.0093	-0.0264	-0.0259	0.0527	0.0571	0.0562	0.86	0.644	0.645	0.0195	0.0152	0.0159	0.0058	0.006	0.006
Diagnoses - main ICD10: M17 Gonarthrosis [arthrosis of knee]	0	Yes	0.0143	0.0143	0.0143	0.0062	0.1473	0.1198	0.0364	0.042	0.0406	0.864	0.0005	0.0032	0.0001	0.0147	0.0092	0.0063	0.0061	0.0062
Risk taking	0	Yes	0.0558	0.0558	0.0558	-0.0041	0.0343	0.027	0.0245	0.0272	0.0266	0.868	0.208	0.309	0.0198	0.0256	0.0228	0.0069	0.0074	0.0074
Diagnoses - main ICD10: Z09 Follow-up examination after treatment for conditions other than malignant neoplasms	0	Yes	0.0032	0.0032	0.0032	-0.0122	0.0482	0.0334	0.0743	0.077	0.0762	0.869	0.531	0.661	-0.0108	-0.011	-0.0107	0.0058	0.0061	0.006
Sleeplessness / insomnia	0	Yes	0.0624	0.0624	0.0624	0.0038	0.0532	0.0415	0.0235	0.0223	0.0226	0.872	0.0169	0.0665	-0.0166	-0.0065	-0.0098	0.0061	0.006	0.0061
Diagnoses - main ICD10: K57 Diverticular disease of intestine	0	Yes	0.0128	0.0128	0.0129	0.0068	0.0385	0.0309	0.0432	0.045	0.0447	0.875	0.392	0.489	-0.0148	-0.0081	-0.0098	0.0061	0.0061	0.0061
Illnesses of siblings: Stroke	0	Yes	0.0043	0.0043	0.0043	-0.0108	0.0977	0.0795	0.0725	0.0788	0.0776	0.881	0.215	0.306	-0.0115	-0.0075	-0.0094	0.0051	0.0052	0.0052
Non-cancer illness code_ self-reported: diverticular disease/diverticulitis	0	Yes	0.0126	0.0126	0.0126	-0.0055	0.0291	0.0143	0.0372	0.0366	0.0368	0.882	0.427	0.698	-0.013	-0.0089	-0.0093	0.0053	0.0053	0.0053
Diagnoses - main ICD10: K20 Oesophagitis	0	Yes	0.0021	0.0021	0.0021	-0.0143	0.0971	0.0755	0.0972	0.1036	0.1024	0.883	0.349	0.461	-0.0079	-0.004	-0.0053	0.0057	0.0058	0.0058
Infant head circumference	22504419	Yes	0.2302	0.2302	0.2298	-0.008	0.0137	0.0146	0.0558	0.0545	0.0548	0.887	0.802	0.789	0.0036	0.0012	0.0011	0.0062	0.0064	0.0063
Concentration of medium HDL particles	27005778	Yes	0.0662	0.0662	0.0661	0.0104	-0.0566	-0.0425	0.075	0.0724	0.0729	0.89	0.434	0.56	0.0003	0.0011	0.0008	0.0063	0.0064	0.0064
Total cholesterol in very large HDL	27005778	Yes	0.0277	0.0277	0.0279	0.0147	-0.1017	-0.0677	0.1156	0.1282	0.1227	0.899	0.428	0.581	-0.0111	-0.0088	-0.0099	0.008	0.0081	0.0081
Diagnoses - main ICD10: N32 Other disorders of bladder	0	Yes	0.0042	0.0042	0.0042	-0.0079	0.0077	0.0011	0.0626	0.0665	0.0657	0.9	0.908	0.987	-0.0073	-0.0059	-0.0062	0.0055	0.0056	0.0056
Non-cancer illness code_ self-reported: osteoarthritis	0	Yes	0.0192	0.0192	0.0192	-0.0038	0.1416	0.1097	0.0329	0.0338	0.0333	0.908	2.82e-05	0.001	-0.0078	0.0078	0.0024	0.0061	0.0063	0.0063
Nervous feelings	0	Yes	0.0666	0.0666	0.0666	0.003	-0.0794	-0.0623	0.0261	0.0296	0.0288	0.909	0.0072	0.0307	-0.0192	-0.0302	-0.0256	0.0074	0.0079	0.0079
Heel bone mineral density (BMD) T-score_ automated (right)	0	Yes	0.301	0.301	0.3009	0.0027	0.0313	0.0271	0.0235	0.0276	0.0267	0.909	0.256	0.31	0.0153	0.0241	0.0215	0.0078	0.0087	0.0085
Doctor diagnosed asthma	0	Yes	0.0694	0.0694	0.0694	0.0036	0.0276	0.0265	0.0359	0.0363	0.0361	0.92	0.447	0.463	-0.0189	-0.014	-0.0164	0.0062	0.0062	0.0062
Diagnoses - main ICD10: N19 Unspecified renal failure	0	Yes	0.0028	0.0028	0.0028	-0.0092	0.009	0.0122	0.0922	0.0967	0.0955	0.92	0.926	0.898	-0.0072	-0.0079	-0.0082	0.0059	0.0062	0.0061
Why stopped smoking: Health precaution	0	Yes	0.0544	0.0544	0.0544	0.0039	-0.0942	-0.0698	0.039	0.0421	0.041	0.921	0.0253	0.0887	0.0233	0.0153	0.0182	0.0064	0.0065	0.0065
Fathers age at death	27015805	Yes	0.0398	0.0398	0.0398	-0.0049	-0.1285	-0.1043	0.051	0.0556	0.0541	0.923	0.0209	0.054	0.0153	0.0111	0.014	0.0068	0.0072	0.0071
Diagnoses - main ICD10: S52 Fracture of forearm	0	Yes	0.0067	0.0067	0.0067	0.0063	-0.022	-0.0247	0.0658	0.0722	0.0715	0.923	0.76	0.73	0.0081	0.0077	0.0086	0.0063	0.0067	0.0066
Allergic rhinitis	PCTG in-house analyses of UKB data using BOLT-LMM	No	0.0237	0.0237	0.0237	0.0032	-0.0297	-0.0236	0.034	0.0359	0.0357	0.925	0.408	0.507	-0.0115	-0.0139	-0.0137	0.0068	0.0069	0.007
Non-cancer illness code_ self-reported: rheumatoid arthritis	0	Yes	0.005	0.005	0.005	0.0052	0.0432	0.0418	0.0604	0.0615	0.0611	0.932	0.482	0.494	-0.0103	-0.0043	-0.0066	0.0052	0.0052	0.0052
Child birth length	25281659	Yes	0.1704	0.1704	0.1705	-0.004	-0.0214	-0.016	0.0493	0.0523	0.0519	0.936	0.682	0.758	0.0038	0.0022	0.0025	0.007	0.0072	0.0071
Number of older siblings	0	Yes	0.0062	0.0062	0.0062	-0.0072	0.0978	0.0826	0.0936	0.1032	0.0996	0.939	0.344	0.407	-0.0086	-0.0058	-0.0074	0.0048	0.005	0.005
Diagnoses - main ICD10: K29 Gastritis and duodenitis	0	Yes	0.0072	0.0072	0.0072	0.0037	0.0917	0.0719	0.0484	0.0497	0.0491	0.939	0.065	0.143	-0.0154	-0.0135	-0.0141	0.0058	0.0056	0.0057
Acetoacetate	27005778	Yes	0.074	0.074	0.0739	-0.0048	-0.0104	-0.0111	0.0633	0.0634	0.0642	0.94	0.87	0.863	0.0043	0.0073	0.0066	0.0061	0.006	0.0061
Mouth/teeth dental problems: Mouth ulcers	0	Yes	0.0288	0.0288	0.0288	-0.0023	-0.0205	-0.0194	0.0308	0.0319	0.0317	0.94	0.521	0.542	-0.0165	-0.0158	-0.0162	0.0061	0.0062	0.0062
Alzheimer’s disease	30617256	No	0.0079	0.0079	0.0079	-0.0038	0.0399	0.032	0.0527	0.0598	0.0583	0.942	0.504	0.583	-0.0072	-0.007	-0.0077	0.0092	0.0104	0.01
Frequency of heavy DIY in last 4 weeks	0	Yes	0.02	0.0201	0.0201	0.0035	0.045	0.0429	0.0475	0.0484	0.0486	0.942	0.353	0.378	0.0325	0.0324	0.0319	0.0058	0.0058	0.0058
Pain type(s) experienced in last month: Hip pain	0	Yes	0.0238	0.0238	0.0238	-0.0024	0.1343	0.1016	0.0338	0.0296	0.0302	0.943	5.78e-06	0.0008	-0.0258	-0.009	-0.0146	0.0065	0.0065	0.0064
Sitting height ratio	25865494	Yes	0.2209	0.2209	0.221	0.0025	0.0038	0.0041	0.0365	0.0369	0.037	0.946	0.919	0.913	0.0054	0.0054	0.0052	0.0063	0.0065	0.0065
Average weekly red wine intake	0	Yes	0.0568	0.0568	0.0568	-0.0019	-0.0588	-0.0469	0.0302	0.029	0.0293	0.95	0.0422	0.109	0.0194	0.0105	0.0133	0.0063	0.0062	0.0063
Non-cancer illness code_ self-reported: hayfever/allergic rhinitis	0	Yes	0.0229	0.0229	0.0229	-0.0023	-0.0337	-0.0282	0.0396	0.0423	0.0422	0.953	0.426	0.504	-0.001	-0.003	-0.003	0.0072	0.0072	0.0073
Illnesses of mother: None of the above (group 2)	0	Yes	0.0093	0.0093	0.0093	-0.0026	-0.0059	-0.0047	0.0439	0.0442	0.0442	0.953	0.893	0.916	0.0174	0.0156	0.0159	0.0058	0.0058	0.0058
Blood clot_ DVT_ bronchitis_ emphysema_ asthma_ rhinitis_ eczema_ allergy diagnosed by doctor: Emphysema/chronic bronchitis	0	Yes	0.0127	0.0127	0.0127	-0.0022	0.0824	0.0603	0.0409	0.045	0.0442	0.957	0.067	0.172	-0.0389	-0.0366	-0.0376	0.0061	0.0062	0.0063
Ever smoked	0	Yes	0.0752	0.0752	0.0752	-0.0011	0.0332	0.0271	0.0215	0.0232	0.023	0.961	0.153	0.238	-0.0324	-0.0277	-0.0312	0.0065	0.0066	0.0066
Ferritin	25352340	Yes	0.0936	0.0936	0.0936	0.0021	0.0309	0.0207	0.0547	0.0576	0.0567	0.969	0.591	0.715	-0.002	0.0018	0.0015	0.0072	0.0071	0.0072
Non-cancer illness code_ self-reported: eczema/dermatitis	0	Yes	0.0084	0.0084	0.0084	0.0024	-0.0112	-0.011	0.0649	0.0657	0.0665	0.971	0.865	0.868	-0.0072	-0.0073	-0.0077	0.0061	0.0061	0.0061
Diagnoses - main ICD10: Z47 Other orthopaedic follow-up care	0	Yes	0.0033	0.0033	0.0033	-0.003	0.0302	0.0243	0.0837	0.0821	0.0824	0.972	0.713	0.768	0.0047	0.0055	0.0054	0.0061	0.0061	0.0061
Age of smoking initiation	20418890	Yes	0.0571	0.0571	0.0569	-0.0023	-0.0583	-0.0485	0.0735	0.0775	0.0774	0.975	0.452	0.531	0.0029	0.0026	0.0031	0.0059	0.0058	0.0059
Cancer code_ self-reported: breast cancer	0	Yes	0.0096	0.0096	0.0097	0.0013	-0.0078	-0.0078	0.0431	0.0426	0.0427	0.976	0.855	0.854	-0.0064	-0.0077	-0.0069	0.006	0.006	0.006
Diagnoses - main ICD10: Z80 Family history of malignant neoplasm	0	Yes	0.0014	0.0014	0.0014	0.0026	-0.007	-0.0033	0.118	0.1223	0.1212	0.983	0.954	0.978	-0.002	-0.0016	-0.0018	0.0061	0.0063	0.0061
Vitamin and mineral supplements: Vitamin B	0	Yes	0.0073	0.0073	0.0073	0.001	0.0083	0.0062	0.0503	0.0497	0.05	0.984	0.867	0.902	0.02	0.0171	0.017	0.006	0.006	0.006
Non-cancer illness code_ self-reported: bone disorder	0	Yes	0.0018	0.0018	0.0018	-0.0012	-0.0036	-0.0117	0.1027	0.1036	0.1039	0.99	0.972	0.91	0.01	0.0085	0.0089	0.0056	0.0057	0.0056
Alcohol usually taken with meals	0	Yes	0.1102	0.1102	0.1102	-0.0002	-0.0717	-0.057	0.0248	0.0251	0.025	0.992	0.0043	0.0224	0.0219	0.0127	0.0148	0.0067	0.0069	0.0069
Diagnoses - main ICD10: F43 Reaction to severe stress_ and adjustment disorders	0	Yes	0.0005	0.0005	0.0005	-0.0008	0.0396	0.0199	0.2127	0.2093	0.2106	0.997	0.85	0.925	-0.0019	0.0005	0.0001	0.0064	0.0064	0.0064
Blood clot_ DVT_ bronchitis_ emphysema_ asthma_ rhinitis_ eczema_ allergy diagnosed by doctor: Blood clot in the leg (DVT)	0	Yes	0.0107	0.0107	0.0107	4.62e-06	0.0945	0.0774	0.0516	0.0481	0.0491	1	0.0495	0.115	-0.012	-0.0032	-0.007	0.0067	0.0066	0.0067
Own birth weight (fetal effect) adjusted for maternal genotype	31043758	Yes		0.0303	0.0303		0.0467	0.0454		0.029	0.0292		1.07e-01	1.21e-01		0.0047	0.0041		0.0062	0.0062
Offspring birth weight (maternal effect) adjusted for offspring genotype	31043758	Yes		0.1039	0.1039		-0.0533	-0.0547		0.0234	0.0235		2.28e-02	1.97e-02		0.008	0.0052		0.0068	0.0068
