# Supplementary material for: Genome-wide association study identifies 143 loci associated with 25 hydroxyvitamin D concentration
Source: Nat Commun. 2020 Apr 2;11:1647. doi: 10.1038/s41467-020-15421-7 (PMC7118120; doi:10.1038/s41467-020-15421-7)
Supplement: Supplementary file 13 — Supplementary Dataset 11 [file 41467_2020_15421_MOESM13_ESM.xlsx]

## Sheet: Supplementary Data 11
Supplementary Data 11. Bi-directional GSMR associations between vitamin D and other traits
Mendelian randomisation analysis estimates from GWAS results from 25OHD and selected phenotypes, obtained with generalized summary mendelian randomization (GSMR)(Zhu et al., 2018).No results were available when the number of SNP instruments was lower than 10. Columns are: Exposure/Outcome, exposure and outcome traits tested; Heidi filtering, whether HEIDI-outlier filtering was applied; bxy, GSMR …
Exposure	Outcome	Heidi filtering	bxy	se	p	nsnp
Dyslipidemia	25OHD - With BMI covarite	No HEIDI filetring	-0.0911378	0.00319925	1.68558e-178	193
Dyslipidemia	25OHD - Conditioned on BMI (mtCOJO)	No HEIDI filetring	-0.0902349	0.00319798	3.69964e-175	193
Dyslipidemia	25OHD - No adjustment for BMI	No HEIDI filetring	-0.0877019	0.00324699	1.12191e-160	193
Educational attainment	25OHD - No adjustment for BMI	With HEIDI filetring	-0.24504	0.0094029	1.03557e-149	390
Dyslipidemia	25OHD - With BMI covarite	With HEIDI filetring	-0.090566	0.00377097	1.86343e-127	144
Dyslipidemia	25OHD - Conditioned on BMI (mtCOJO)	With HEIDI filetring	-0.0876806	0.00372921	3.08569e-122	147
Dyslipidemia	25OHD - No adjustment for BMI	With HEIDI filetring	-0.0824526	0.00375867	1.16118e-106	149
Educational attainment	25OHD - Conditioned on BMI (mtCOJO)	With HEIDI filetring	-0.174626	0.00844254	4.82544e-95	477
Educational attainment	25OHD - With BMI covarite	No HEIDI filetring	-0.155419	0.00778011	8.83493e-89	545
25OHD - No adjustment for BMI	Dyslipidemia	No HEIDI filetring	-0.317077	0.0163115	3.62455e-84	277
25OHD - With BMI covarite	Dyslipidemia	No HEIDI filetring	-0.314493	0.0161962	5.46211e-84	284
25OHD - Conditioned on BMI (mtCOJO)	Dyslipidemia	No HEIDI filetring	-0.313605	0.0162103	2.20015e-83	285
Fluid inteligence	25OHD - No adjustment for BMI	With HEIDI filetring	-0.165248	0.00875894	2.16071e-79	184
Fluid inteligence	25OHD - With BMI covarite	With HEIDI filetring	-0.151981	0.00808066	6.49639e-79	207
Educational attainment	25OHD - Conditioned on BMI (mtCOJO)	No HEIDI filetring	-0.144199	0.00777712	9.56619e-77	545
Educational attainment	25OHD - With BMI covarite	With HEIDI filetring	-0.152592	0.00848518	2.63134e-72	467
Fluid inteligence	25OHD - With BMI covarite	No HEIDI filetring	-0.127524	0.00757873	1.55832e-63	228
Fluid inteligence	25OHD - Conditioned on BMI (mtCOJO)	With HEIDI filetring	-0.132202	0.00788614	4.48885e-63	214
Fluid inteligence	25OHD - Conditioned on BMI (mtCOJO)	No HEIDI filetring	-0.123	0.0075756	2.7904e-59	228
Fluid inteligence	25OHD - No adjustment for BMI	No HEIDI filetring	-0.105196	0.00766866	7.96721e-43	228
Educational attainment	25OHD - No adjustment for BMI	No HEIDI filetring	-0.103019	0.00786659	3.48229e-39	545
Major depression	25OHD - Conditioned on BMI (mtCOJO)	With HEIDI filetring	-0.0862768	0.0092245	8.51908e-21	93
Alzheimer’s disease	25OHD - With BMI covarite	With HEIDI filetring	-0.0321164	0.00367745	2.47308e-18	40
Alzheimer’s disease	25OHD - Conditioned on BMI (mtCOJO)	With HEIDI filetring	-0.03045	0.0036748	1.1695e-16	40
Type II Diabetes	25OHD - No adjustment for BMI	No HEIDI filetring	-0.0211998	0.00277374	2.1216e-14	148
Alzheimer’s disease	25OHD - With BMI covarite	No HEIDI filetring	-0.0260173	0.00348136	7.82122e-14	51
Major depression	25OHD - With BMI covarite	With HEIDI filetring	-0.0608905	0.0085831	1.30071e-12	105
Alzheimer’s disease	25OHD - Conditioned on BMI (mtCOJO)	No HEIDI filetring	-0.0243961	0.00347908	2.3456e-12	51
Major depression	25OHD - No adjustment for BMI	With HEIDI filetring	-0.0608026	0.00883317	5.84254e-12	104
Type II Diabetes	25OHD - Conditioned on BMI (mtCOJO)	No HEIDI filetring	-0.0187648	0.00273194	6.47923e-12	148
Type II Diabetes	25OHD - With BMI covarite	No HEIDI filetring	-0.0180505	0.00273168	3.89957e-11	148
Alzheimer’s disease	25OHD - No adjustment for BMI	With HEIDI filetring	-0.0243758	0.00371988	5.6446e-11	40
Schizophrenia	25OHD - With BMI covarite	With HEIDI filetring	-0.0171788	0.00267568	1.35957e-10	150
25OHD - No adjustment for BMI	Coronary Artery Disease	No HEIDI filetring	-0.111458	0.0176492	2.69893e-10	272
25OHD - Conditioned on BMI (mtCOJO)	Coronary Artery Disease	No HEIDI filetring	-0.105966	0.0175602	1.5952e-09	281
Bipolar Disorder	25OHD - With BMI covarite	No HEIDI filetring	-0.0402538	0.00680518	3.31521e-09	14
25OHD - With BMI covarite	Coronary Artery Disease	No HEIDI filetring	-0.102996	0.0175545	4.43216e-09	279
Alzheimer’s disease	25OHD - No adjustment for BMI	No HEIDI filetring	-0.020189	0.00352563	1.02622e-08	51
Schizophrenia	25OHD - Conditioned on BMI (mtCOJO)	With HEIDI filetring	-0.0152745	0.00267651	1.15079e-08	149
Bipolar Disorder	25OHD - Conditioned on BMI (mtCOJO)	No HEIDI filetring	-0.0383965	0.00678938	1.55508e-08	14
Schizophrenia	25OHD - With BMI covarite	No HEIDI filetring	-0.013795	0.00253884	5.52303e-08	165
Bipolar Disorder	25OHD - With BMI covarite	With HEIDI filetring	-0.0388469	0.00731791	1.10549e-07	12
Bipolar Disorder	25OHD - Conditioned on BMI (mtCOJO)	With HEIDI filetring	-0.0374052	0.00730052	2.99705e-07	12
25OHD - Conditioned on BMI (mtCOJO)	Educational attainment	No HEIDI filetring	-0.0266106	0.00527469	4.53626e-07	282
Schizophrenia	25OHD - Conditioned on BMI (mtCOJO)	No HEIDI filetring	-0.0128344	0.00255617	5.14158e-07	163
25OHD - With BMI covarite	Educational attainment	No HEIDI filetring	-0.0262741	0.00526608	6.05968e-07	281
Major depression	25OHD - No adjustment for BMI	No HEIDI filetring	-0.0392142	0.00814248	1.4646e-06	121
Bipolar Disorder	25OHD - No adjustment for BMI	No HEIDI filetring	-0.0322369	0.00685778	2.59178e-06	14
25OHD - No adjustment for BMI	Educational attainment	No HEIDI filetring	-0.0245457	0.00530434	3.70145e-06	274
25OHD - Conditioned on BMI (mtCOJO)	Fluid inteligence	No HEIDI filetring	-0.0393278	0.00858438	4.62048e-06	276
Bipolar Disorder	25OHD - No adjustment for BMI	With HEIDI filetring	-0.032652	0.00737443	9.52321e-06	12
Type II Diabetes	25OHD - With BMI covarite	With HEIDI filetring	-0.0137659	0.00314869	1.23146e-05	114
25OHD - No adjustment for BMI	Fluid inteligence	No HEIDI filetring	-0.0375352	0.00863078	1.36765e-05	269
Coronary Artery Disease	25OHD - No adjustment for BMI	No HEIDI filetring	-0.0136613	0.00317872	1.72539e-05	223
25OHD - With BMI covarite	Fluid inteligence	No HEIDI filetring	-0.0352544	0.00858543	4.02039e-05	273
Coronary Artery Disease	25OHD - Conditioned on BMI (mtCOJO)	No HEIDI filetring	-0.0127282	0.00312961	4.76159e-05	223
Coronary Artery Disease	25OHD - With BMI covarite	No HEIDI filetring	-0.0124423	0.00312926	7.00496e-05	223
25OHD - No adjustment for BMI	Hypertension	No HEIDI filetring	-0.0618086	0.015648	7.81712e-05	277
Parkinsons Disease	25OHD - With BMI covarite	With HEIDI filetring	0.0153648	0.00395134	0.000100862	15
Coffee intake	25OHD - With BMI covarite	No HEIDI filetring	0.0549525	0.0143083	0.000122726	74
25OHD - No adjustment for BMI	Type II Diabetes	No HEIDI filetring	-0.102537	0.02676	0.000127246	181
Parkinsons Disease	25OHD - Conditioned on BMI (mtCOJO)	With HEIDI filetring	0.0145004	0.00395761	0.000248376	15
Major depression	25OHD - Conditioned on BMI (mtCOJO)	No HEIDI filetring	-0.0290548	0.00800817	0.000285463	121
Parkinsons Disease	25OHD - No adjustment for BMI	With HEIDI filetring	0.014369	0.00401767	0.000348281	15
25OHD - With BMI covarite	Alzheimer’s disease	No HEIDI filetring	-0.0439021	0.0125034	0.000446084	284
Rheumatoid Arthritis	25OHD - No adjustment for BMI	With HEIDI filetring	0.00643177	0.00185823	0.000537709	18
Schizophrenia	25OHD - No adjustment for BMI	No HEIDI filetring	-0.00886891	0.00257404	0.000569949	165
Rheumatoid Arthritis	25OHD - With BMI covarite	With HEIDI filetring	0.00621134	0.00182434	0.000662349	18
Type II Diabetes	25OHD - Conditioned on BMI (mtCOJO)	With HEIDI filetring	-0.0107116	0.00314908	0.000670158	114
Rheumatoid Arthritis	25OHD - Conditioned on BMI (mtCOJO)	With HEIDI filetring	0.00613872	0.00182888	0.000789211	17
Schizophrenia	25OHD - No adjustment for BMI	With HEIDI filetring	-0.0089823	0.00269633	0.000864374	150
25OHD - No adjustment for BMI	Dyslipidemia	With HEIDI filetring	-0.0579411	0.017834	0.00115851	220
25OHD - No adjustment for BMI	Alzheimer’s disease	No HEIDI filetring	-0.0407556	0.0126306	0.00125213	277
Major depression	25OHD - With BMI covarite	No HEIDI filetring	-0.0257273	0.0079991	0.00129865	121
25OHD - Conditioned on BMI (mtCOJO)	Alzheimer’s disease	No HEIDI filetring	-0.0364483	0.0126257	0.00389139	285
25OHD - Conditioned on BMI (mtCOJO)	Dyslipidemia	With HEIDI filetring	-0.0474475	0.0177073	0.00737209	230
Type II Diabetes	25OHD - No adjustment for BMI	With HEIDI filetring	-0.00838985	0.00315725	0.00787632	113
Hypertension	25OHD - With BMI covarite	No HEIDI filetring	0.0109574	0.00419493	0.00900013	185
25OHD - No adjustment for BMI	Major depression	No HEIDI filetring	-0.0282125	0.0111555	0.0114382	251
25OHD - With BMI covarite	Educational attainment	With HEIDI filetring	-0.0135977	0.00543632	0.012375	239
25OHD - Conditioned on BMI (mtCOJO)	Educational attainment	With HEIDI filetring	-0.0134961	0.00545419	0.0133445	236
Coffee intake	25OHD - Conditioned on BMI (mtCOJO)	No HEIDI filetring	0.0353045	0.0143052	0.0135891	74
25OHD - With BMI covarite	Dyslipidemia	With HEIDI filetring	-0.0431204	0.0176931	0.0148044	230
25OHD - Conditioned on BMI (mtCOJO)	Hypertension	No HEIDI filetring	-0.0375914	0.0155466	0.0156069	285
25OHD - With BMI covarite	Major depression	No HEIDI filetring	-0.0257977	0.0111035	0.0201587	260
25OHD - Conditioned on BMI (mtCOJO)	Major depression	No HEIDI filetring	-0.0253134	0.0110533	0.0220141	263
Allergic rhinitis	25OHD - With BMI covarite	With HEIDI filetring	-0.0109342	0.00490228	0.0257183	44
Coffee intake	25OHD - No adjustment for BMI	No HEIDI filetring	-0.0323334	0.0145649	0.0264215	74
Coffee intake	25OHD - Conditioned on BMI (mtCOJO)	With HEIDI filetring	0.0381499	0.0172587	0.0270719	56
25OHD - No adjustment for BMI	Major depression	With HEIDI filetring	-0.0245298	0.0112256	0.0288772	240
25OHD - Conditioned on BMI (mtCOJO)	Type II Diabetes	No HEIDI filetring	-0.0579334	0.0266922	0.0299749	183
25OHD - No adjustment for BMI	Educational attainment	With HEIDI filetring	-0.0116649	0.00547432	0.0331027	230
25OHD - With BMI covarite	Hypertension	No HEIDI filetring	-0.0330817	0.0155332	0.0331933	284
Hypertension	25OHD - Conditioned on BMI (mtCOJO)	No HEIDI filetring	0.00866682	0.00419442	0.0388024	185
25OHD - No adjustment for BMI	Parkinsons Disease	With HEIDI filetring	0.12257	0.0596249	0.0398123	268
Rheumatoid Arthritis	25OHD - No adjustment for BMI	No HEIDI filetring	0.00357883	0.00174345	0.0400988	22
25OHD - No adjustment for BMI	Allergic rhinitis	No HEIDI filetring	0.0538884	0.0268073	0.0444087	277
25OHD - No adjustment for BMI	Hypertension	With HEIDI filetring	-0.0311795	0.0162722	0.0553498	246
Rheumatoid Arthritis	25OHD - Conditioned on BMI (mtCOJO)	No HEIDI filetring	0.00327146	0.00171704	0.0567428	21
25OHD - No adjustment for BMI	Parkinsons Disease	No HEIDI filetring	0.112919	0.0595122	0.0577744	271
25OHD - No adjustment for BMI	Schizophrenia	No HEIDI filetring	-0.0575286	0.0305309	0.0595281	259
Rheumatoid Arthritis	25OHD - With BMI covarite	No HEIDI filetring	0.00321347	0.00171198	0.0605114	22
25OHD - Conditioned on BMI (mtCOJO)	Parkinsons Disease	With HEIDI filetring	0.106271	0.0592569	0.0729092	275
Inflammatory Bowel Disease	25OHD - With BMI covarite	No HEIDI filetring	-0.00296565	0.00166501	0.0748859	89
25OHD - No adjustment for BMI	Schizophrenia	With HEIDI filetring	-0.0539311	0.0308699	0.0806298	245
25OHD - With BMI covarite	Parkinsons Disease	With HEIDI filetring	0.103279	0.0591887	0.0810016	277
25OHD - Conditioned on BMI (mtCOJO)	Major depression	With HEIDI filetring	-0.0193736	0.0111415	0.0820582	250
25OHD - No adjustment for BMI	Inflammatory Bowel Disease	No HEIDI filetring	-0.0931122	0.0536702	0.0827592	277
25OHD - Conditioned on BMI (mtCOJO)	Schizophrenia	No HEIDI filetring	-0.0523355	0.03036	0.0847383	269
25OHD - With BMI covarite	Major depression	With HEIDI filetring	-0.0190354	0.011201	0.089237	247
25OHD - With BMI covarite	Parkinsons Disease	No HEIDI filetring	0.0999726	0.0590435	0.0904169	281
25OHD - With BMI covarite	Schizophrenia	With HEIDI filetring	-0.0516601	0.0306422	0.0918126	255
Inflammatory Bowel Disease	25OHD - Conditioned on BMI (mtCOJO)	No HEIDI filetring	-0.00280527	0.00167688	0.0943463	88
Allergic rhinitis	25OHD - Conditioned on BMI (mtCOJO)	With HEIDI filetring	-0.00808334	0.00487061	0.0969916	45
25OHD - With BMI covarite	Schizophrenia	No HEIDI filetring	-0.0499984	0.0303567	0.0995515	267
25OHD - Conditioned on BMI (mtCOJO)	Parkinsons Disease	No HEIDI filetring	0.0967667	0.0591529	0.101866	278
Parkinsons Disease	25OHD - With BMI covarite	No HEIDI filetring	0.00568137	0.00352055	0.106576	18
25OHD - Conditioned on BMI (mtCOJO)	Allergic rhinitis	No HEIDI filetring	0.0429264	0.0266395	0.107096	285
25OHD - No adjustment for BMI	Inflammatory Bowel Disease	With HEIDI filetring	-0.0849607	0.0540074	0.115689	270
Parkinsons Disease	25OHD - No adjustment for BMI	No HEIDI filetring	0.00553901	0.00358071	0.121887	18
25OHD - With BMI covarite	Inflammatory Bowel Disease	No HEIDI filetring	-0.0813602	0.0533935	0.127563	287
Inflammatory Bowel Disease	25OHD - No adjustment for BMI	No HEIDI filetring	-0.00256427	0.00169041	0.129279	89
25OHD - Conditioned on BMI (mtCOJO)	Inflammatory Bowel Disease	No HEIDI filetring	-0.0805752	0.053545	0.132372	284
25OHD - Conditioned on BMI (mtCOJO)	Inflammatory Bowel Disease	With HEIDI filetring	-0.0775351	0.0539388	0.150586	276
Parkinsons Disease	25OHD - Conditioned on BMI (mtCOJO)	No HEIDI filetring	0.00502928	0.00352741	0.153934	18
25OHD - No adjustment for BMI	Allergic rhinitis	With HEIDI filetring	0.037014	0.0271405	0.172633	268
Coronary Artery Disease	25OHD - No adjustment for BMI	With HEIDI filetring	0.00490431	0.00362223	0.175752	185
25OHD - With BMI covarite	Inflammatory Bowel Disease	With HEIDI filetring	-0.0713743	0.0538072	0.18468	279
ADHD	25OHD - No adjustment for BMI	With HEIDI filetring	-0.0111568	0.00843805	0.1861	10
Autism Spectrum Disorder	25OHD - No adjustment for BMI	With HEIDI filetring	-0.0111568	0.00843805	0.1861	10
25OHD - Conditioned on BMI (mtCOJO)	Schizophrenia	With HEIDI filetring	-0.0404407	0.0306358	0.186819	257
25OHD - With BMI covarite	Type II Diabetes	No HEIDI filetring	-0.0349357	0.026784	0.192114	178
25OHD - No adjustment for BMI	Type II Diabetes	With HEIDI filetring	-0.0368647	0.028928	0.202536	155
25OHD - With BMI covarite	Allergic rhinitis	With HEIDI filetring	0.0341466	0.0269564	0.20525	276
25OHD - No adjustment for BMI	Alzheimer’s disease	With HEIDI filetring	-0.015944	0.0127487	0.211069	270
25OHD - Conditioned on BMI (mtCOJO)	Bipolar Disorder	No HEIDI filetring	-0.0529424	0.0425333	0.213232	284
25OHD - With BMI covarite	Allergic rhinitis	No HEIDI filetring	0.03251	0.0266197	0.221982	284
25OHD - Conditioned on BMI (mtCOJO)	Allergic rhinitis	With HEIDI filetring	0.0324368	0.0270193	0.229943	275
Allergic rhinitis	25OHD - No adjustment for BMI	With HEIDI filetring	-0.00579829	0.00488902	0.235629	46
25OHD - No adjustment for BMI	Coronary Artery Disease	With HEIDI filetring	-0.0207952	0.0184559	0.259846	232
25OHD - With BMI covarite	Bipolar Disorder	No HEIDI filetring	-0.0473691	0.0424208	0.264144	287
25OHD - Conditioned on BMI (mtCOJO)	Coronary Artery Disease	With HEIDI filetring	-0.0204753	0.0183511	0.264526	242
25OHD - With BMI covarite	ADHD	No HEIDI filetring	0.046553	0.0420969	0.26879	249
25OHD - With BMI covarite	Autism Spectrum Disorder	No HEIDI filetring	0.046553	0.0420969	0.26879	249
Hypertension	25OHD - With BMI covarite	With HEIDI filetring	0.00475718	0.00441785	0.281565	166
25OHD - Conditioned on BMI (mtCOJO)	ADHD	No HEIDI filetring	0.0448351	0.0421208	0.287129	251
25OHD - Conditioned on BMI (mtCOJO)	Autism Spectrum Disorder	No HEIDI filetring	0.0448351	0.0421208	0.287129	251
25OHD - Conditioned on BMI (mtCOJO)	Fluid inteligence	With HEIDI filetring	-0.00892829	0.00880443	0.31055	244
25OHD - With BMI covarite	Fluid inteligence	With HEIDI filetring	-0.00870967	0.0087922	0.321874	246
25OHD - Conditioned on BMI (mtCOJO)	ADHD	With HEIDI filetring	0.0417942	0.0422647	0.322727	246
25OHD - Conditioned on BMI (mtCOJO)	Autism Spectrum Disorder	With HEIDI filetring	0.0417942	0.0422647	0.322727	246
25OHD - Conditioned on BMI (mtCOJO)	Coffee intake	With HEIDI filetring	0.0064533	0.0068553	0.346521	268
25OHD - With BMI covarite	Coronary Artery Disease	With HEIDI filetring	-0.0171747	0.0183241	0.348616	242
25OHD - With BMI covarite	Coffee intake	No HEIDI filetring	0.00626567	0.00669767	0.349531	284
25OHD - With BMI covarite	Coffee intake	With HEIDI filetring	0.00633165	0.00684864	0.35522	268
25OHD - With BMI covarite	ADHD	With HEIDI filetring	0.0387406	0.0422237	0.358876	245
25OHD - With BMI covarite	Autism Spectrum Disorder	With HEIDI filetring	0.0387406	0.0422237	0.358876	245
25OHD - Conditioned on BMI (mtCOJO)	Hypertension	With HEIDI filetring	-0.0137696	0.0161777	0.394687	251
25OHD - With BMI covarite	Hypertension	With HEIDI filetring	-0.013421	0.0161249	0.40523	252
ADHD	25OHD - With BMI covarite	No HEIDI filetring	0.00623721	0.00772133	0.419212	11
Autism Spectrum Disorder	25OHD - With BMI covarite	No HEIDI filetring	0.00623721	0.00772133	0.419212	11
ADHD	25OHD - With BMI covarite	With HEIDI filetring	0.00623721	0.00772133	0.419212	11
Autism Spectrum Disorder	25OHD - With BMI covarite	With HEIDI filetring	0.00623721	0.00772133	0.419212	11
25OHD - Conditioned on BMI (mtCOJO)	Type II Diabetes	With HEIDI filetring	-0.0219822	0.0285388	0.441147	165
25OHD - No adjustment for BMI	ADHD	No HEIDI filetring	0.0313292	0.0423383	0.459315	241
25OHD - No adjustment for BMI	Autism Spectrum Disorder	No HEIDI filetring	0.0313292	0.0423383	0.459315	241
Hypertension	25OHD - Conditioned on BMI (mtCOJO)	With HEIDI filetring	0.00324444	0.00440973	0.461885	167
25OHD - No adjustment for BMI	Coffee intake	With HEIDI filetring	0.00454863	0.00691031	0.510385	258
25OHD - With BMI covarite	Alzheimer’s disease	With HEIDI filetring	-0.00823173	0.0125357	0.511399	277
Allergic rhinitis	25OHD - With BMI covarite	No HEIDI filetring	-0.00305904	0.00466582	0.512064	49
25OHD - No adjustment for BMI	Fluid inteligence	With HEIDI filetring	-0.00573091	0.00886094	0.517787	239
25OHD - Conditioned on BMI (mtCOJO)	Coffee intake	No HEIDI filetring	0.00422501	0.0067028	0.528475	285
25OHD - No adjustment for BMI	Coffee intake	No HEIDI filetring	-0.0041648	0.00674389	0.536861	277
Allergic rhinitis	25OHD - No adjustment for BMI	No HEIDI filetring	0.00278229	0.0047375	0.557008	49
25OHD - No adjustment for BMI	Bipolar Disorder	With HEIDI filetring	-0.0251758	0.0431722	0.559794	266
ADHD	25OHD - Conditioned on BMI (mtCOJO)	No HEIDI filetring	0.00448493	0.00773549	0.562059	11
Autism Spectrum Disorder	25OHD - Conditioned on BMI (mtCOJO)	No HEIDI filetring	0.00448493	0.00773549	0.562059	11
ADHD	25OHD - Conditioned on BMI (mtCOJO)	With HEIDI filetring	0.00448493	0.00773549	0.562059	11
Autism Spectrum Disorder	25OHD - Conditioned on BMI (mtCOJO)	With HEIDI filetring	0.00448493	0.00773549	0.562059	11
25OHD - No adjustment for BMI	Bipolar Disorder	No HEIDI filetring	-0.0215612	0.0426351	0.613057	277
25OHD - With BMI covarite	Rheumatoid Arthritis	No HEIDI filetring	0.0551327	0.115234	0.632337	224
Inflammatory Bowel Disease	25OHD - No adjustment for BMI	With HEIDI filetring	0.000850715	0.00177977	0.632656	80
Coffee intake	25OHD - No adjustment for BMI	With HEIDI filetring	-0.00696578	0.0163711	0.670479	55
Inflammatory Bowel Disease	25OHD - Conditioned on BMI (mtCOJO)	With HEIDI filetring	0.000713708	0.00177311	0.687303	80
25OHD - Conditioned on BMI (mtCOJO)	Rheumatoid Arthritis	No HEIDI filetring	0.0453583	0.115293	0.694012	226
Allergic rhinitis	25OHD - Conditioned on BMI (mtCOJO)	No HEIDI filetring	-0.00178531	0.00466805	0.702126	49
Coronary Artery Disease	25OHD - Conditioned on BMI (mtCOJO)	With HEIDI filetring	0.00116463	0.00350378	0.739593	189
25OHD - Conditioned on BMI (mtCOJO)	Bipolar Disorder	With HEIDI filetring	-0.0140305	0.0438416	0.748947	266
25OHD - With BMI covarite	Rheumatoid Arthritis	With HEIDI filetring	0.0359553	0.115303	0.755167	223
25OHD - With BMI covarite	Bipolar Disorder	With HEIDI filetring	-0.011472	0.0436648	0.79276	272
ADHD	25OHD - No adjustment for BMI	No HEIDI filetring	-0.00205289	0.00795189	0.79628	11
Autism Spectrum Disorder	25OHD - No adjustment for BMI	No HEIDI filetring	-0.00205289	0.00795189	0.79628	11
Hypertension	25OHD - No adjustment for BMI	With HEIDI filetring	0.00115057	0.00446512	0.796654	168
Hypertension	25OHD - No adjustment for BMI	No HEIDI filetring	-0.00108333	0.00425701	0.799124	185
25OHD - No adjustment for BMI	ADHD	With HEIDI filetring	0.0110534	0.0443297	0.803094	236
25OHD - No adjustment for BMI	Autism Spectrum Disorder	With HEIDI filetring	0.0110534	0.0443297	0.803094	236
25OHD - Conditioned on BMI (mtCOJO)	Rheumatoid Arthritis	With HEIDI filetring	0.0261952	0.115361	0.820369	225
25OHD - Conditioned on BMI (mtCOJO)	Alzheimer’s disease	With HEIDI filetring	-0.00242702	0.0126551	0.847913	279
25OHD - With BMI covarite	Type II Diabetes	With HEIDI filetring	-0.004266	0.0286218	0.881516	161
Coronary Artery Disease	25OHD - With BMI covarite	With HEIDI filetring	-0.000389758	0.00338474	0.908325	190
25OHD - No adjustment for BMI	Rheumatoid Arthritis	With HEIDI filetring	-0.00952373	0.115622	0.934353	218
25OHD - No adjustment for BMI	Rheumatoid Arthritis	No HEIDI filetring	0.00922862	0.115557	0.936347	219
Coffee intake	25OHD - With BMI covarite	With HEIDI filetring	-0.000547711	0.0170433	0.974363	58
Inflammatory Bowel Disease	25OHD - With BMI covarite	With HEIDI filetring	-3.64684e-05	0.00175635	0.983434	80
