# Supplementary material for: Genome-wide association study identifies 143 loci associated with 25 hydroxyvitamin D concentration
Source: Nat Commun. 2020 Apr 2;11:1647. doi: 10.1038/s41467-020-15421-7 (PMC7118120; doi:10.1038/s41467-020-15421-7)
Supplement: Supplementary file 14 — Supplementary Dataset 12 [file 41467_2020_15421_MOESM14_ESM.xlsx]

## Sheet: Supplementary Data 12
Supplementary Data 12. 2SMR results for causal associations identified with GSMR
To validate some of the causal associations identified with generalized summary mendelian randomization (GSMR), we ran 2-sample Mendelian randomization analyses (2SMR)(Hemani et al. 2018). For comparability, we used the same instruments that were used in the GSMR analyses. Note, however, that in some cases the number of instruments is lower in 2SMR because palindromic variants with intermediate a…
exposure	outcome	method	heidi	nsnp	b	se	pval
Alzheimer’s_disease	vitD	MR Egger	noHeidi	51	-0.1138	0.0256	5.1e-05
Alzheimer’s_disease	vitD	Weighted median	noHeidi	51	-0.1173	0.0166	1.85e-12
Alzheimer’s_disease	vitD	Inverse variance weighted	noHeidi	51	-0.092	0.0185	6.86e-07
Alzheimer’s_disease	vitD	Simple mode	noHeidi	51	-0.1237	0.0397	0.00303
Alzheimer’s_disease	vitD	Weighted mode	noHeidi	51	-0.0953	0.014	1.17e-08
Alzheimer’s_disease	vitD_BMIcond	MR Egger	noHeidi	51	-0.1271	0.025	5.67e-06
Alzheimer’s_disease	vitD_BMIcond	Weighted median	noHeidi	51	-0.1399	0.0161	3.63e-18
Alzheimer’s_disease	vitD_BMIcond	Inverse variance weighted	noHeidi	51	-0.1081	0.018	1.87e-09
Alzheimer’s_disease	vitD_BMIcond	Simple mode	noHeidi	51	-0.144	0.0371	0.000303
Alzheimer’s_disease	vitD_BMIcond	Weighted mode	noHeidi	51	-0.1144	0.015	6.74e-10
Alzheimer’s_disease	vitD_BMIcov	MR Egger	noHeidi	51	-0.1317	0.0248	2.75e-06
Alzheimer’s_disease	vitD_BMIcov	Weighted median	noHeidi	51	-0.1324	0.0165	1.21e-15
Alzheimer’s_disease	vitD_BMIcov	Inverse variance weighted	noHeidi	51	-0.1144	0.0179	1.53e-10
Alzheimer’s_disease	vitD_BMIcov	Simple mode	noHeidi	51	-0.1548	0.0385	0.000194
Alzheimer’s_disease	vitD_BMIcov	Weighted mode	noHeidi	51	-0.1203	0.0139	1.55e-11
Alzheimer’s_disease	vitD	MR Egger	withHeidi	40	-0.0824	0.0194	0.000134
Alzheimer’s_disease	vitD	Weighted median	withHeidi	40	-0.1137	0.0175	7.75e-11
Alzheimer’s_disease	vitD	Inverse variance weighted	withHeidi	40	-0.088	0.0139	2.77e-10
Alzheimer’s_disease	vitD	Simple mode	withHeidi	40	-0.1158	0.0395	0.00557
Alzheimer’s_disease	vitD	Weighted mode	withHeidi	40	-0.0949	0.0138	3.38e-08
Alzheimer’s_disease	vitD_BMIcond	MR Egger	withHeidi	40	-0.0929	0.0209	7.12e-05
Alzheimer’s_disease	vitD_BMIcond	Weighted median	withHeidi	40	-0.1182	0.0192	7.9e-10
Alzheimer’s_disease	vitD_BMIcond	Inverse variance weighted	withHeidi	40	-0.0995	0.0149	2.33e-11
Alzheimer’s_disease	vitD_BMIcond	Simple mode	withHeidi	40	-0.1364	0.0421	0.00244
Alzheimer’s_disease	vitD_BMIcond	Weighted mode	withHeidi	40	-0.1067	0.0142	4.31e-09
Alzheimer’s_disease	vitD_BMIcov	MR Egger	withHeidi	40	-0.0974	0.0209	3.9e-05
Alzheimer’s_disease	vitD_BMIcov	Weighted median	withHeidi	40	-0.1235	0.0191	9.1e-11
Alzheimer’s_disease	vitD_BMIcov	Inverse variance weighted	withHeidi	40	-0.1057	0.015	1.69e-12
Alzheimer’s_disease	vitD_BMIcov	Simple mode	withHeidi	40	-0.1482	0.0424	0.0012
Alzheimer’s_disease	vitD_BMIcov	Weighted mode	withHeidi	40	-0.115	0.0134	1.49e-10
Bipolar_Disorder	vitD	MR Egger	noHeidi	12	-0.0622	0.091	0.51
Bipolar_Disorder	vitD	Weighted median	noHeidi	12	-0.0176	0.0115	0.126
Bipolar_Disorder	vitD	Inverse variance weighted	noHeidi	12	-0.0246	0.0137	0.0718
Bipolar_Disorder	vitD	Simple mode	noHeidi	12	-0.0108	0.0176	0.551
Bipolar_Disorder	vitD	Weighted mode	noHeidi	12	-0.0126	0.0146	0.407
Bipolar_Disorder	vitD_BMIcond	MR Egger	noHeidi	12	-0.088	0.0947	0.375
Bipolar_Disorder	vitD_BMIcond	Weighted median	noHeidi	12	-0.0182	0.0115	0.115
Bipolar_Disorder	vitD_BMIcond	Inverse variance weighted	noHeidi	12	-0.0297	0.0144	0.0393
Bipolar_Disorder	vitD_BMIcond	Simple mode	noHeidi	12	-0.0098	0.0182	0.599
Bipolar_Disorder	vitD_BMIcond	Weighted mode	noHeidi	12	-0.0138	0.0177	0.452
Bipolar_Disorder	vitD_BMIcov	MR Egger	noHeidi	12	-0.0871	0.0967	0.389
Bipolar_Disorder	vitD_BMIcov	Weighted median	noHeidi	12	-0.0197	0.0117	0.0914
Bipolar_Disorder	vitD_BMIcov	Inverse variance weighted	noHeidi	12	-0.0309	0.0147	0.035
Bipolar_Disorder	vitD_BMIcov	Simple mode	noHeidi	12	-0.0114	0.0207	0.593
Bipolar_Disorder	vitD_BMIcov	Weighted mode	noHeidi	12	-0.0149	0.0164	0.383
Bipolar_Disorder	vitD	MR Egger	withHeidi	11	-0.0209	0.0742	0.785
Bipolar_Disorder	vitD	Weighted median	withHeidi	11	-0.0211	0.0114	0.063
Bipolar_Disorder	vitD	Inverse variance weighted	withHeidi	11	-0.0332	0.0112	0.00306
Bipolar_Disorder	vitD	Simple mode	withHeidi	11	-0.0103	0.0167	0.552
Bipolar_Disorder	vitD	Weighted mode	withHeidi	11	-0.0126	0.0156	0.44
Bipolar_Disorder	vitD_BMIcond	MR Egger	withHeidi	11	-0.0475	0.0802	0.568
Bipolar_Disorder	vitD_BMIcond	Weighted median	withHeidi	11	-0.025	0.0112	0.0256
Bipolar_Disorder	vitD_BMIcond	Inverse variance weighted	withHeidi	11	-0.0383	0.0121	0.00152
Bipolar_Disorder	vitD_BMIcond	Simple mode	withHeidi	11	-0.0101	0.0205	0.633
Bipolar_Disorder	vitD_BMIcond	Weighted mode	withHeidi	11	-0.0133	0.017	0.453
Bipolar_Disorder	vitD_BMIcov	MR Egger	withHeidi	11	-0.0456	0.082	0.592
Bipolar_Disorder	vitD_BMIcov	Weighted median	withHeidi	11	-0.0259	0.0118	0.0286
Bipolar_Disorder	vitD_BMIcov	Inverse variance weighted	withHeidi	11	-0.0397	0.0124	0.00132
Bipolar_Disorder	vitD_BMIcov	Simple mode	withHeidi	11	-0.0085	0.021	0.693
Bipolar_Disorder	vitD_BMIcov	Weighted mode	withHeidi	11	-0.0118	0.0187	0.542
Coffee_intake	vitD	MR Egger	noHeidi	72	-0.0009	0.0581	0.988
Coffee_intake	vitD	Weighted median	noHeidi	72	-0.0266	0.0232	0.252
Coffee_intake	vitD	Inverse variance weighted	noHeidi	72	-0.0256	0.0298	0.39
Coffee_intake	vitD	Simple mode	noHeidi	72	-0.1023	0.0737	0.169
Coffee_intake	vitD	Weighted mode	noHeidi	72	-0.0051	0.0259	0.843
Coffee_intake	vitD_BMIcond	MR Egger	noHeidi	72	0.0219	0.0579	0.706
Coffee_intake	vitD_BMIcond	Weighted median	noHeidi	72	0.026	0.0234	0.265
Coffee_intake	vitD_BMIcond	Inverse variance weighted	noHeidi	72	0.0307	0.0297	0.301
Coffee_intake	vitD_BMIcond	Simple mode	noHeidi	72	-0.0208	0.0763	0.786
Coffee_intake	vitD_BMIcond	Weighted mode	noHeidi	72	0.014	0.0265	0.599
Coffee_intake	vitD_BMIcov	MR Egger	noHeidi	72	0.0324	0.0588	0.583
Coffee_intake	vitD_BMIcov	Weighted median	noHeidi	72	0.0415	0.0226	0.0657
Coffee_intake	vitD_BMIcov	Inverse variance weighted	noHeidi	72	0.048	0.0301	0.111
Coffee_intake	vitD_BMIcov	Simple mode	noHeidi	72	0.0286	0.0651	0.661
Coffee_intake	vitD_BMIcov	Weighted mode	noHeidi	72	0.0188	0.0265	0.482
Coffee_intake	vitD	MR Egger	withHeidi	54	0.0043	0.0334	0.898
Coffee_intake	vitD	Weighted median	withHeidi	54	0.0211	0.0241	0.381
Coffee_intake	vitD	Inverse variance weighted	withHeidi	54	0.0024	0.0179	0.895
Coffee_intake	vitD	Simple mode	withHeidi	54	0.0957	0.0712	0.185
Coffee_intake	vitD	Weighted mode	withHeidi	54	0.0356	0.0289	0.224
Coffee_intake	vitD_BMIcond	MR Egger	withHeidi	55	0.0617	0.0382	0.112
Coffee_intake	vitD_BMIcond	Weighted median	withHeidi	55	0.0664	0.0264	0.0119
Coffee_intake	vitD_BMIcond	Inverse variance weighted	withHeidi	55	0.0483	0.0192	0.0117
Coffee_intake	vitD_BMIcond	Simple mode	withHeidi	55	0.0448	0.0695	0.522
Coffee_intake	vitD_BMIcond	Weighted mode	withHeidi	55	0.0812	0.0277	0.00496
Coffee_intake	vitD_BMIcov	MR Egger	withHeidi	56	-0.0126	0.0398	0.752
Coffee_intake	vitD_BMIcov	Weighted median	withHeidi	56	-0.0292	0.0271	0.28
Coffee_intake	vitD_BMIcov	Inverse variance weighted	withHeidi	56	-0.005	0.0191	0.795
Coffee_intake	vitD_BMIcov	Simple mode	withHeidi	56	0.0172	0.0809	0.833
Coffee_intake	vitD_BMIcov	Weighted mode	withHeidi	56	-0.0488	0.0346	0.163
Coronary_Artery_Disease	vitD	MR Egger	noHeidi	222	-0.0327	0.0135	0.0165
Coronary_Artery_Disease	vitD	Weighted median	noHeidi	222	-0.0094	0.0057	0.0974
Coronary_Artery_Disease	vitD	Inverse variance weighted	noHeidi	222	-0.0139	0.0065	0.0307
Coronary_Artery_Disease	vitD	Simple mode	noHeidi	222	-0.0184	0.0168	0.274
Coronary_Artery_Disease	vitD	Weighted mode	noHeidi	222	-0.0101	0.0086	0.244
Coronary_Artery_Disease	vitD_BMIcond	MR Egger	noHeidi	222	-0.0381	0.0135	0.00525
Coronary_Artery_Disease	vitD_BMIcond	Weighted median	noHeidi	222	-0.0086	0.0059	0.142
Coronary_Artery_Disease	vitD_BMIcond	Inverse variance weighted	noHeidi	222	-0.0132	0.0065	0.0417
Coronary_Artery_Disease	vitD_BMIcond	Simple mode	noHeidi	222	-0.0198	0.0167	0.237
Coronary_Artery_Disease	vitD_BMIcond	Weighted mode	noHeidi	222	-0.0072	0.0082	0.383
Coronary_Artery_Disease	vitD_BMIcov	MR Egger	noHeidi	222	-0.0401	0.0136	0.00367
Coronary_Artery_Disease	vitD_BMIcov	Weighted median	noHeidi	222	-0.0071	0.0059	0.226
Coronary_Artery_Disease	vitD_BMIcov	Inverse variance weighted	noHeidi	222	-0.013	0.0066	0.0482
Coronary_Artery_Disease	vitD_BMIcov	Simple mode	noHeidi	222	-0.0198	0.017	0.247
Coronary_Artery_Disease	vitD_BMIcov	Weighted mode	noHeidi	222	-0.0113	0.0081	0.163
Coronary_Artery_Disease	vitD	MR Egger	withHeidi	184	0.0051	0.0097	0.599
Coronary_Artery_Disease	vitD	Weighted median	withHeidi	184	0.0101	0.007	0.148
Coronary_Artery_Disease	vitD	Inverse variance weighted	withHeidi	184	0.0054	0.0042	0.199
Coronary_Artery_Disease	vitD	Simple mode	withHeidi	184	-0.0206	0.0159	0.199
Coronary_Artery_Disease	vitD	Weighted mode	withHeidi	184	0.007	0.0097	0.468
Coronary_Artery_Disease	vitD_BMIcond	MR Egger	withHeidi	188	0.006	0.0092	0.517
Coronary_Artery_Disease	vitD_BMIcond	Weighted median	withHeidi	188	0.0077	0.0067	0.253
Coronary_Artery_Disease	vitD_BMIcond	Inverse variance weighted	withHeidi	188	0.0024	0.0041	0.56
Coronary_Artery_Disease	vitD_BMIcond	Simple mode	withHeidi	188	-0.0259	0.0172	0.134
Coronary_Artery_Disease	vitD_BMIcond	Weighted mode	withHeidi	188	0.0084	0.0079	0.291
Coronary_Artery_Disease	vitD_BMIcov	MR Egger	withHeidi	189	-0.006	0.0081	0.459
Coronary_Artery_Disease	vitD_BMIcov	Weighted median	withHeidi	189	-0.0007	0.0062	0.908
Coronary_Artery_Disease	vitD_BMIcov	Inverse variance weighted	withHeidi	189	0	0.0039	0.998
Coronary_Artery_Disease	vitD_BMIcov	Simple mode	withHeidi	189	-0.0219	0.0185	0.237
Coronary_Artery_Disease	vitD_BMIcov	Weighted mode	withHeidi	189	-0.0136	0.0089	0.127
Dyslipidemia	vitD	MR Egger	noHeidi	192	-0.0975	0.0136	1.45e-11
Dyslipidemia	vitD	Weighted median	noHeidi	192	-0.0798	0.0059	2.5e-41
Dyslipidemia	vitD	Inverse variance weighted	noHeidi	192	-0.0866	0.0078	1.39e-28
Dyslipidemia	vitD	Simple mode	noHeidi	192	-0.0715	0.016	1.35e-05
Dyslipidemia	vitD	Weighted mode	noHeidi	192	-0.0825	0.0058	1.44e-31
Dyslipidemia	vitD_BMIcond	MR Egger	noHeidi	192	-0.1041	0.0134	5.46e-13
Dyslipidemia	vitD_BMIcond	Weighted median	noHeidi	192	-0.0871	0.0064	1.55e-41
Dyslipidemia	vitD_BMIcond	Inverse variance weighted	noHeidi	192	-0.0895	0.0078	7.79e-31
Dyslipidemia	vitD_BMIcond	Simple mode	noHeidi	192	-0.0743	0.0165	1.17e-05
Dyslipidemia	vitD_BMIcond	Weighted mode	noHeidi	192	-0.0899	0.0057	3.91e-36
Dyslipidemia	vitD_BMIcov	MR Egger	noHeidi	192	-0.1061	0.0134	2.23e-13
Dyslipidemia	vitD_BMIcov	Weighted median	noHeidi	192	-0.0888	0.0067	3.67e-40
Dyslipidemia	vitD_BMIcov	Inverse variance weighted	noHeidi	192	-0.0904	0.0078	2.15e-31
Dyslipidemia	vitD_BMIcov	Simple mode	noHeidi	192	-0.075	0.0169	1.56e-05
Dyslipidemia	vitD_BMIcov	Weighted mode	noHeidi	192	-0.0925	0.0059	3.19e-36
Dyslipidemia	vitD	MR Egger	withHeidi	148	-0.0825	0.0074	1.99e-21
Dyslipidemia	vitD	Weighted median	withHeidi	148	-0.08	0.0061	9.62e-39
Dyslipidemia	vitD	Inverse variance weighted	withHeidi	148	-0.0834	0.0045	1.34e-77
Dyslipidemia	vitD	Simple mode	withHeidi	148	-0.0696	0.0149	6.43e-06
Dyslipidemia	vitD	Weighted mode	withHeidi	148	-0.0848	0.006	4.03e-29
Dyslipidemia	vitD_BMIcond	MR Egger	withHeidi	146	-0.0905	0.0071	3.1e-25
Dyslipidemia	vitD_BMIcond	Weighted median	withHeidi	146	-0.0871	0.0058	1.02e-50
Dyslipidemia	vitD_BMIcond	Inverse variance weighted	withHeidi	146	-0.0893	0.0043	2.18e-95
Dyslipidemia	vitD_BMIcond	Simple mode	withHeidi	146	-0.0711	0.0161	1.99e-05
Dyslipidemia	vitD_BMIcond	Weighted mode	withHeidi	146	-0.0931	0.006	1.81e-32
Dyslipidemia	vitD_BMIcov	MR Egger	withHeidi	143	-0.0924	0.0069	1.04e-26
Dyslipidemia	vitD_BMIcov	Weighted median	withHeidi	143	-0.0904	0.0061	2.38e-50
Dyslipidemia	vitD_BMIcov	Inverse variance weighted	withHeidi	143	-0.0918	0.0042	1.89e-105
Dyslipidemia	vitD_BMIcov	Simple mode	withHeidi	143	-0.0749	0.016	6.97e-06
Dyslipidemia	vitD_BMIcov	Weighted mode	withHeidi	143	-0.0949	0.0061	1.02e-32
Fluid_inteligence	vitD	MR Egger	noHeidi	228	-0.0918	0.0583	0.117
Fluid_inteligence	vitD	Weighted median	noHeidi	228	-0.1107	0.0129	8.82e-18
Fluid_inteligence	vitD	Inverse variance weighted	noHeidi	228	-0.1092	0.0137	1.7e-15
Fluid_inteligence	vitD	Simple mode	noHeidi	228	-0.1417	0.0497	0.0048
Fluid_inteligence	vitD	Weighted mode	noHeidi	228	-0.1354	0.0515	0.00918
Fluid_inteligence	vitD_BMIcond	MR Egger	noHeidi	228	-0.1114	0.0556	0.0462
Fluid_inteligence	vitD_BMIcond	Weighted median	noHeidi	228	-0.1207	0.0123	1.37e-22
Fluid_inteligence	vitD_BMIcond	Inverse variance weighted	noHeidi	228	-0.1269	0.0131	2.86e-22
Fluid_inteligence	vitD_BMIcond	Simple mode	noHeidi	228	-0.1394	0.0437	0.00164
Fluid_inteligence	vitD_BMIcond	Weighted mode	noHeidi	228	-0.1364	0.0425	0.0015
Fluid_inteligence	vitD_BMIcov	MR Egger	noHeidi	228	-0.1155	0.0551	0.0372
Fluid_inteligence	vitD_BMIcov	Weighted median	noHeidi	228	-0.1207	0.0129	1.07e-20
Fluid_inteligence	vitD_BMIcov	Inverse variance weighted	noHeidi	228	-0.1315	0.013	3.59e-24
Fluid_inteligence	vitD_BMIcov	Simple mode	noHeidi	228	-0.1405	0.0416	0.000864
Fluid_inteligence	vitD_BMIcov	Weighted mode	noHeidi	228	-0.1405	0.0417	0.000872
Fluid_inteligence	vitD	MR Egger	withHeidi	184	-0.1265	0.0451	0.00556
Fluid_inteligence	vitD	Weighted median	withHeidi	184	-0.148	0.0135	4.86e-28
Fluid_inteligence	vitD	Inverse variance weighted	withHeidi	184	-0.1672	0.0104	2.87e-58
Fluid_inteligence	vitD	Simple mode	withHeidi	184	-0.1491	0.0479	0.00213
Fluid_inteligence	vitD	Weighted mode	withHeidi	184	-0.1471	0.0474	0.00223
Fluid_inteligence	vitD_BMIcond	MR Egger	withHeidi	214	-0.0739	0.0476	0.122
Fluid_inteligence	vitD_BMIcond	Weighted median	withHeidi	214	-0.1221	0.013	5.56e-21
Fluid_inteligence	vitD_BMIcond	Inverse variance weighted	withHeidi	214	-0.1345	0.0111	7.38e-34
Fluid_inteligence	vitD_BMIcond	Simple mode	withHeidi	214	-0.1378	0.0468	0.00363
Fluid_inteligence	vitD_BMIcond	Weighted mode	withHeidi	214	-0.1378	0.0406	0.00083
Fluid_inteligence	vitD_BMIcov	MR Egger	withHeidi	207	-0.1011	0.0462	0.0298
Fluid_inteligence	vitD_BMIcov	Weighted median	withHeidi	207	-0.1378	0.0128	3.95e-27
Fluid_inteligence	vitD_BMIcov	Inverse variance weighted	withHeidi	207	-0.1538	0.0108	1.95e-46
Fluid_inteligence	vitD_BMIcov	Simple mode	withHeidi	207	-0.1424	0.0431	0.00113
Fluid_inteligence	vitD_BMIcov	Weighted mode	withHeidi	207	-0.1403	0.0396	0.000496
Major_depression	vitD	MR Egger	noHeidi	114	-0.0047	0.053	0.93
Major_depression	vitD	Weighted median	noHeidi	114	-0.0362	0.0142	0.0109
Major_depression	vitD	Inverse variance weighted	noHeidi	114	-0.0382	0.0137	0.00538
Major_depression	vitD	Simple mode	noHeidi	114	-0.053	0.0387	0.174
Major_depression	vitD	Weighted mode	noHeidi	114	-0.0431	0.0333	0.198
Major_depression	vitD_BMIcond	MR Egger	noHeidi	114	0.0087	0.0508	0.865
Major_depression	vitD_BMIcond	Weighted median	noHeidi	114	-0.0176	0.0135	0.194
Major_depression	vitD_BMIcond	Inverse variance weighted	noHeidi	114	-0.0286	0.0132	0.0303
Major_depression	vitD_BMIcond	Simple mode	noHeidi	114	-0.013	0.0371	0.727
Major_depression	vitD_BMIcond	Weighted mode	noHeidi	114	-0.009	0.0359	0.803
Major_depression	vitD_BMIcov	MR Egger	noHeidi	114	0.007	0.0505	0.89
Major_depression	vitD_BMIcov	Weighted median	noHeidi	114	-0.021	0.0134	0.116
Major_depression	vitD_BMIcov	Inverse variance weighted	noHeidi	114	-0.0251	0.0131	0.055
Major_depression	vitD_BMIcov	Simple mode	noHeidi	114	-0.0041	0.0387	0.916
Major_depression	vitD_BMIcov	Weighted mode	noHeidi	114	-0.0002	0.0387	0.996
Major_depression	vitD	MR Egger	withHeidi	98	0.0171	0.0415	0.682
Major_depression	vitD	Weighted median	withHeidi	98	-0.0447	0.014	0.00137
Major_depression	vitD	Inverse variance weighted	withHeidi	98	-0.0577	0.0111	1.78e-07
Major_depression	vitD	Simple mode	withHeidi	98	-0.055	0.0351	0.12
Major_depression	vitD	Weighted mode	withHeidi	98	-0.0473	0.0351	0.181
Major_depression	vitD_BMIcond	MR Egger	withHeidi	89	-0.0442	0.0485	0.364
Major_depression	vitD_BMIcond	Weighted median	withHeidi	89	-0.0548	0.0149	0.000238
Major_depression	vitD_BMIcond	Inverse variance weighted	withHeidi	89	-0.0833	0.011	3.73e-14
Major_depression	vitD_BMIcond	Simple mode	withHeidi	89	-0.015	0.034	0.66
Major_depression	vitD_BMIcond	Weighted mode	withHeidi	89	-0.015	0.0343	0.662
Major_depression	vitD_BMIcov	MR Egger	withHeidi	99	0.0037	0.0415	0.928
Major_depression	vitD_BMIcov	Weighted median	withHeidi	99	-0.0275	0.0131	0.0355
Major_depression	vitD_BMIcov	Inverse variance weighted	withHeidi	99	-0.0591	0.011	8.23e-08
Major_depression	vitD_BMIcov	Simple mode	withHeidi	99	-0.0031	0.0411	0.939
Major_depression	vitD_BMIcov	Weighted mode	withHeidi	99	0.001	0.0395	0.98
Parkinsons_Disease	vitD	MR Egger	noHeidi	18	0.001	0.0127	0.936
Parkinsons_Disease	vitD	Weighted median	noHeidi	18	0.0089	0.0055	0.11
Parkinsons_Disease	vitD	Inverse variance weighted	noHeidi	18	0.0062	0.0055	0.261
Parkinsons_Disease	vitD	Simple mode	noHeidi	18	0.0044	0.0098	0.659
Parkinsons_Disease	vitD	Weighted mode	noHeidi	18	0.0094	0.0088	0.304
Parkinsons_Disease	vitD_BMIcond	MR Egger	noHeidi	18	0.0004	0.0133	0.974
Parkinsons_Disease	vitD_BMIcond	Weighted median	noHeidi	18	0.0052	0.0055	0.34
Parkinsons_Disease	vitD_BMIcond	Inverse variance weighted	noHeidi	18	0.0054	0.0058	0.351
Parkinsons_Disease	vitD_BMIcond	Simple mode	noHeidi	18	0.0012	0.0101	0.903
Parkinsons_Disease	vitD_BMIcond	Weighted mode	noHeidi	18	0.0131	0.0079	0.114
Parkinsons_Disease	vitD_BMIcov	MR Egger	noHeidi	18	0.0004	0.0136	0.974
Parkinsons_Disease	vitD_BMIcov	Weighted median	noHeidi	18	0.0058	0.0055	0.298
Parkinsons_Disease	vitD_BMIcov	Inverse variance weighted	noHeidi	18	0.0059	0.0059	0.318
Parkinsons_Disease	vitD_BMIcov	Simple mode	noHeidi	18	0.0016	0.0084	0.855
Parkinsons_Disease	vitD_BMIcov	Weighted mode	noHeidi	18	0.0063	0.0076	0.42
Parkinsons_Disease	vitD	MR Egger	withHeidi	15	0.0088	0.0085	0.319
Parkinsons_Disease	vitD	Weighted median	withHeidi	15	0.0102	0.0056	0.0685
Parkinsons_Disease	vitD	Inverse variance weighted	withHeidi	15	0.0144	0.004	0.000324
Parkinsons_Disease	vitD	Simple mode	withHeidi	15	0.0063	0.0091	0.501
Parkinsons_Disease	vitD	Weighted mode	withHeidi	15	0.009	0.0084	0.299
Parkinsons_Disease	vitD_BMIcond	MR Egger	withHeidi	15	0.0088	0.009	0.346
Parkinsons_Disease	vitD_BMIcond	Weighted median	withHeidi	15	0.0144	0.0053	0.00706
Parkinsons_Disease	vitD_BMIcond	Inverse variance weighted	withHeidi	15	0.0141	0.0042	0.000889
Parkinsons_Disease	vitD_BMIcond	Simple mode	withHeidi	15	0.0012	0.0089	0.896
Parkinsons_Disease	vitD_BMIcond	Weighted mode	withHeidi	15	0.0152	0.0073	0.0541
Parkinsons_Disease	vitD_BMIcov	MR Egger	withHeidi	15	0.0093	0.0092	0.33
Parkinsons_Disease	vitD_BMIcov	Weighted median	withHeidi	15	0.0131	0.0056	0.0188
Parkinsons_Disease	vitD_BMIcov	Inverse variance weighted	withHeidi	15	0.0147	0.0043	0.00061
Parkinsons_Disease	vitD_BMIcov	Simple mode	withHeidi	15	0.0016	0.0089	0.857
Parkinsons_Disease	vitD_BMIcov	Weighted mode	withHeidi	15	0.0059	0.0069	0.412
Rheumatoid_Arthritis	vitD	MR Egger	noHeidi	22	0.006	0.0046	0.207
Rheumatoid_Arthritis	vitD	Weighted median	noHeidi	22	0.0058	0.002	0.00283
Rheumatoid_Arthritis	vitD	Inverse variance weighted	noHeidi	22	0.0037	0.0025	0.137
Rheumatoid_Arthritis	vitD	Simple mode	noHeidi	22	0.0078	0.0053	0.153
Rheumatoid_Arthritis	vitD	Weighted mode	noHeidi	22	0.0066	0.0022	0.00604
Rheumatoid_Arthritis	vitD_BMIcond	MR Egger	noHeidi	21	0.0079	0.0045	0.0982
Rheumatoid_Arthritis	vitD_BMIcond	Weighted median	noHeidi	21	0.0065	0.002	0.00152
Rheumatoid_Arthritis	vitD_BMIcond	Inverse variance weighted	noHeidi	21	0.0033	0.0025	0.19
Rheumatoid_Arthritis	vitD_BMIcond	Simple mode	noHeidi	21	0.0043	0.0051	0.412
Rheumatoid_Arthritis	vitD_BMIcond	Weighted mode	noHeidi	21	0.0064	0.0021	0.00582
Rheumatoid_Arthritis	vitD_BMIcov	MR Egger	noHeidi	22	0.0068	0.0046	0.15
Rheumatoid_Arthritis	vitD_BMIcov	Weighted median	noHeidi	22	0.0061	0.0019	0.00175
Rheumatoid_Arthritis	vitD_BMIcov	Inverse variance weighted	noHeidi	22	0.0034	0.0025	0.181
Rheumatoid_Arthritis	vitD_BMIcov	Simple mode	noHeidi	22	0.0035	0.005	0.491
Rheumatoid_Arthritis	vitD_BMIcov	Weighted mode	noHeidi	22	0.006	0.0021	0.00973
Rheumatoid_Arthritis	vitD	MR Egger	withHeidi	18	0.0056	0.0035	0.133
Rheumatoid_Arthritis	vitD	Weighted median	withHeidi	18	0.0063	0.002	0.00191
Rheumatoid_Arthritis	vitD	Inverse variance weighted	withHeidi	18	0.0068	0.002	0.000654
Rheumatoid_Arthritis	vitD	Simple mode	withHeidi	18	0.0083	0.0044	0.0779
Rheumatoid_Arthritis	vitD	Weighted mode	withHeidi	18	0.0066	0.002	0.0049
Rheumatoid_Arthritis	vitD_BMIcond	MR Egger	withHeidi	17	0.0073	0.0034	0.0506
Rheumatoid_Arthritis	vitD_BMIcond	Weighted median	withHeidi	17	0.0065	0.0019	0.000881
Rheumatoid_Arthritis	vitD_BMIcond	Inverse variance weighted	withHeidi	17	0.0064	0.0019	0.000777
Rheumatoid_Arthritis	vitD_BMIcond	Simple mode	withHeidi	17	0.0043	0.0044	0.338
Rheumatoid_Arthritis	vitD_BMIcond	Weighted mode	withHeidi	17	0.0064	0.0021	0.00737
Rheumatoid_Arthritis	vitD_BMIcov	MR Egger	withHeidi	18	0.0065	0.0034	0.0771
Rheumatoid_Arthritis	vitD_BMIcov	Weighted median	withHeidi	18	0.0062	0.002	0.00149
Rheumatoid_Arthritis	vitD_BMIcov	Inverse variance weighted	withHeidi	18	0.0065	0.0019	0.000727
Rheumatoid_Arthritis	vitD_BMIcov	Simple mode	withHeidi	18	0.0034	0.0042	0.426
Rheumatoid_Arthritis	vitD_BMIcov	Weighted mode	withHeidi	18	0.0061	0.002	0.00739
Schizophrenia	vitD	MR Egger	noHeidi	161	-0.0088	0.017	0.605
Schizophrenia	vitD	Weighted median	noHeidi	161	-0.0095	0.0046	0.0403
Schizophrenia	vitD	Inverse variance weighted	noHeidi	161	-0.0092	0.0042	0.0288
Schizophrenia	vitD	Simple mode	noHeidi	161	-0.0252	0.0146	0.0853
Schizophrenia	vitD	Weighted mode	noHeidi	161	-0.0134	0.0104	0.198
Schizophrenia	vitD_BMIcond	MR Egger	noHeidi	158	-0.0106	0.0168	0.528
Schizophrenia	vitD_BMIcond	Weighted median	noHeidi	158	-0.0145	0.0045	0.00135
Schizophrenia	vitD_BMIcond	Inverse variance weighted	noHeidi	158	-0.0134	0.0042	0.00131
Schizophrenia	vitD_BMIcond	Simple mode	noHeidi	158	-0.0336	0.0143	0.02
Schizophrenia	vitD_BMIcond	Weighted mode	noHeidi	158	-0.0218	0.0104	0.0371
Schizophrenia	vitD_BMIcov	MR Egger	noHeidi	161	-0.0106	0.0167	0.528
Schizophrenia	vitD_BMIcov	Weighted median	noHeidi	161	-0.0166	0.0045	0.000232
Schizophrenia	vitD_BMIcov	Inverse variance weighted	noHeidi	161	-0.014	0.0041	0.000688
Schizophrenia	vitD_BMIcov	Simple mode	noHeidi	161	-0.0294	0.0143	0.0415
Schizophrenia	vitD_BMIcov	Weighted mode	noHeidi	161	-0.0189	0.0101	0.0623
Schizophrenia	vitD	MR Egger	withHeidi	146	-0.0074	0.0139	0.595
Schizophrenia	vitD	Weighted median	withHeidi	146	-0.0107	0.0045	0.018
Schizophrenia	vitD	Inverse variance weighted	withHeidi	146	-0.0092	0.0035	0.00986
Schizophrenia	vitD	Simple mode	withHeidi	146	-0.0269	0.014	0.0577
Schizophrenia	vitD	Weighted mode	withHeidi	146	-0.015	0.0101	0.138
Schizophrenia	vitD_BMIcond	MR Egger	withHeidi	144	-0.0082	0.0138	0.553
Schizophrenia	vitD_BMIcond	Weighted median	withHeidi	144	-0.0147	0.0044	0.000932
Schizophrenia	vitD_BMIcond	Inverse variance weighted	withHeidi	144	-0.0156	0.0035	1.1e-05
Schizophrenia	vitD_BMIcond	Simple mode	withHeidi	144	-0.0346	0.0147	0.0199
Schizophrenia	vitD_BMIcond	Weighted mode	withHeidi	144	-0.0231	0.01	0.0221
Schizophrenia	vitD_BMIcov	MR Egger	withHeidi	146	-0.0139	0.0138	0.316
Schizophrenia	vitD_BMIcov	Weighted median	withHeidi	146	-0.0169	0.0044	0.000125
Schizophrenia	vitD_BMIcov	Inverse variance weighted	withHeidi	146	-0.0169	0.0034	9.33e-07
Schizophrenia	vitD_BMIcov	Simple mode	withHeidi	146	-0.0331	0.0144	0.0226
Schizophrenia	vitD_BMIcov	Weighted mode	withHeidi	146	-0.0181	0.0101	0.0766
Type_II_Diabetes	vitD	MR Egger	noHeidi	144	0.011	0.014	0.432
Type_II_Diabetes	vitD	Weighted median	noHeidi	144	-0.0169	0.0051	0.000873
Type_II_Diabetes	vitD	Inverse variance weighted	noHeidi	144	-0.0214	0.0061	0.000421
Type_II_Diabetes	vitD	Simple mode	noHeidi	144	-0.0211	0.0156	0.178
Type_II_Diabetes	vitD	Weighted mode	noHeidi	144	-0.0024	0.0068	0.726
Type_II_Diabetes	vitD_BMIcond	MR Egger	noHeidi	144	0.0028	0.0143	0.845
Type_II_Diabetes	vitD_BMIcond	Weighted median	noHeidi	144	-0.013	0.0051	0.0117
Type_II_Diabetes	vitD_BMIcond	Inverse variance weighted	noHeidi	144	-0.0191	0.0061	0.00179
Type_II_Diabetes	vitD_BMIcond	Simple mode	noHeidi	144	-0.0214	0.0172	0.215
Type_II_Diabetes	vitD_BMIcond	Weighted mode	noHeidi	144	-0.0088	0.0067	0.196
Type_II_Diabetes	vitD_BMIcov	MR Egger	noHeidi	144	0.0008	0.0146	0.955
Type_II_Diabetes	vitD_BMIcov	Weighted median	noHeidi	144	-0.0115	0.0053	0.0306
Type_II_Diabetes	vitD_BMIcov	Inverse variance weighted	noHeidi	144	-0.0184	0.0062	0.00314
Type_II_Diabetes	vitD_BMIcov	Simple mode	noHeidi	144	-0.0211	0.0172	0.223
Type_II_Diabetes	vitD_BMIcov	Weighted mode	noHeidi	144	-0.0069	0.0069	0.322
Type_II_Diabetes	vitD	MR Egger	withHeidi	109	0.0117	0.0074	0.115
Type_II_Diabetes	vitD	Weighted median	withHeidi	109	-0.0009	0.0049	0.856
Type_II_Diabetes	vitD	Inverse variance weighted	withHeidi	109	-0.0088	0.0035	0.0111
Type_II_Diabetes	vitD	Simple mode	withHeidi	109	-0.018	0.0139	0.198
Type_II_Diabetes	vitD	Weighted mode	withHeidi	109	0.0014	0.0064	0.834
Type_II_Diabetes	vitD_BMIcond	MR Egger	withHeidi	110	0.005	0.0078	0.526
Type_II_Diabetes	vitD_BMIcond	Weighted median	withHeidi	110	-0.0058	0.0051	0.256
Type_II_Diabetes	vitD_BMIcond	Inverse variance weighted	withHeidi	110	-0.011	0.0036	0.00225
Type_II_Diabetes	vitD_BMIcond	Simple mode	withHeidi	110	-0.0176	0.0148	0.236
Type_II_Diabetes	vitD_BMIcond	Weighted mode	withHeidi	110	-0.0059	0.0062	0.345
Type_II_Diabetes	vitD_BMIcov	MR Egger	withHeidi	110	-0.0006	0.0079	0.935
Type_II_Diabetes	vitD_BMIcov	Weighted median	withHeidi	110	-0.0077	0.0052	0.143
Type_II_Diabetes	vitD_BMIcov	Inverse variance weighted	withHeidi	110	-0.0141	0.0036	8.16e-05
Type_II_Diabetes	vitD_BMIcov	Simple mode	withHeidi	110	-0.0149	0.0154	0.337
Type_II_Diabetes	vitD_BMIcov	Weighted mode	withHeidi	110	-0.0058	0.0063	0.356
vitD_BMIcond	Alzheimer’s_disease	MR Egger	noHeidi	279	-0.0087	0.0286	0.762
vitD_BMIcond	Alzheimer’s_disease	Weighted median	noHeidi	279	-0.0173	0.0102	0.0919
vitD_BMIcond	Alzheimer’s_disease	Inverse variance weighted	noHeidi	279	-0.0255	0.0201	0.205
vitD_BMIcond	Alzheimer’s_disease	Simple mode	noHeidi	279	-0.0134	0.0225	0.551
vitD_BMIcond	Alzheimer’s_disease	Weighted mode	noHeidi	279	-0.0134	0.0106	0.206
vitD_BMIcond	Bipolar_Disorder	MR Egger	noHeidi	280	0.0333	0.0704	0.636
vitD_BMIcond	Bipolar_Disorder	Weighted median	noHeidi	280	0.1102	0.0635	0.0824
vitD_BMIcond	Bipolar_Disorder	Inverse variance weighted	noHeidi	280	-0.049	0.0496	0.323
vitD_BMIcond	Bipolar_Disorder	Simple mode	noHeidi	280	-0.2598	0.1736	0.136
vitD_BMIcond	Bipolar_Disorder	Weighted mode	noHeidi	280	0.0532	0.0574	0.354
vitD_BMIcond	Coffee_intake	MR Egger	noHeidi	281	0.0193	0.0132	0.144
vitD_BMIcond	Coffee_intake	Weighted median	noHeidi	281	0.0219	0.0102	0.0322
vitD_BMIcond	Coffee_intake	Inverse variance weighted	noHeidi	281	0.0071	0.0093	0.449
vitD_BMIcond	Coffee_intake	Simple mode	noHeidi	281	0.0238	0.0252	0.346
vitD_BMIcond	Coffee_intake	Weighted mode	noHeidi	281	0.0238	0.009	0.00885
vitD_BMIcond	Dyslipidemia	MR Egger	noHeidi	281	-0.0519	0.0943	0.582
vitD_BMIcond	Dyslipidemia	Weighted median	noHeidi	281	-0.0807	0.025	0.00123
vitD_BMIcond	Dyslipidemia	Inverse variance weighted	noHeidi	281	-0.2466	0.0678	0.000275
vitD_BMIcond	Dyslipidemia	Simple mode	noHeidi	281	0.0303	0.0538	0.573
vitD_BMIcond	Dyslipidemia	Weighted mode	noHeidi	281	-0.0549	0.0226	0.0156
vitD_BMIcond	Fluid_inteligence	MR Egger	noHeidi	276	0.0336	0.0178	0.0607
vitD_BMIcond	Fluid_inteligence	Weighted median	noHeidi	276	0.0082	0.0131	0.53
vitD_BMIcond	Fluid_inteligence	Inverse variance weighted	noHeidi	276	-0.0238	0.0131	0.068
vitD_BMIcond	Fluid_inteligence	Simple mode	noHeidi	276	0.0248	0.0279	0.375
vitD_BMIcond	Fluid_inteligence	Weighted mode	noHeidi	276	0.0038	0.0104	0.712
vitD_BMIcond	Macular_degeneration	MR Egger	noHeidi	281	-0.0052	0.0811	0.949
vitD_BMIcond	Macular_degeneration	Weighted median	noHeidi	281	-0.0096	0.1024	0.925
vitD_BMIcond	Macular_degeneration	Inverse variance weighted	noHeidi	281	-0.0397	0.0575	0.489
vitD_BMIcond	Macular_degeneration	Simple mode	noHeidi	281	-0.3294	0.2466	0.183
vitD_BMIcond	Macular_degeneration	Weighted mode	noHeidi	281	-0.0221	0.0869	0.8
vitD_BMIcond	Major_depression	MR Egger	noHeidi	259	0.0025	0.0195	0.898
vitD_BMIcond	Major_depression	Weighted median	noHeidi	259	-0.0158	0.0172	0.359
vitD_BMIcond	Major_depression	Inverse variance weighted	noHeidi	259	-0.0228	0.014	0.102
vitD_BMIcond	Major_depression	Simple mode	noHeidi	259	-0.0176	0.0421	0.675
vitD_BMIcond	Major_depression	Weighted mode	noHeidi	259	-0.0176	0.0145	0.225
vitD_BMIcond	Schizophrenia	MR Egger	noHeidi	265	0.0163	0.0527	0.757
vitD_BMIcond	Schizophrenia	Weighted median	noHeidi	265	0.0042	0.0501	0.933
vitD_BMIcond	Schizophrenia	Inverse variance weighted	noHeidi	265	-0.0425	0.0371	0.252
vitD_BMIcond	Schizophrenia	Simple mode	noHeidi	265	-0.4469	0.1428	0.00195
vitD_BMIcond	Schizophrenia	Weighted mode	noHeidi	265	-0.0153	0.0426	0.72
vitD_BMIcond	Type_II_Diabetes	MR Egger	noHeidi	180	0.0513	0.0629	0.416
vitD_BMIcond	Type_II_Diabetes	Weighted median	noHeidi	180	0.03	0.044	0.496
vitD_BMIcond	Type_II_Diabetes	Inverse variance weighted	noHeidi	180	-0.0579	0.0429	0.177
vitD_BMIcond	Type_II_Diabetes	Simple mode	noHeidi	180	-0.1026	0.1182	0.386
vitD_BMIcond	Type_II_Diabetes	Weighted mode	noHeidi	180	0.0096	0.0371	0.796
vitD_BMIcond	Alzheimer’s_disease	MR Egger	withHeidi	273	-0.0062	0.009	0.495
vitD_BMIcond	Alzheimer’s_disease	Weighted median	withHeidi	273	-0.0173	0.0106	0.103
vitD_BMIcond	Alzheimer’s_disease	Inverse variance weighted	withHeidi	273	-0.009	0.0064	0.157
vitD_BMIcond	Alzheimer’s_disease	Simple mode	withHeidi	273	-0.0165	0.0215	0.444
vitD_BMIcond	Alzheimer’s_disease	Weighted mode	withHeidi	273	-0.0102	0.0083	0.218
vitD_BMIcond	Bipolar_Disorder	MR Egger	withHeidi	263	0.0296	0.0594	0.619
vitD_BMIcond	Bipolar_Disorder	Weighted median	withHeidi	263	0.1159	0.0635	0.0681
vitD_BMIcond	Bipolar_Disorder	Inverse variance weighted	withHeidi	263	0.0056	0.042	0.895
vitD_BMIcond	Bipolar_Disorder	Simple mode	withHeidi	263	-0.2275	0.1754	0.196
vitD_BMIcond	Bipolar_Disorder	Weighted mode	withHeidi	263	0.0609	0.0581	0.296
vitD_BMIcond	Coffee_intake	MR Egger	withHeidi	264	0.0215	0.009	0.0179
vitD_BMIcond	Coffee_intake	Weighted median	withHeidi	264	0.022	0.0101	0.0303
vitD_BMIcond	Coffee_intake	Inverse variance weighted	withHeidi	264	0.0093	0.0065	0.15
vitD_BMIcond	Coffee_intake	Simple mode	withHeidi	264	0.0253	0.0242	0.298
vitD_BMIcond	Coffee_intake	Weighted mode	withHeidi	264	0.0199	0.0082	0.0159
vitD_BMIcond	Dyslipidemia	MR Egger	withHeidi	226	-0.0432	0.023	0.0618
vitD_BMIcond	Dyslipidemia	Weighted median	withHeidi	226	-0.0807	0.0249	0.00121
vitD_BMIcond	Dyslipidemia	Inverse variance weighted	withHeidi	226	-0.0449	0.0167	0.00726
vitD_BMIcond	Dyslipidemia	Simple mode	withHeidi	226	0.0437	0.0664	0.511
vitD_BMIcond	Dyslipidemia	Weighted mode	withHeidi	226	-0.0592	0.0216	0.00666
vitD_BMIcond	Fluid_inteligence	MR Egger	withHeidi	244	0.0072	0.0116	0.537
vitD_BMIcond	Fluid_inteligence	Weighted median	withHeidi	244	0.0083	0.0126	0.51
vitD_BMIcond	Fluid_inteligence	Inverse variance weighted	withHeidi	244	-0.0065	0.0083	0.435
vitD_BMIcond	Fluid_inteligence	Simple mode	withHeidi	244	0.027	0.0272	0.322
vitD_BMIcond	Fluid_inteligence	Weighted mode	withHeidi	244	0.0013	0.0098	0.891
vitD_BMIcond	Macular_degeneration	MR Egger	withHeidi	281	-0.0052	0.0811	0.949
vitD_BMIcond	Macular_degeneration	Weighted median	withHeidi	281	-0.0096	0.1079	0.929
vitD_BMIcond	Macular_degeneration	Inverse variance weighted	withHeidi	281	-0.0397	0.0575	0.489
vitD_BMIcond	Macular_degeneration	Simple mode	withHeidi	281	-0.3294	0.2288	0.151
vitD_BMIcond	Macular_degeneration	Weighted mode	withHeidi	281	-0.0221	0.0855	0.796
vitD_BMIcond	Major_depression	MR Egger	withHeidi	247	-0.0084	0.0161	0.602
vitD_BMIcond	Major_depression	Weighted median	withHeidi	247	-0.0158	0.0174	0.364
vitD_BMIcond	Major_depression	Inverse variance weighted	withHeidi	247	-0.0157	0.0115	0.173
vitD_BMIcond	Major_depression	Simple mode	withHeidi	247	-0.0214	0.0442	0.629
vitD_BMIcond	Major_depression	Weighted mode	withHeidi	247	-0.0151	0.0147	0.305
vitD_BMIcond	Schizophrenia	MR Egger	withHeidi	253	-0.0392	0.0426	0.358
vitD_BMIcond	Schizophrenia	Weighted median	withHeidi	253	0.0042	0.0499	0.934
vitD_BMIcond	Schizophrenia	Inverse variance weighted	withHeidi	253	-0.0369	0.0299	0.218
vitD_BMIcond	Schizophrenia	Simple mode	withHeidi	253	-0.4475	0.1505	0.00323
vitD_BMIcond	Schizophrenia	Weighted mode	withHeidi	253	-0.0117	0.0403	0.771
vitD_BMIcond	Type_II_Diabetes	MR Egger	withHeidi	164	0.027	0.043	0.531
vitD_BMIcond	Type_II_Diabetes	Weighted median	withHeidi	164	0.0302	0.0431	0.482
vitD_BMIcond	Type_II_Diabetes	Inverse variance weighted	withHeidi	164	-0.0301	0.0296	0.308
vitD_BMIcond	Type_II_Diabetes	Simple mode	withHeidi	164	-0.0973	0.1066	0.363
vitD_BMIcond	Type_II_Diabetes	Weighted mode	withHeidi	164	0.0128	0.0351	0.716
vitD_BMIcov	Alzheimer’s_disease	MR Egger	noHeidi	276	-0.0088	0.0289	0.762
vitD_BMIcov	Alzheimer’s_disease	Weighted median	noHeidi	276	-0.0175	0.0103	0.0879
vitD_BMIcov	Alzheimer’s_disease	Inverse variance weighted	noHeidi	276	-0.0261	0.0202	0.196
vitD_BMIcov	Alzheimer’s_disease	Simple mode	noHeidi	276	-0.0196	0.0213	0.359
vitD_BMIcov	Alzheimer’s_disease	Weighted mode	noHeidi	276	-0.0025	0.0097	0.798
vitD_BMIcov	Bipolar_Disorder	MR Egger	noHeidi	284	0.0199	0.0688	0.773
vitD_BMIcov	Bipolar_Disorder	Weighted median	noHeidi	284	0.106	0.0635	0.0949
vitD_BMIcov	Bipolar_Disorder	Inverse variance weighted	noHeidi	284	-0.0626	0.0483	0.195
vitD_BMIcov	Bipolar_Disorder	Simple mode	noHeidi	284	-0.2307	0.1731	0.184
vitD_BMIcov	Bipolar_Disorder	Weighted mode	noHeidi	284	0.0463	0.0603	0.443
vitD_BMIcov	Coffee_intake	MR Egger	noHeidi	280	0.0196	0.013	0.133
vitD_BMIcov	Coffee_intake	Weighted median	noHeidi	280	0.0215	0.0099	0.0295
vitD_BMIcov	Coffee_intake	Inverse variance weighted	noHeidi	280	0.0094	0.0092	0.309
vitD_BMIcov	Coffee_intake	Simple mode	noHeidi	280	0.0216	0.023	0.347
vitD_BMIcov	Coffee_intake	Weighted mode	noHeidi	280	0.0216	0.0083	0.00938
vitD_BMIcov	Dyslipidemia	MR Egger	noHeidi	280	-0.0534	0.0944	0.572
vitD_BMIcov	Dyslipidemia	Weighted median	noHeidi	280	-0.0805	0.0238	0.000698
vitD_BMIcov	Dyslipidemia	Inverse variance weighted	noHeidi	280	-0.2466	0.0676	0.000267
vitD_BMIcov	Dyslipidemia	Simple mode	noHeidi	280	0.0359	0.0556	0.519
vitD_BMIcov	Dyslipidemia	Weighted mode	noHeidi	280	-0.0477	0.0213	0.0262
vitD_BMIcov	Fluid_inteligence	MR Egger	noHeidi	273	0.0326	0.0176	0.0648
vitD_BMIcov	Fluid_inteligence	Weighted median	noHeidi	273	0.0086	0.0128	0.501
vitD_BMIcov	Fluid_inteligence	Inverse variance weighted	noHeidi	273	-0.0195	0.0128	0.126
vitD_BMIcov	Fluid_inteligence	Simple mode	noHeidi	273	0.0316	0.0288	0.274
vitD_BMIcov	Fluid_inteligence	Weighted mode	noHeidi	273	0.0054	0.0103	0.601
vitD_BMIcov	Macular_degeneration	MR Egger	noHeidi	280	0.0015	0.0813	0.985
vitD_BMIcov	Macular_degeneration	Weighted median	noHeidi	280	-0.0084	0.1097	0.939
vitD_BMIcov	Macular_degeneration	Inverse variance weighted	noHeidi	280	-0.0427	0.0574	0.457
vitD_BMIcov	Macular_degeneration	Simple mode	noHeidi	280	-0.3144	0.2407	0.193
vitD_BMIcov	Macular_degeneration	Weighted mode	noHeidi	280	-0.0304	0.0894	0.734
vitD_BMIcov	Major_depression	MR Egger	noHeidi	256	0.0058	0.0193	0.764
vitD_BMIcov	Major_depression	Weighted median	noHeidi	256	-0.0156	0.0179	0.383
vitD_BMIcov	Major_depression	Inverse variance weighted	noHeidi	256	-0.0213	0.0138	0.123
vitD_BMIcov	Major_depression	Simple mode	noHeidi	256	-0.0268	0.0474	0.572
vitD_BMIcov	Major_depression	Weighted mode	noHeidi	256	-0.0186	0.0137	0.177
vitD_BMIcov	Schizophrenia	MR Egger	noHeidi	263	0.0004	0.0509	0.993
vitD_BMIcov	Schizophrenia	Weighted median	noHeidi	263	0.0039	0.0511	0.94
vitD_BMIcov	Schizophrenia	Inverse variance weighted	noHeidi	263	-0.0446	0.0357	0.211
vitD_BMIcov	Schizophrenia	Simple mode	noHeidi	263	-0.4226	0.1365	0.00218
vitD_BMIcov	Schizophrenia	Weighted mode	noHeidi	263	-0.0217	0.04	0.588
vitD_BMIcov	Type_II_Diabetes	MR Egger	noHeidi	175	0.0315	0.0607	0.605
vitD_BMIcov	Type_II_Diabetes	Weighted median	noHeidi	175	0.0315	0.0426	0.46
vitD_BMIcov	Type_II_Diabetes	Inverse variance weighted	noHeidi	175	-0.0405	0.0409	0.322
vitD_BMIcov	Type_II_Diabetes	Simple mode	noHeidi	175	-0.0747	0.1106	0.5
vitD_BMIcov	Type_II_Diabetes	Weighted mode	noHeidi	175	0.0197	0.0362	0.586
vitD_BMIcov	Alzheimer’s_disease	MR Egger	withHeidi	269	-0.0062	0.009	0.497
vitD_BMIcov	Alzheimer’s_disease	Weighted median	withHeidi	269	-0.0175	0.0101	0.0827
vitD_BMIcov	Alzheimer’s_disease	Inverse variance weighted	withHeidi	269	-0.0083	0.0063	0.189
vitD_BMIcov	Alzheimer’s_disease	Simple mode	withHeidi	269	-0.0137	0.0214	0.524
vitD_BMIcov	Alzheimer’s_disease	Weighted mode	withHeidi	269	-0.0074	0.0085	0.385
vitD_BMIcov	Bipolar_Disorder	MR Egger	withHeidi	270	0.0278	0.0594	0.64
vitD_BMIcov	Bipolar_Disorder	Weighted median	withHeidi	270	0.1091	0.0635	0.0855
vitD_BMIcov	Bipolar_Disorder	Inverse variance weighted	withHeidi	270	-0.0116	0.0419	0.783
vitD_BMIcov	Bipolar_Disorder	Simple mode	withHeidi	270	-0.2226	0.157	0.157
vitD_BMIcov	Bipolar_Disorder	Weighted mode	withHeidi	270	0.0473	0.0538	0.38
vitD_BMIcov	Coffee_intake	MR Egger	withHeidi	264	0.0208	0.0089	0.0211
vitD_BMIcov	Coffee_intake	Weighted median	withHeidi	264	0.0216	0.0101	0.0321
vitD_BMIcov	Coffee_intake	Inverse variance weighted	withHeidi	264	0.0099	0.0064	0.12
vitD_BMIcov	Coffee_intake	Simple mode	withHeidi	264	0.0223	0.0229	0.33
vitD_BMIcov	Coffee_intake	Weighted mode	withHeidi	264	0.0196	0.0087	0.0249
vitD_BMIcov	Dyslipidemia	MR Egger	withHeidi	226	-0.0461	0.023	0.0459
vitD_BMIcov	Dyslipidemia	Weighted median	withHeidi	226	-0.0806	0.0244	0.000955
vitD_BMIcov	Dyslipidemia	Inverse variance weighted	withHeidi	226	-0.0403	0.0166	0.0153
vitD_BMIcov	Dyslipidemia	Simple mode	withHeidi	226	0.0416	0.0617	0.501
vitD_BMIcov	Dyslipidemia	Weighted mode	withHeidi	226	-0.0597	0.0235	0.0117
vitD_BMIcov	Fluid_inteligence	MR Egger	withHeidi	246	0.0102	0.0117	0.383
vitD_BMIcov	Fluid_inteligence	Weighted median	withHeidi	246	0.0086	0.0126	0.493
vitD_BMIcov	Fluid_inteligence	Inverse variance weighted	withHeidi	246	-0.0037	0.0083	0.655
vitD_BMIcov	Fluid_inteligence	Simple mode	withHeidi	246	0.0349	0.0302	0.249
vitD_BMIcov	Fluid_inteligence	Weighted mode	withHeidi	246	0.0031	0.01	0.755
vitD_BMIcov	Macular_degeneration	MR Egger	withHeidi	280	0.0015	0.0813	0.985
vitD_BMIcov	Macular_degeneration	Weighted median	withHeidi	280	-0.0084	0.1084	0.938
vitD_BMIcov	Macular_degeneration	Inverse variance weighted	withHeidi	280	-0.0427	0.0574	0.457
vitD_BMIcov	Macular_degeneration	Simple mode	withHeidi	280	-0.3144	0.241	0.193
vitD_BMIcov	Macular_degeneration	Weighted mode	withHeidi	280	-0.0304	0.0875	0.729
vitD_BMIcov	Major_depression	MR Egger	withHeidi	244	-0.0051	0.0158	0.747
vitD_BMIcov	Major_depression	Weighted median	withHeidi	244	-0.0156	0.0172	0.364
vitD_BMIcov	Major_depression	Inverse variance weighted	withHeidi	244	-0.014	0.0113	0.212
vitD_BMIcov	Major_depression	Simple mode	withHeidi	244	-0.0198	0.0461	0.667
vitD_BMIcov	Major_depression	Weighted mode	withHeidi	244	-0.0134	0.0144	0.351
vitD_BMIcov	Schizophrenia	MR Egger	withHeidi	251	-0.0388	0.0425	0.362
vitD_BMIcov	Schizophrenia	Weighted median	withHeidi	251	0.0038	0.0489	0.938
vitD_BMIcov	Schizophrenia	Inverse variance weighted	withHeidi	251	-0.0518	0.0297	0.0817
vitD_BMIcov	Schizophrenia	Simple mode	withHeidi	251	-0.4171	0.1397	0.0031
vitD_BMIcov	Schizophrenia	Weighted mode	withHeidi	251	-0.0209	0.0423	0.621
vitD_BMIcov	Type_II_Diabetes	MR Egger	withHeidi	160	0.0137	0.042	0.745
vitD_BMIcov	Type_II_Diabetes	Weighted median	withHeidi	160	0.0315	0.0435	0.469
vitD_BMIcov	Type_II_Diabetes	Inverse variance weighted	withHeidi	160	-0.0185	0.0286	0.517
vitD_BMIcov	Type_II_Diabetes	Simple mode	withHeidi	160	-0.0784	0.1103	0.478
vitD_BMIcov	Type_II_Diabetes	Weighted mode	withHeidi	160	0.0138	0.0371	0.71
vitD	Alzheimer’s_disease	MR Egger	noHeidi	271	-0.0043	0.0292	0.883
vitD	Alzheimer’s_disease	Weighted median	noHeidi	271	-0.0172	0.0098	0.0772
vitD	Alzheimer’s_disease	Inverse variance weighted	noHeidi	271	-0.0221	0.0205	0.28
vitD	Alzheimer’s_disease	Simple mode	noHeidi	271	-0.0247	0.0228	0.28
vitD	Alzheimer’s_disease	Weighted mode	noHeidi	271	-0.0047	0.0104	0.649
vitD	Bipolar_Disorder	MR Egger	noHeidi	273	-0.0112	0.0691	0.872
vitD	Bipolar_Disorder	Weighted median	noHeidi	273	0.1096	0.0639	0.0863
vitD	Bipolar_Disorder	Inverse variance weighted	noHeidi	273	-0.0335	0.0484	0.489
vitD	Bipolar_Disorder	Simple mode	noHeidi	273	-0.1694	0.1775	0.341
vitD	Bipolar_Disorder	Weighted mode	noHeidi	273	0.0469	0.0588	0.425
vitD	Coffee_intake	MR Egger	noHeidi	274	0.0289	0.0123	0.0192
vitD	Coffee_intake	Weighted median	noHeidi	274	0.0213	0.0099	0.0316
vitD	Coffee_intake	Inverse variance weighted	noHeidi	274	0.0025	0.0088	0.772
vitD	Coffee_intake	Simple mode	noHeidi	274	0.0173	0.0225	0.443
vitD	Coffee_intake	Weighted mode	noHeidi	274	0.0173	0.0085	0.0424
vitD	Dyslipidemia	MR Egger	noHeidi	274	-0.0202	0.0954	0.832
vitD	Dyslipidemia	Weighted median	noHeidi	274	-0.0809	0.0247	0.00106
vitD	Dyslipidemia	Inverse variance weighted	noHeidi	274	-0.246	0.0687	0.000343
vitD	Dyslipidemia	Simple mode	noHeidi	274	0.0195	0.0545	0.721
vitD	Dyslipidemia	Weighted mode	noHeidi	274	-0.0429	0.0235	0.0691
vitD	Fluid_inteligence	MR Egger	noHeidi	269	0.0343	0.0171	0.0463
vitD	Fluid_inteligence	Weighted median	noHeidi	269	0.0079	0.0135	0.558
vitD	Fluid_inteligence	Inverse variance weighted	noHeidi	269	-0.0202	0.0125	0.107
vitD	Fluid_inteligence	Simple mode	noHeidi	269	0.0243	0.0306	0.427
vitD	Fluid_inteligence	Weighted mode	noHeidi	269	-0.0006	0.0115	0.96
vitD	Macular_degeneration	MR Egger	noHeidi	274	0.0093	0.0815	0.909
vitD	Macular_degeneration	Weighted median	noHeidi	274	-0.0095	0.1047	0.927
vitD	Macular_degeneration	Inverse variance weighted	noHeidi	274	-0.0309	0.0576	0.592
vitD	Macular_degeneration	Simple mode	noHeidi	274	-0.2295	0.2429	0.346
vitD	Macular_degeneration	Weighted mode	noHeidi	274	-0.0186	0.0864	0.83
vitD	Major_depression	MR Egger	noHeidi	248	0.0031	0.0196	0.874
vitD	Major_depression	Weighted median	noHeidi	248	-0.0158	0.0174	0.361
vitD	Major_depression	Inverse variance weighted	noHeidi	248	-0.0192	0.014	0.169
vitD	Major_depression	Simple mode	noHeidi	248	-0.0137	0.0428	0.75
vitD	Major_depression	Weighted mode	noHeidi	248	-0.0137	0.0143	0.341
vitD	Schizophrenia	MR Egger	noHeidi	255	0.0047	0.0527	0.929
vitD	Schizophrenia	Weighted median	noHeidi	255	0.004	0.052	0.939
vitD	Schizophrenia	Inverse variance weighted	noHeidi	255	-0.0516	0.037	0.163
vitD	Schizophrenia	Simple mode	noHeidi	255	-0.4439	0.1424	0.00203
vitD	Schizophrenia	Weighted mode	noHeidi	255	-0.0188	0.0432	0.663
vitD	Type_II_Diabetes	MR Egger	noHeidi	179	0.0605	0.0678	0.374
vitD	Type_II_Diabetes	Weighted median	noHeidi	179	0.0299	0.0422	0.478
vitD	Type_II_Diabetes	Inverse variance weighted	noHeidi	179	-0.0967	0.0466	0.0379
vitD	Type_II_Diabetes	Simple mode	noHeidi	179	-0.1075	0.1184	0.365
vitD	Type_II_Diabetes	Weighted mode	noHeidi	179	0.0011	0.0361	0.975
vitD	Alzheimer’s_disease	MR Egger	withHeidi	264	-0.0083	0.0091	0.365
vitD	Alzheimer’s_disease	Weighted median	withHeidi	264	-0.0173	0.0099	0.0824
vitD	Alzheimer’s_disease	Inverse variance weighted	withHeidi	264	-0.0088	0.0064	0.17
vitD	Alzheimer’s_disease	Simple mode	withHeidi	264	-0.0131	0.021	0.533
vitD	Alzheimer’s_disease	Weighted mode	withHeidi	264	-0.0069	0.0089	0.442
vitD	Bipolar_Disorder	MR Egger	withHeidi	262	0.0134	0.062	0.829
vitD	Bipolar_Disorder	Weighted median	withHeidi	262	0.1136	0.0656	0.0831
vitD	Bipolar_Disorder	Inverse variance weighted	withHeidi	262	-0.0111	0.0436	0.799
vitD	Bipolar_Disorder	Simple mode	withHeidi	262	-0.1577	0.1641	0.338
vitD	Bipolar_Disorder	Weighted mode	withHeidi	262	0.0549	0.054	0.31
vitD	Coffee_intake	MR Egger	withHeidi	255	0.0245	0.0089	0.00616
vitD	Coffee_intake	Weighted median	withHeidi	255	0.0215	0.0101	0.0332
vitD	Coffee_intake	Inverse variance weighted	withHeidi	255	0.0095	0.0064	0.135
vitD	Coffee_intake	Simple mode	withHeidi	255	0.0176	0.0247	0.477
vitD	Coffee_intake	Weighted mode	withHeidi	255	0.02	0.0085	0.0185
vitD	Dyslipidemia	MR Egger	withHeidi	217	-0.0363	0.0233	0.121
vitD	Dyslipidemia	Weighted median	withHeidi	217	-0.081	0.026	0.00181
vitD	Dyslipidemia	Inverse variance weighted	withHeidi	217	-0.0493	0.0169	0.00356
vitD	Dyslipidemia	Simple mode	withHeidi	217	0.0217	0.0617	0.725
vitD	Dyslipidemia	Weighted mode	withHeidi	217	-0.0572	0.0227	0.0124
vitD	Fluid_inteligence	MR Egger	withHeidi	239	0.0055	0.0118	0.643
vitD	Fluid_inteligence	Weighted median	withHeidi	239	0.008	0.0127	0.529
vitD	Fluid_inteligence	Inverse variance weighted	withHeidi	239	-0.0009	0.0083	0.913
vitD	Fluid_inteligence	Simple mode	withHeidi	239	0.0216	0.0302	0.475
vitD	Fluid_inteligence	Weighted mode	withHeidi	239	0.002	0.0106	0.853
vitD	Macular_degeneration	MR Egger	withHeidi	274	0.0093	0.0815	0.909
vitD	Macular_degeneration	Weighted median	withHeidi	274	-0.0095	0.1012	0.925
vitD	Macular_degeneration	Inverse variance weighted	withHeidi	274	-0.0309	0.0576	0.592
vitD	Macular_degeneration	Simple mode	withHeidi	274	-0.2295	0.2576	0.374
vitD	Macular_degeneration	Weighted mode	withHeidi	274	-0.0186	0.0908	0.838
vitD	Major_depression	MR Egger	withHeidi	237	-0.0033	0.0162	0.837
vitD	Major_depression	Weighted median	withHeidi	237	-0.0158	0.0172	0.357
vitD	Major_depression	Inverse variance weighted	withHeidi	237	-0.0167	0.0116	0.148
vitD	Major_depression	Simple mode	withHeidi	237	-0.0132	0.0398	0.741
vitD	Major_depression	Weighted mode	withHeidi	237	-0.0132	0.0148	0.373
vitD	Schizophrenia	MR Egger	withHeidi	241	-0.0363	0.0431	0.4
vitD	Schizophrenia	Weighted median	withHeidi	241	0.0039	0.0475	0.935
vitD	Schizophrenia	Inverse variance weighted	withHeidi	241	-0.0536	0.0302	0.0759
vitD	Schizophrenia	Simple mode	withHeidi	241	-0.4398	0.1482	0.0033
vitD	Schizophrenia	Weighted mode	withHeidi	241	-0.0124	0.041	0.764
vitD	Type_II_Diabetes	MR Egger	withHeidi	154	0.0302	0.0431	0.484
vitD	Type_II_Diabetes	Weighted median	withHeidi	154	0.0303	0.0418	0.468
vitD	Type_II_Diabetes	Inverse variance weighted	withHeidi	154	-0.0424	0.0299	0.156
vitD	Type_II_Diabetes	Simple mode	withHeidi	154	-0.0826	0.1156	0.476
vitD	Type_II_Diabetes	Weighted mode	withHeidi	154	0.0094	0.0369	0.799
