# Supplementary material for: Genome-wide association study identifies 143 loci associated with 25 hydroxyvitamin D concentration
Source: Nat Commun. 2020 Apr 2;11:1647. doi: 10.1038/s41467-020-15421-7 (PMC7118120; doi:10.1038/s41467-020-15421-7)
Supplement: Supplementary file 15 — Supplementary Dataset 13 [file 41467_2020_15421_MOESM15_ESM.xlsx]

## Sheet: Supplementary Data 13
Supplementary Data 13. 25 independent vQTLs
Results are presented for the 25 most significant vQTLs identified as LD-independent through clumping (LD r2 < 0.01). Highlighted in orange are vQTLs with a GWS (P < 5x10-8) interaction with season. Association results (effect size, standard error and P-value) from the vQTL GWAS, QTL GWAS (full GWAS and season-stratified), and GxE with season are presented. Columns are: type, type of QTL; SNP, SN…
							vQTL GWAS				QTL GWAS			Summer QTL GWAS			Winter QTL GWAS			GxE with season
type	SNP	CHR	BP	A1	A2	freq	NMISS	BETA	SE	P	BETA	SE	P	BETA	SE	P	BETA	SE	P	Z	P	Gene	Gene location	PheWAS
vQTL + QTL	rs10832254	11	14434698	G	A	0.37	313033			0	0.074	0.0021	8.32e-277	0.132	0.0034	1.48e-320	0.0323	0.0035	8.35e-20	16.03	8.32e-58	RP11-140L24.3	Downstream	Hip circumference
vQTL + QTL	rs1352846	4	72617775	G	A	0.29	318515	-0.1216	0.0027	1.38e-297	0.1935	0.0022	0	0.2335	0.0036	0	0.1887	0.0037	0	3.99	6.62e-05	GC	Overlapping	White blood cell (leukocyte) count; Neutrophill count; Platelet crit
vQTL + QTL	rs61147618	11	14421218	T	C	0.07	313241	-0.1018	0.005	1.28e-92	0.1272	0.004	1.37e-226	0.1987	0.0065	3.02e-202	0.0785	0.0068	4.56e-31	10.21	1.76e-24	RRAS2	Upstream
vQTL + QTL	rs2144530	14	39552484	C	T	0.18	318440	0.0503	0.0033	5.03e-53	0.0377	0.0026	2.99e-47	0.0676	0.0043	4.47e-55	0.0149	0.0044	0.000814	-6.876	6.17e-12	SEC23A	Overlapping
vQTL + QTL	rs146128209	11	14683683	G	A	0.07	317068	-0.0745	0.0049	1.73e-52	0.0575	0.0039	1.86e-49	0.1009	0.0064	2.04e-55	0.0261	0.0066	8.9e-05	6.846	7.58e-12	PDE3B	Overlapping	Standing height
vQTL + QTL	rs62129966	19	48374950	A	C	0.16	317695	0.0415	0.0034	1.49e-34	-0.0658	0.0027	5.46e-132	-0.0805	0.0044	2.92e-73	-0.0562	0.0046	1.91e-34	-2.236	0.0254	SULT2A1	Overlapping	K80 Cholelithiasis; K80-K87 Disorders of gallbladder, biliary tract and pancreas; Gall bladder disease; K82 Other diseases of gallbladder
vQTL + QTL	rs12278461	11	71182185	C	T	0.21	318035	-0.0339	0.0031	1.38e-28	-0.1098	0.0024	0	-0.1294	0.004	4.7e-228	-0.1064	0.0042	2.38e-144	2.146	0.0318	NADSYN1	Overlapping
vQTL	rs41301394	7	75612803	T	C	0.28	317940	0.028	0.0028	9.97e-24	-0.0107	0.0022	1.46e-06	-0.0297	0.0037	5.25e-16	0.0055	0.0038	0.147	-5.403	6.55e-08	POR	Overlapping	Coffee intake; Mean platelet (thrombocyte) volume; Tea intake; Platelet count; Eosinophill percentage; Eosinophill count; Water intake
vQTL + QTL	rs2618515	11	14012957	A	G	0.39	313760	-0.0254	0.0026	1.16e-22	-0.0238	0.0021	6.42e-31	-0.0422	0.0034	2.25e-35	-0.0119	0.0035	0.000673	5.183	2.18e-07	SPON1	Overlapping
vQTL + QTL	rs11826529	11	15133198	C	T	0.07	317801	0.0441	0.0048	8.56e-20	-0.0434	0.0038	1.54e-29	-0.0815	0.0064	1.56e-37	-0.0163	0.0066	0.0133	-5.705	1.16e-08	INSC	Downstream
vQTL + QTL	rs1950039	11	13992159	T	C	0.39	318032	0.0211	0.0026	2.14e-16	0.0191	0.002	6.68e-21	0.0368	0.0034	1.22e-27	0.0074	0.0035	0.0348	-4.972	6.64e-07	SPON1	Overlapping
vQTL + QTL	4:72733096_CT_C	4	72733096	C	CT	0.25	306517	0.0229	0.0029	7.24e-15	-0.0427	0.0023	1.06e-74	-0.0522	0.0039	1.27e-41	-0.0416	0.004	2.01e-25	-1.286	0.198	RP11-545L5.1	Upstream
vQTL + QTL	rs59536295	11	14956391	T	C	0.05	318709	0.0422	0.0056	3.89e-14	-0.0415	0.0044	7.4e-21	-0.0726	0.0073	2.84e-23	-0.0176	0.0076	0.0199	-5.378	7.54e-08	CALCB	Overlapping
vQTL + QTL	rs261290	15	58678720	T	C	0.34	317685	-0.0193	0.0026	2.62e-13	-0.027	0.0021	9.53e-38	-0.0323	0.0035	1.13e-20	-0.0269	0.0036	6.06e-14	0.5804	0.562	ALDH1A2	Overlapping	Haemoglobin concentration; Red blood cell (erythrocyte) count; High cholesterol; Haematocrit percentage
vQTL + QTL	rs72856836	11	15051182	T	C	0.06	317745	0.036	0.0052	5.82e-12	-0.0297	0.0042	9.12e-13	-0.0572	0.0069	9.38e-17	-0.0077	0.0071	0.278	-4.455	8.4e-06	CALCB	Overlapping
vQTL + QTL	rs55683806	11	15038424	A	T	0.06	307328	-0.0374	0.0056	2.11e-11	-0.0306	0.0044	5.73e-12	-0.0583	0.0073	1.44e-15	-0.0098	0.0076	0.2	-3.821	0.000133	CALCB	Overlapping
vQTL + QTL	rs11249526	4	69946652	T	G	0.46	318258	-0.0163	0.0025	8.79e-11	0.0322	0.002	2.52e-58	0.0345	0.0033	1.39e-25	0.0324	0.0034	2.13e-21	0.1139	0.909	UGT2B7	Overlapping
vQTL + QTL	rs756350040	19	19370340	T	TGACA	0.07	316570	0.031	0.0048	1.74e-10	-0.0408	0.0039	4.4e-26	-0.058	0.0064	9.29e-20	-0.0266	0.0066	5.49e-05	-2.324	0.0201	HAPLN4	Overlapping
vQTL + QTL	rs903911	1	2326812	G	A	0.46	316483	-0.0157	0.0025	5.04e-10	0.0141	0.002	1.6e-12	0.0288	0.0033	3.16e-18	0.0053	0.0034	0.123	3.878	0.000105	RER1	Overlapping
vQTL + QTL	rs12364720	11	14244841	T	C	0.05	316993	0.0346	0.0056	8.29e-10	-0.0357	0.0045	1.39e-15	-0.0535	0.0074	4.57e-13	-0.0212	0.0077	0.00569	-1.798	0.0722	SPON1	Overlapping
vQTL + QTL	rs35980001	15	58722590	GC	G	0.21	312746	-0.019	0.0031	9.78e-10	0.0332	0.0025	2.69e-41	0.0421	0.0041	5.26e-25	0.0316	0.0042	6.13e-14	1.061	0.289	LIPC and ALDH1A2	Overlapping
vQTL + QTL	rs1827516	11	13886922	T	C	0.16	316139	0.0207	0.0034	2.04e-09	-0.0184	0.0027	1.59e-11	-0.0237	0.0045	1.49e-07	-0.0151	0.0047	0.00128	-0.7222	0.47	RP11-98J9.2	Overlapping
vQTL	rs1030431	8	59311697	A	G	0.33	313675	-0.0155	0.0027	8.34e-09	-0.0112	0.0021	1.33e-07	-0.0147	0.0035	2.9e-05	-0.0058	0.0036	0.112	2.052	0.0402	UBXN2B	Downstream	K80-K87 Disorders of gallbladder, biliary tract and pancreas; K80 Cholelithiasis; high cholesterol; gall bladder disease; Impedance of arm (left); E78 Disorders of lipoprotein metabolism and other lipidaemias
vQTL + QTL	rs8121940	20	52742306	G	C	0.2	318128	-0.0181	0.0032	9.41e-09	0.0376	0.0025	1.05e-50	0.0392	0.0042	4.17e-21	0.0354	0.0043	1.37e-16	0.1344	0.893	CYP24A1	Downstream
vQTL + QTL	rs2739430	19	51516345	T	C	0.42	314799	-0.0141	0.0026	3.33e-08	-0.0116	0.002	1.09e-08	-0.0165	0.0034	9.44e-07	-0.0089	0.0035	0.0107	1.24	0.215	KLK10	Overlapping
