# Supplementary material for: Genome-wide association study identifies 143 loci associated with 25 hydroxyvitamin D concentration
Source: Nat Commun. 2020 Apr 2;11:1647. doi: 10.1038/s41467-020-15421-7 (PMC7118120; doi:10.1038/s41467-020-15421-7)
Supplement: Supplementary file 16 — Supplementary Dataset 14 [file 41467_2020_15421_MOESM16_ESM.xlsx]

## Sheet: Supplementary Data 14
Supplementary Data 14. Association results from the GxE analysis with season
Results are presented for variants with MAF > 0.05 and a GWS (P > 5 x 10-8) interaction with season. Highlighted in orange are the top independent (LD r2 < 0.01) GxE associations. Association results (Z-score, effect size, standard error and P-value) from the GxE analysis with season, vQLT GWAS and season-stratified QTL GWAS (winter and summer) are presented. Columns are: SNP, SNP rs ID; CHR, Chr…
			GxE with season		vQTL GWAS				Winter QTL GWAS			Summer QTL GWAS
SNP	CHR	BP	Z	P	indep_vQTL	BETA	SE	P	BETA	SE	P	BETA	SE	P
7:75694345_TC_T	7	75694345	-5.967	2.41e-09	No	0.0225	0.0027	2.27e-16	-0.0106	0.0037	0.00428	0.0263	0.0036	2.7e-13
rs10766194	11	14864214	-21.08	1.32e-98	No			0	0.0497	0.0034	5.05e-48	0.1728	0.0033	0
rs112170428	11	14456929	-10.81	2.99e-27	No	0.068	0.0029	1.15e-118	-0.0344	0.004	6.38e-18	-0.1067	0.0039	1.01e-167
rs28607847	15	66284913	-5.661	1.51e-08	No	-0.0038	0.0028	0.171	0.0127	0.0038	0.00087	-0.0111	0.0037	0.00258
rs8022510	14	39531992	-6.985	2.85e-12	No	0.0502	0.0033	2.07e-52	0.0142	0.0045	0.00146	0.0676	0.0043	9.66e-55
11:14165107_CA_C	11	14165107	6.906	5e-12	No	-0.0446	0.0026	3.34e-66	0.0166	0.0035	2.65e-06	0.0612	0.0034	1.21e-71
11:14200597_AG_A	11	14200597	6.781	1.2e-11	No	-0.0438	0.0026	3.21e-64	0.0179	0.0035	3.97e-07	0.0623	0.0034	1.02e-74
11:14205432_GATA_G	11	14205432	6.831	8.45e-12	No	-0.0436	0.0026	2.1e-63	0.0179	0.0035	3.86e-07	0.0625	0.0034	5.23e-75
11:14345526_TA_T	11	14345526	6.55	5.74e-11	No	-0.0456	0.0026	3.84e-71	0.0145	0.0035	2.87e-05	0.059	0.0034	1.51e-68
11:14355200_CT_C	11	14355200	10.11	5.02e-24	No	-0.0737	0.0026	1.08e-171	0.0287	0.0036	8.61e-16	0.0935	0.0035	3.68e-160
11:14381741_TAA_T	11	14381741	9.811	1.01e-22	No	-0.0736	0.0026	3.33e-169	0.0288	0.0036	6.27e-16	0.0923	0.0035	1.22e-156
11:14382113_AT_A	11	14382113	10.03	1.12e-23	No	-0.0902	0.0026	3.13e-173	0.0294	0.0036	1.99e-16	0.094	0.0035	1.85e-161
11:14438414_AATAG_A	11	14438414	-9.052	1.41e-19	No	0.0776	0.0037	1.03e-98	-0.0404	0.005	5.55e-16	-0.1133	0.0049	1.26e-120
11:14446059_ATGTTTTGTTT_A	11	14446059	15.88	8.63e-57	No			0	0.0332	0.0036	1.44e-20	0.1326	0.0035	3.45e-319
11:14451028_CTT_C	11	14451028	15.9	6.5e-57	No			0	0.0332	0.0036	1.57e-20	0.1327	0.0035	2.76e-319
11:14456917_AATAT_A	11	14456917	-10.79	4.03e-27	No	0.0683	0.0029	6.16e-120	-0.0345	0.004	4.26e-18	-0.1067	0.0039	3.88e-168
11:14475212_ATTT_A	11	14475212	-6.601	4.08e-11	No	0.0496	0.0026	1.47e-81	0.0034	0.0035	0.331	0.0449	0.0034	1.54e-39
11:14480801_ACTTG_A	11	14480801	-6.449	1.12e-10	No	0.0504	0.0026	2.35e-84	0.0048	0.0035	0.176	0.0459	0.0034	2.14e-41
11:14487397_GA_G	11	14487397	-6.622	3.54e-11	No	0.0502	0.0026	2.77e-84	0.0042	0.0035	0.229	0.0461	0.0034	6.71e-42
11:14499564_AC_A	11	14499564	-8.914	4.92e-19	No	0.0779	0.0037	1.62e-97	-0.0416	0.005	1.39e-16	-0.115	0.0049	1.4e-121
11:14524178_AT_A	11	14524178	15.25	1.72e-52	No			0	0.0287	0.0036	7.97e-16	0.1229	0.0035	4.98e-276
11:14530474_TA_T	11	14530474	-5.666	1.46e-08	No	0.0461	0.0026	1.13e-71	0.0004	0.0035	0.899	0.036	0.0034	3.27e-26
11:14553663_GA_G	11	14553663	-6.006	1.9e-09	No	0.0469	0.0026	2.18e-73	-0.0002	0.0035	0.953	0.0371	0.0034	1.15e-27
11:14556317_TAAAA_T	11	14556317	15.15	7.55e-52	No			0	0.0281	0.0036	3.53e-15	0.1214	0.0035	6.1e-268
11:14694463_CT_C	11	14694463	19.73	1.25e-86	No			0	0.0339	0.0035	2.22e-22	0.1513	0.0034	0
11:14760940_GCT_G	11	14760940	19.94	1.9e-88	No			0	0.0341	0.0035	8.66e-23	0.1514	0.0034	0
11:14824734_GAGGTCCCAA_G	11	14824734	-8.342	7.33e-17	No	0.0843	0.0048	3.16e-70	-0.033	0.0065	3.47e-07	-0.1313	0.0062	2.67e-98
11:14927744_TGCGC_T	11	14927744	-14.9	3.28e-50	No			0	0.0218	0.0034	1.78e-10	0.1104	0.0033	1.24e-242
11:14976914_TG_T	11	14976914	5.526	3.28e-08	No	-0.0476	0.0025	3.56e-79	0.009	0.0034	0.00852	0.0436	0.0033	3.43e-39
11:14992795_AGGAGCCCACAGACCTT_A	11	14992795	9.461	3.05e-21	No	0.0318	0.0057	1.93e-08	0.0434	0.0077	1.54e-08	0.1581	0.0074	2.07e-101
7:75651814_GA_G	7	75651814	-5.537	3.07e-08	No	0.0255	0.0029	5.39e-19	-0.0102	0.0039	0.00874	0.0282	0.0038	6.95e-14
7:75653944_CAACAAAACAAAAAA_C	7	75653944	-5.877	4.19e-09	No	0.0225	0.0027	2.64e-16	-0.0107	0.0037	0.0041	0.0261	0.0036	5e-13
7:75670141_TA_T	7	75670141	-5.624	1.86e-08	No	0.0225	0.0027	2.16e-16	0.0098	0.0037	0.00791	-0.0257	0.0036	9.17e-13
7:75711168_CA_C	7	75711168	-5.89	3.86e-09	No	0.0218	0.0027	1.18e-15	0.0108	0.0037	0.0034	-0.0252	0.0036	1.93e-12
7:75765133_CA_C	7	75765133	-5.695	1.24e-08	No	0.0224	0.0027	2.68e-16	0.0101	0.0037	0.00623	-0.0255	0.0036	1.21e-12
7:75788613_CA_C	7	75788613	-5.881	4.07e-09	No	0.0221	0.0028	1.36e-15	0.0109	0.0037	0.00352	-0.0263	0.0036	4.62e-13
rs1003077	11	14408140	-6.906	4.97e-12	No	0.0551	0.0036	2.42e-53	-0.0348	0.0049	7.27e-13	-0.0855	0.0047	1.7e-73
rs10047429	11	14439032	16.01	1.05e-57	No			0	0.0323	0.0035	1.04e-19	0.1319	0.0034	5.39e-320
rs10047457	11	14439459	16.01	1.01e-57	No			0	0.0322	0.0035	1.05e-19	0.1319	0.0034	4.47e-320
rs10047458	11	14800495	20.03	3.06e-89	No			0	0.0341	0.0035	5.72e-23	0.1516	0.0033	0
rs1007392	11	14774591	20.03	3.18e-89	No			0	0.0341	0.0035	6.17e-23	0.1515	0.0033	0
rs10085567	7	75734206	-5.785	7.24e-09	No	0.0223	0.0027	3.39e-16	0.0102	0.0037	0.00574	-0.0259	0.0036	5.78e-13
rs1011538	11	14525650	15.4	1.52e-53	No			0	0.0285	0.0035	8.45e-16	0.1229	0.0034	2.56e-278
rs1011649	11	14856108	-7.69	1.47e-14	No	0.0685	0.0044	5.08e-54	-0.0344	0.006	9.09e-09	-0.1088	0.0058	4.38e-78
rs10128681	11	14701576	20.09	8.83e-90	No			0	0.0336	0.0035	2.54e-22	0.1517	0.0033	0
rs10129762	14	39518135	-5.615	1.96e-08	No	0.0442	0.004	7.89e-28	-0.0123	0.0055	0.0246	-0.0661	0.0053	2.18e-35
rs10160597	11	14603992	15.22	2.7e-52	No			0	0.0298	0.0036	9.73e-17	0.1244	0.0035	1.04e-281
rs10219313	11	14749849	19.99	6.33e-89	No			0	0.034	0.0035	7.46e-23	0.1516	0.0033	0
rs10227345	7	75771392	-5.69	1.27e-08	No	0.0222	0.0027	4.52e-16	0.0101	0.0037	0.00636	-0.0257	0.0036	8.53e-13
rs10230301	7	75754595	-5.703	1.17e-08	No	0.0222	0.0027	4.23e-16	0.01	0.0037	0.00674	-0.0258	0.0036	6.67e-13
rs10233282	7	75790081	-5.74	9.45e-09	No	0.0222	0.0027	4.36e-16	0.0105	0.0037	0.00467	-0.0255	0.0036	1.12e-12
rs10235738	7	75773460	-5.739	9.54e-09	No	0.0222	0.0027	4.71e-16	0.0105	0.0037	0.00452	-0.0254	0.0036	1.39e-12
rs10245584	7	75745866	-5.724	1.04e-08	No	0.0221	0.0027	5.18e-16	0.0101	0.0037	0.00634	-0.0257	0.0036	8.04e-13
rs10246583	7	75746667	-5.737	9.66e-09	No	0.0222	0.0027	3.93e-16	0.0101	0.0037	0.00657	-0.0258	0.0036	6.24e-13
rs10248346	7	75789859	-5.748	9.04e-09	No	0.0222	0.0027	4.41e-16	0.0105	0.0037	0.00464	-0.0256	0.0036	1.06e-12
rs10251863	7	75790192	-5.744	9.24e-09	No	0.0222	0.0027	4.62e-16	0.0104	0.0037	0.00477	-0.0256	0.0036	1.05e-12
rs10262501	7	75668172	-5.741	9.43e-09	No	0.0229	0.0027	6.14e-17	-0.01	0.0037	0.00716	0.0259	0.0036	5.1e-13
rs10264760	7	75749694	-5.737	9.65e-09	No	0.0222	0.0027	4.16e-16	0.01	0.0037	0.00667	-0.0259	0.0036	5.54e-13
rs10265124	7	75743419	-5.764	8.21e-09	No	0.0222	0.0027	4.55e-16	0.0102	0.0037	0.00574	-0.0256	0.0036	9.43e-13
rs10271413	7	75754858	-5.73	1.01e-08	No	0.0221	0.0027	5e-16	0.0101	0.0037	0.00655	-0.0259	0.0036	5.86e-13
rs10275521	7	75770972	-5.917	3.28e-09	No	0.0221	0.0027	8.05e-16	0.0108	0.0037	0.00378	-0.026	0.0036	4.68e-13
rs10277259	7	75802674	-5.726	1.03e-08	No	0.0222	0.0027	4.29e-16	0.0104	0.0037	0.00482	-0.0255	0.0036	1.16e-12
rs10280264	7	75668329	-5.748	9.03e-09	No	0.0227	0.0027	1e-16	-0.01	0.0037	0.00683	0.026	0.0036	4.58e-13
rs10281402	7	75753561	-5.702	1.19e-08	No	0.0222	0.0027	4.11e-16	0.01	0.0037	0.00669	-0.0258	0.0036	6.81e-13
rs1037378	11	14852490	-21.07	1.38e-98	No			0	0.0495	0.0034	1.1e-47	0.1727	0.0033	0
rs1037379	11	14852784	-17.34	2.53e-67	No			0	0.0406	0.0035	9.42e-31	0.1468	0.0034	0
rs10400306	11	14174170	7.045	1.86e-12	No	-0.0437	0.0025	9.85e-67	0.0169	0.0034	9.77e-07	0.0609	0.0033	1.33e-74
rs10400359	11	14174263	7.027	2.11e-12	No	-0.0436	0.0025	1.62e-66	0.0169	0.0034	9.54e-07	0.0608	0.0033	1.85e-74
rs10430883	11	14776145	-9.246	2.33e-20	No	0.083	0.0045	1.3e-76	-0.0317	0.0061	2.04e-07	-0.1333	0.0059	1.18e-114
rs1043237	11	14289053	9.027	1.77e-19	No	-0.064	0.0027	9.25e-124	0.0253	0.0037	5.77e-12	0.0862	0.0036	4.35e-129
rs1044483	7	75659815	-5.803	6.5e-09	No	0.0228	0.0027	7.2e-17	-0.0103	0.0037	0.00553	0.0262	0.0036	2.63e-13
rs10458874	11	14659511	9.539	1.45e-21	No	-0.0868	0.0025	1.34e-183	0.0174	0.0034	4.26e-07	0.0731	0.0033	5.25e-107
rs10466412	11	14505189	15.44	9.42e-54	No			0	0.0284	0.0035	1.34e-15	0.123	0.0034	8.82e-279
rs10466413	11	14944927	5.74	9.45e-09	No	-0.0496	0.0025	3.83e-86	0.0109	0.0034	0.0015	0.047	0.0033	1.41e-45
rs10476	7	75696420	-5.806	6.39e-09	No	0.0228	0.0027	7.43e-17	0.0101	0.0037	0.00665	-0.0258	0.0036	7.47e-13
rs10500804	11	14910273	20.73	1.7e-95	No			0	0.0352	0.0034	1.69e-24	0.1564	0.0033	0
rs10500806	11	14969995	5.738	9.58e-09	No	-0.05	0.0025	1.12e-87	0.0111	0.0034	0.00117	0.0471	0.0033	1.1e-45
rs10626907	11	14830214	-9.407	5.09e-21	No	0.0692	0.0026	4.92e-160	0.0108	0.0035	0.00202	0.0661	0.0034	3.29e-85
rs10666771	11	14873052	-17.2	2.48e-66	No			0	-0.0406	0.0035	7.81e-31	-0.1461	0.0034	0
rs10676187	11	14709706	19.71	1.74e-86	No			0	0.0343	0.0035	5.33e-23	0.1511	0.0034	0
rs10732460	11	14875571	-17.25	1.11e-66	No			0	0.041	0.0035	2.49e-31	0.1469	0.0034	0
rs10734225	11	14442994	-6.919	4.54e-12	No	0.0568	0.0027	1.87e-100	0.0091	0.0036	0.0124	0.0536	0.0035	1.43e-52
rs10734227	11	14789017	-10.23	1.4e-24	No	0.0871	0.0025	4.75e-182	0.0126	0.0035	0.000273	0.0719	0.0033	1.56e-102
rs10741634	11	14159632	7.397	1.39e-13	No	-0.0462	0.0025	6.39e-74	0.0173	0.0035	5.26e-07	0.0634	0.0033	2.46e-80
rs10741635	11	14159967	7.336	2.19e-13	No	-0.0445	0.0025	4.95e-69	0.0165	0.0034	1.65e-06	0.0618	0.0033	8.59e-77
rs10741636	11	14169984	7.055	1.73e-12	No	-0.0437	0.0025	1.3e-66	0.0168	0.0034	1.04e-06	0.0609	0.0033	1.41e-74
rs10741637	11	14170051	7.056	1.71e-12	No	-0.0437	0.0025	1.14e-66	0.0168	0.0034	1.04e-06	0.0609	0.0033	1.51e-74
rs10741638	11	14170095	7.053	1.75e-12	No	-0.0437	0.0025	9.99e-67	0.0168	0.0034	1.04e-06	0.0608	0.0033	1.66e-74
rs10741639	11	14170109	7.053	1.75e-12	No	-0.0437	0.0025	9.99e-67	0.0168	0.0034	1.04e-06	0.0608	0.0033	1.66e-74
rs10741640	11	14171534	7.339	2.15e-13	No	-0.0461	0.0025	1.88e-73	0.0174	0.0035	4.89e-07	0.0635	0.0033	1.6e-80
rs10741647	11	14452331	-6.782	1.19e-11	No	0.0567	0.0027	2.76e-99	0.0093	0.0036	0.0112	0.0532	0.0035	2.26e-51
rs10741648	11	14461003	-10.72	7.92e-27	No	0.0679	0.0029	7.7e-121	-0.0349	0.0039	8.39e-19	-0.1059	0.0038	9.18e-169
rs10741651	11	14636316	8.992	2.43e-19	No	-0.0712	0.0025	1.37e-168	0.0169	0.0035	9.7e-07	0.0695	0.0033	3e-96
rs10741653	11	14704840	-10.4	2.59e-25	No	0.0871	0.0025	2.9e-181	0.0124	0.0035	0.000315	0.0725	0.0033	2.81e-104
rs10741654	11	14748052	-10.18	2.56e-24	No	0.0871	0.0025	1.28e-181	0.0126	0.0035	0.000254	0.0716	0.0033	1.57e-101
rs10741655	11	14768384	-10.15	3.23e-24	No	0.0872	0.0025	3.98e-181	0.0125	0.0035	0.000304	0.0714	0.0033	7.46e-101
rs10741656	11	14825245	-10.18	2.44e-24	No	0.0871	0.0025	4.12e-183	0.0128	0.0035	0.000203	0.0718	0.0033	4.03e-102
rs10741657	11	14914878	-18.83	4.04e-79	No			0	0.0427	0.0035	4.66e-35	0.1556	0.0034	0
rs10741658	11	14924736	-14.87	5.5e-50	No			0	0.0219	0.0034	1.45e-10	0.1104	0.0033	7.51e-243
rs10741661	11	14952338	5.591	2.26e-08	No	-0.0477	0.0025	5.01e-80	0.0093	0.0034	0.00631	0.0447	0.0033	1.57e-41
rs10766139	11	14154069	7.032	2.04e-12	No	-0.0423	0.0025	2.59e-62	0.016	0.0035	3.58e-06	0.0598	0.0033	1.37e-71
rs10766140	11	14154129	7.117	1.11e-12	No	-0.044	0.0025	5.42e-67	0.0168	0.0035	1.17e-06	0.0614	0.0033	4.73e-75
rs10766141	11	14159643	7.396	1.4e-13	No	-0.0462	0.0025	6.87e-74	0.0173	0.0035	5.24e-07	0.0634	0.0033	2.41e-80
rs10766142	11	14161299	7.448	9.5e-14	No	-0.0449	0.0025	7.62e-70	0.0164	0.0035	2.21e-06	0.0625	0.0033	4.88e-78
rs10766143	11	14161490	7.323	2.42e-13	No	-0.0446	0.0025	2.53e-69	0.0166	0.0034	1.4e-06	0.0619	0.0033	5.08e-77
rs10766144	11	14165167	7.385	1.53e-13	No	-0.0462	0.0025	5.25e-74	0.0174	0.0035	4.42e-07	0.0634	0.0033	2.29e-80
rs10766145	11	14165185	7.38	1.59e-13	No	-0.0462	0.0025	5.63e-74	0.0174	0.0035	4.49e-07	0.0634	0.0033	2.29e-80
rs10766146	11	14165626	7.372	1.68e-13	No	-0.0462	0.0025	4.86e-74	0.0174	0.0035	4.44e-07	0.0635	0.0033	1.79e-80
rs10766147	11	14167798	7.054	1.74e-12	No	-0.0437	0.0025	1.22e-66	0.0168	0.0034	1.05e-06	0.0608	0.0033	1.64e-74
rs10766148	11	14167820	7.051	1.78e-12	No	-0.0437	0.0025	1.3e-66	0.0168	0.0034	1.05e-06	0.0608	0.0033	1.78e-74
rs10766149	11	14167905	7.054	1.74e-12	No	-0.0437	0.0025	1.22e-66	0.0168	0.0034	1.05e-06	0.0608	0.0033	1.64e-74
rs10766150	11	14169435	7.054	1.74e-12	No	-0.0437	0.0025	1.17e-66	0.0168	0.0034	1.05e-06	0.0608	0.0033	1.64e-74
rs10766151	11	14169669	7.055	1.73e-12	No	-0.0437	0.0025	1.31e-66	0.0168	0.0034	1.04e-06	0.0609	0.0033	1.41e-74
rs10766152	11	14171448	7.485	7.17e-14	No	-0.046	0.0025	2.82e-73	0.0171	0.0035	7.54e-07	0.0635	0.0033	1.56e-80
rs10766154	11	14177822	7.144	9.04e-13	No	-0.0438	0.0025	8.62e-67	0.0169	0.0034	1.03e-06	0.0614	0.0033	1.45e-75
rs10766159	11	14178322	7.079	1.45e-12	No	-0.0435	0.0025	4.25e-66	0.0168	0.0034	1.1e-06	0.061	0.0033	9.88e-75
rs10766162	11	14186568	7.205	5.81e-13	No	-0.0437	0.0025	1.79e-66	0.0164	0.0035	1.9e-06	0.0614	0.0033	1.82e-75
rs10766163	11	14204488	7.119	1.08e-12	No	-0.0439	0.0025	1.05e-66	0.0168	0.0035	1.11e-06	0.0615	0.0033	1.06e-75
rs10766164	11	14207863	7.138	9.49e-13	No	-0.0438	0.0025	1.9e-66	0.0167	0.0035	1.3e-06	0.0616	0.0033	9.42e-76
rs10766165	11	14211502	8.062	7.51e-16	No	-0.0489	0.0025	4.25e-83	0.0211	0.0034	8.11e-10	0.0718	0.0033	2.68e-103
rs10766166	11	14219805	8.052	8.17e-16	No	-0.049	0.0025	1.7e-83	0.0211	0.0034	8.69e-10	0.0719	0.0033	2.29e-103
rs10766167	11	14222286	7.14	9.35e-13	No	-0.0441	0.0026	7.18e-67	0.0173	0.0035	5.76e-07	0.0623	0.0034	7.18e-77
rs10766168	11	14224583	-7.19	6.47e-13	No	0.054	0.003	1.7e-74	-0.0181	0.004	6.92e-06	-0.0703	0.0039	3.32e-73
rs10766169	11	14225465	-7.158	8.19e-13	No	0.0538	0.003	4.2e-74	-0.018	0.004	7.1e-06	-0.0703	0.0039	3.57e-73
rs10766175	11	14239961	-6.016	1.79e-09	No	0.0461	0.0026	1.73e-68	-0.0163	0.0036	5.22e-06	-0.057	0.0035	4.82e-61
rs10766176	11	14244966	-7.008	2.41e-12	No	0.0557	0.0029	1.15e-84	-0.0212	0.0039	4.72e-08	-0.0715	0.0038	7.56e-81
rs10766182	11	14499536	15.44	8.8e-54	No			0	0.0283	0.0035	1.39e-15	0.123	0.0034	1.16e-278
rs10766183	11	14531236	-5.673	1.4e-08	No	0.0462	0.0026	8.44e-72	0.0004	0.0035	0.913	0.0359	0.0034	3.67e-26
rs10766184	11	14542577	-5.673	1.4e-08	No	0.0461	0.0026	1.41e-71	0.0005	0.0035	0.891	0.036	0.0034	2.63e-26
rs10766188	11	14660826	15.34	4.07e-53	No			0	0.0296	0.0036	1.53e-16	0.1249	0.0035	5.88e-283
rs10766189	11	14733923	19.92	2.98e-88	No			0	0.0341	0.0035	5.39e-23	0.1513	0.0033	0
rs10766192	11	14811686	20.03	2.75e-89	No			0	0.0341	0.0035	6.18e-23	0.1516	0.0033	0
rs10766193	11	14818085	-10.2	1.91e-24	No	0.0871	0.0025	6.23e-183	0.0127	0.0035	0.000229	0.0719	0.0033	2.64e-102
rs10766196	11	14913131	20.62	1.64e-94	No			0	0.0356	0.0034	4.03e-25	0.1563	0.0033	0
rs10766197	11	14921880	18	1.92e-72	No			0	0.0313	0.0034	5.43e-20	0.1371	0.0033	0
rs10766198	11	14923335	-12.76	2.86e-37	No	0.1113	0.0025	2.51e-276	0.0209	0.0034	1e-09	0.0985	0.0033	3.07e-193
rs10766199	11	14953501	5.716	1.09e-08	No	-0.0499	0.0025	2.5e-87	0.011	0.0034	0.0013	0.047	0.0033	1.31e-45
rs10766200	11	14960185	5.646	1.64e-08	No	-0.0479	0.0025	5.78e-81	0.0094	0.0034	0.0059	0.045	0.0033	5.35e-42
rs10766201	11	14960284	5.646	1.64e-08	No	-0.0479	0.0025	5.78e-81	0.0094	0.0034	0.0059	0.045	0.0033	5.35e-42
rs10832164	11	14048480	5.465	4.64e-08	No	-0.0295	0.0025	8.62e-32	-0.0125	0.0034	0.000234	-0.0445	0.0033	1.92e-41
rs10832169	11	14066486	5.623	1.87e-08	No	-0.0299	0.0025	1.04e-32	0.0126	0.0034	0.000217	0.045	0.0033	1.93e-42
rs10832170	11	14066549	5.603	2.1e-08	No	-0.0299	0.0025	8.99e-33	0.0126	0.0034	0.0002	0.0449	0.0033	2.23e-42
rs10832171	11	14071734	5.697	1.22e-08	No	-0.0299	0.0025	7.65e-33	0.0124	0.0034	0.000277	0.0451	0.0033	1.28e-42
rs10832172	11	14072410	5.689	1.28e-08	No	-0.0299	0.0025	7.62e-33	0.0124	0.0034	0.00027	0.0451	0.0033	1.34e-42
rs10832183	11	14139728	6.552	5.69e-11	No	-0.0384	0.0026	1.17e-47	0.0151	0.0036	2.57e-05	0.0579	0.0035	3.05e-62
rs10832184	11	14141666	-5.837	5.31e-09	No	0.0496	0.0027	2.66e-74	-0.0182	0.0037	8.22e-07	-0.0587	0.0036	9.38e-61
rs10832187	11	14156176	7.518	5.56e-14	No	-0.0466	0.0025	1.3e-74	0.017	0.0035	9.79e-07	0.064	0.0034	2.06e-81
rs10832188	11	14156679	7.504	6.2e-14	No	-0.0464	0.0025	3.44e-74	0.0171	0.0035	7.75e-07	0.064	0.0033	1.93e-81
rs10832189	11	14160152	7.416	1.21e-13	No	-0.0462	0.0025	5.7e-74	0.0173	0.0035	5.25e-07	0.0635	0.0033	1.77e-80
rs10832190	11	14161875	7.381	1.57e-13	No	-0.0463	0.0025	2.57e-74	0.0175	0.0035	4.13e-07	0.0635	0.0033	1.42e-80
rs10832191	11	14162089	7.308	2.72e-13	No	-0.0446	0.0025	2.47e-69	0.0167	0.0034	1.31e-06	0.0619	0.0033	6.32e-77
rs10832192	11	14163400	6.973	3.11e-12	No	-0.0421	0.0025	3.91e-62	0.0161	0.0034	2.8e-06	0.0593	0.0033	4.54e-71
rs10832193	11	14163630	6.986	2.83e-12	No	-0.0421	0.0025	3.9e-62	0.0161	0.0034	3e-06	0.0593	0.0033	3.98e-71
rs10832194	11	14163712	6.986	2.83e-12	No	-0.0421	0.0025	3.9e-62	0.0161	0.0034	3e-06	0.0593	0.0033	3.98e-71
rs10832195	11	14165233	7.425	1.12e-13	No	-0.0463	0.0025	3.1e-74	0.0173	0.0035	5.51e-07	0.0635	0.0033	1.26e-80
rs10832196	11	14166434	7.399	1.37e-13	No	-0.0463	0.0025	3.55e-74	0.0173	0.0035	5.04e-07	0.0635	0.0033	1.45e-80
rs10832197	11	14167339	7.4	1.36e-13	No	-0.0463	0.0025	4.13e-74	0.0173	0.0035	5.13e-07	0.0635	0.0033	1.35e-80
rs10832198	11	14167927	-6.325	2.53e-10	No	0.0555	0.0029	3.16e-82	-0.0221	0.0039	1.78e-08	-0.0697	0.0038	1.83e-75
rs10832199	11	14168907	7.101	1.23e-12	No	-0.0438	0.0025	7.8e-67	0.0167	0.0034	1.19e-06	0.061	0.0033	6.14e-75
rs10832200	11	14169293	7.024	2.16e-12	No	-0.0438	0.0025	7e-67	0.0169	0.0034	9.17e-07	0.061	0.0033	1.1e-74
rs10832201	11	14173693	7.458	8.79e-14	No	-0.0459	0.0025	7.35e-73	0.0172	0.0035	6.44e-07	0.0635	0.0033	1.57e-80
rs10832202	11	14173699	7.464	8.37e-14	No	-0.0459	0.0025	6.5e-73	0.0172	0.0035	6.49e-07	0.0635	0.0033	1.49e-80
rs10832203	11	14173774	7.475	7.73e-14	No	-0.0459	0.0025	7.87e-73	0.0171	0.0035	7.26e-07	0.0636	0.0033	1.13e-80
rs10832204	11	14175261	7.038	1.95e-12	No	-0.0436	0.0025	1.63e-66	0.0169	0.0034	9.54e-07	0.0608	0.0033	1.76e-74
rs10832205	11	14175405	7.053	1.75e-12	No	-0.0437	0.0025	9.57e-67	0.0169	0.0034	9.5e-07	0.0609	0.0033	1.02e-74
rs10832206	11	14175900	7.028	2.1e-12	No	-0.0436	0.0025	1.7e-66	0.0169	0.0034	8.9e-07	0.0608	0.0033	1.62e-74
rs10832207	11	14175907	7.031	2.05e-12	No	-0.0436	0.0025	1.81e-66	0.0169	0.0034	9.42e-07	0.0608	0.0033	1.89e-74
rs10832208	11	14175947	7.038	1.95e-12	No	-0.0436	0.0025	1.63e-66	0.0169	0.0034	9.54e-07	0.0608	0.0033	1.76e-74
rs10832209	11	14177025	7.074	1.51e-12	No	-0.0435	0.0025	3.6e-66	0.0168	0.0034	1.09e-06	0.0609	0.0033	1.07e-74
rs10832210	11	14179143	7.044	1.87e-12	No	-0.0437	0.0025	1.53e-66	0.0168	0.0034	9.91e-07	0.0608	0.0033	1.81e-74
rs10832211	11	14179281	7.055	1.72e-12	No	-0.0436	0.0025	2.2e-66	0.0168	0.0034	1.01e-06	0.0608	0.0033	1.84e-74
rs10832212	11	14180356	7.055	1.72e-12	No	-0.0436	0.0025	2.19e-66	0.0168	0.0034	1.01e-06	0.0608	0.0033	1.85e-74
rs10832213	11	14180417	7.048	1.81e-12	No	-0.0436	0.0025	2.43e-66	0.0168	0.0034	9.96e-07	0.0608	0.0033	1.98e-74
rs10832214	11	14180491	7.037	1.96e-12	No	-0.0431	0.0025	3.92e-64	0.0166	0.0035	1.62e-06	0.0606	0.0034	3.54e-73
rs10832222	11	14184154	7.04	1.93e-12	No	-0.0436	0.0025	1.69e-66	0.0169	0.0034	9.07e-07	0.0608	0.0033	1.77e-74
rs10832228	11	14205708	7.146	8.9e-13	No	-0.0438	0.0025	1.87e-66	0.0168	0.0035	1.26e-06	0.0616	0.0033	9.04e-76
rs10832229	11	14206779	7.14	9.31e-13	No	-0.0438	0.0025	2.06e-66	0.0167	0.0035	1.31e-06	0.0616	0.0033	9.44e-76
rs10832231	11	14224800	-7.101	1.24e-12	No	0.054	0.003	1.13e-74	-0.0181	0.004	6.24e-06	-0.0699	0.0039	1.44e-72
rs10832232	11	14225502	-7.185	6.72e-13	No	0.0539	0.003	3.47e-74	-0.018	0.004	7.85e-06	-0.0703	0.0039	3.36e-73
rs10832234	11	14232548	-6.892	5.49e-12	No	0.0561	0.0029	8.31e-86	-0.0215	0.0039	2.78e-08	-0.0715	0.0038	4.81e-81
rs10832238	11	14244926	-7.029	2.08e-12	No	0.0556	0.0029	1.81e-84	-0.0211	0.0039	5.33e-08	-0.0715	0.0038	7.57e-81
rs10832239	11	14275550	7.42	1.17e-13	No	-0.0672	0.0034	2.55e-85	0.0268	0.0047	8.86e-09	0.0948	0.0045	3.11e-97
rs10832240	11	14304744	8.989	2.49e-19	No	-0.0641	0.0027	2.94e-124	0.0257	0.0037	2.73e-12	0.0865	0.0036	5.16e-130
rs10832242	11	14340504	10.38	3.05e-25	No	-0.0897	0.0026	1.87e-179	0.0298	0.0036	5.32e-17	0.0969	0.0035	2.08e-173
rs10832246	11	14380828	10.06	8.51e-24	No	-0.0898	0.0026	1.4e-173	0.029	0.0036	3.37e-16	0.0935	0.0035	1.37e-161
rs10832248	11	14413087	11.77	5.71e-32	No	-0.0919	0.0027	1.06e-198	0.0263	0.0036	5.42e-13	0.1017	0.0035	6.18e-182
rs10832251	11	14418295	12.39	3.14e-35	No	-0.0928	0.0027	3.94e-218	0.028	0.0037	2.41e-14	0.1091	0.0036	1.08e-204
rs10832254	11	14434698	16.03	8.32e-58	Yes			0	0.0323	0.0035	8.35e-20	0.132	0.0034	1.48e-320
rs10832255	11	14436946	-10.71	8.74e-27	No	0.0681	0.0029	8.86e-121	-0.035	0.004	9.26e-19	-0.1061	0.0038	1.67e-168
rs10832256	11	14442875	16.06	5.23e-58	No			0	0.0323	0.0035	9.67e-20	0.132	0.0034	6.43e-321
rs10832257	11	14443316	16.04	6.84e-58	No			0	0.0323	0.0035	8.08e-20	0.132	0.0034	7.51e-321
rs10832260	11	14456103	15.86	1.17e-56	No			0	0.0333	0.0036	2.38e-20	0.1324	0.0035	1.20e-313
rs10832261	11	14456106	15.86	1.17e-56	No			0	0.0333	0.0036	2.38e-20	0.1324	0.0035	1.20e-313
rs10832262	11	14456123	15.79	3.55e-56	No			0	0.0335	0.0036	7.6e-21	0.1326	0.0035	3.75e-318
rs10832263	11	14456179	15.8	3.03e-56	No			0	0.0336	0.0036	6.22e-21	0.1326	0.0035	9.09e-319
rs10832264	11	14459982	16.24	2.64e-59	No			0	0.0321	0.0035	1.17e-19	0.1323	0.0034	4.94e-324
rs10832265	11	14460199	16.07	3.93e-58	No			0	0.0326	0.0036	4.61e-20	0.1324	0.0035	3.95e-321
rs10832266	11	14464246	16.23	3.35e-59	No			0	0.0321	0.0035	1.13e-19	0.1323	0.0034	1.48e-323
rs10832267	11	14464349	16.22	3.38e-59	No			0	0.0321	0.0035	1.1e-19	0.1323	0.0034	1.48e-323
rs10832268	11	14465068	16.22	3.89e-59	No			0	0.0321	0.0035	1.06e-19	0.1323	0.0034	1.48e-323
rs10832269	11	14465069	16.22	3.89e-59	No			0	0.0321	0.0035	1.06e-19	0.1323	0.0034	1.48e-323
rs10832271	11	14466919	16.22	3.42e-59	No			0	0.0321	0.0035	1.3e-19	0.1322	0.0034	2.47e-323
rs10832275	11	14478224	16.27	1.51e-59	No			0	0.0322	0.0035	9.44e-20	0.1324	0.0034	4.94e-324
rs10832276	11	14483274	16.32	6.97e-60	No			0	0.0321	0.0035	1.13e-19	0.1326	0.0034	0
rs10832277	11	14493371	16.32	6.98e-60	No			0	0.0321	0.0035	1.09e-19	0.1326	0.0034	0
rs10832278	11	14496619	15.45	7.65e-54	No			0	0.0283	0.0035	1.46e-15	0.123	0.0034	8.44e-279
rs10832280	11	14516004	-5.685	1.3e-08	No	0.0463	0.0026	5e-72	0.0004	0.0035	0.905	0.0361	0.0034	1.81e-26
rs10832282	11	14597701	-8.495	1.98e-17	No	0.0717	0.0044	5.38e-61	-0.0287	0.0059	1.16e-06	-0.1201	0.0057	7.01e-99
rs10832284	11	14638484	-9.146	5.92e-20	No	0.0809	0.0045	4.95e-73	-0.0311	0.0061	2.97e-07	-0.1332	0.0059	1.14e-114
rs10832286	11	14650089	-9.182	4.22e-20	No	0.082	0.0045	2.99e-75	-0.0317	0.0061	1.87e-07	-0.1338	0.0058	5.21e-116
rs10832288	11	14657389	-8.653	5.02e-18	No	0.0727	0.0044	1.46e-62	-0.0284	0.0059	1.52e-06	-0.1213	0.0057	1.2e-100
rs10832289	11	14669496	20.15	2.56e-90	No			0	0.0335	0.0035	3.27e-22	0.1518	0.0033	0
rs10832290	11	14672230	-10.17	2.78e-24	No	0.0871	0.0025	9.07e-180	0.0128	0.0035	0.000217	0.0714	0.0033	6.11e-101
rs10832291	11	14683621	20.1	7.96e-90	No			0	0.0336	0.0035	2.4e-22	0.1517	0.0033	0
rs10832293	11	14742510	-9.517	1.79e-21	No	0.0713	0.0025	2.21e-166	0.013	0.0035	0.000162	0.0693	0.0034	8.26e-95
rs10832294	11	14747427	20	5.72e-89	No			0	0.034	0.0035	8.71e-23	0.1515	0.0033	0
rs10832295	11	14752887	-10.18	2.5e-24	No	0.0871	0.0025	3.17e-181	0.0126	0.0035	0.000265	0.0716	0.0033	1.6e-101
rs10832296	11	14756219	-9.382	6.47e-21	No	0.0834	0.0045	1.46e-77	-0.0315	0.0061	2.35e-07	-0.1346	0.0058	3.73e-117
rs10832297	11	14757737	20.01	4.45e-89	No			0	0.034	0.0035	8.25e-23	0.1516	0.0033	0
rs10832298	11	14761200	-10.17	2.79e-24	No	0.0871	0.0025	2.53e-181	0.0126	0.0035	0.000255	0.0716	0.0033	2.07e-101
rs10832299	11	14769392	19.95	1.51e-88	No			0	0.034	0.0035	7.11e-23	0.1514	0.0033	0
rs10832300	11	14788963	20.04	2.57e-89	No			0	0.0342	0.0035	4.98e-23	0.1517	0.0033	0
rs10832301	11	14788964	19.96	1.21e-88	No			0	0.0344	0.0035	2.88e-23	0.1515	0.0033	0
rs10832302	11	14815233	-9.331	1.05e-20	No	0.0832	0.0045	4.95e-77	-0.0313	0.0061	2.83e-07	-0.1339	0.0059	1.23e-115
rs10832303	11	14828261	19.95	1.44e-88	No			0	0.0343	0.0035	3.92e-23	0.1516	0.0033	0
rs10832304	11	14832079	-9.389	6.08e-21	No	0.0831	0.0045	7.5e-77	-0.0307	0.0061	4.5e-07	-0.1338	0.0059	1.59e-115
rs10832308	11	14866048	14.17	1.34e-45	No			0	0.0298	0.0038	3.5e-15	0.1235	0.0037	3.01e-248
rs10832310	11	14878442	20.45	5.53e-93	No			0	0.0355	0.0034	6.31e-25	0.1551	0.0033	0
rs10832311	11	14881926	20.47	4.34e-93	No			0	0.0355	0.0034	7.99e-25	0.1552	0.0033	0
rs10832314	11	14926414	-14.87	5.07e-50	No			0	0.0218	0.0034	1.6e-10	0.1103	0.0033	1.06e-242
rs10832315	11	14946880	5.743	9.32e-09	No	-0.05	0.0025	1.63e-87	0.011	0.0034	0.00131	0.0471	0.0033	8.54e-46
rs10832316	11	14946902	5.621	1.9e-08	No	-0.0478	0.0025	1.7e-80	0.0092	0.0034	0.00694	0.0448	0.0033	1.38e-41
rs10832317	11	14947373	5.49	4.01e-08	No	-0.0494	0.0025	3.13e-85	0.011	0.0034	0.00139	0.046	0.0033	1.35e-43
rs10832318	11	14954103	5.691	1.27e-08	No	-0.0497	0.0025	1.1e-86	0.0113	0.0034	0.000995	0.0469	0.0033	2.37e-45
rs10832319	11	14957842	5.702	1.18e-08	No	-0.0478	0.0025	1.63e-80	-0.0091	0.0034	0.00748	-0.0448	0.0033	1.28e-41
rs10832320	11	14959186	5.634	1.77e-08	No	-0.0479	0.0025	5.72e-81	0.0094	0.0034	0.00568	0.045	0.0033	5.57e-42
rs10832321	11	14959355	5.634	1.77e-08	No	-0.0479	0.0025	5.72e-81	0.0094	0.0034	0.00568	0.045	0.0033	5.57e-42
rs10832322	11	14960175	5.725	1.04e-08	No	-0.05	0.0025	1.39e-87	0.0112	0.0034	0.00109	0.0471	0.0033	6.58e-46
rs10832323	11	14960226	5.7	1.2e-08	No	-0.0499	0.0025	2.7e-87	0.0112	0.0034	0.00102	0.0471	0.0033	7.7e-46
rs10832324	11	14960649	5.722	1.05e-08	No	-0.0499	0.0025	1.56e-87	0.0112	0.0034	0.00109	0.0471	0.0033	6.46e-46
rs10832325	11	14961296	5.725	1.04e-08	No	-0.05	0.0025	1.39e-87	0.0112	0.0034	0.00109	0.0471	0.0033	6.58e-46
rs10832326	11	14961990	5.643	1.68e-08	No	-0.0479	0.0025	5.56e-81	0.0094	0.0034	0.00588	0.0449	0.0033	5.63e-42
rs10832327	11	14964350	5.724	1.04e-08	No	-0.05	0.0025	1.34e-87	0.0112	0.0034	0.00109	0.0471	0.0033	6.64e-46
rs10832328	11	14965697	5.724	1.04e-08	No	-0.05	0.0025	1.34e-87	0.0112	0.0034	0.00109	0.0471	0.0033	6.64e-46
rs10832329	11	14967345	5.64	1.7e-08	No	-0.0479	0.0025	6.34e-81	0.0094	0.0034	0.00586	0.0449	0.0033	5.69e-42
rs10832330	11	14968624	5.579	2.42e-08	No	-0.048	0.0026	1.29e-78	0.0104	0.0035	0.00278	0.0459	0.0034	3.87e-42
rs10832331	11	14970024	5.738	9.6e-09	No	-0.05	0.0025	1.16e-87	0.0111	0.0034	0.00118	0.0471	0.0033	1.14e-45
rs10832332	11	14973544	5.653	1.58e-08	No	-0.0479	0.0025	7.94e-81	0.0094	0.0034	0.00624	0.0449	0.0033	9e-42
rs10832333	11	14973592	5.653	1.58e-08	No	-0.0479	0.0025	7.94e-81	0.0094	0.0034	0.00624	0.0449	0.0033	9e-42
rs10832334	11	14975537	5.715	1.1e-08	No	-0.0499	0.0025	2.29e-87	0.0112	0.0034	0.00114	0.047	0.0033	1.36e-45
rs10832335	11	14978287	5.743	9.33e-09	No	-0.05	0.0025	1.29e-87	0.011	0.0034	0.00126	0.047	0.0033	1.48e-45
rs10832336	11	14978352	5.748	9.02e-09	No	-0.05	0.0025	1.58e-87	0.011	0.0034	0.00128	0.047	0.0033	1.38e-45
rs10952840	7	75772878	-5.691	1.26e-08	No	0.0222	0.0027	4.88e-16	0.0101	0.0037	0.00639	-0.0257	0.0036	8.56e-13
rs10952841	7	75778626	-5.698	1.21e-08	No	0.0221	0.0027	5.01e-16	0.0101	0.0037	0.00641	-0.0257	0.0036	8.16e-13
rs10952842	7	75780413	-5.727	1.02e-08	No	0.0222	0.0027	4.44e-16	0.0105	0.0037	0.00462	-0.0254	0.0036	1.44e-12
rs10954732	7	75611149	-5.492	3.97e-08	No	0.0234	0.0027	1.88e-18	-0.0087	0.0036	0.0163	0.0253	0.0035	6.53e-13
rs10954762	7	75739571	-5.785	7.24e-09	No	0.0226	0.0027	1.51e-16	0.0091	0.0037	0.0139	-0.0269	0.0036	8.75e-14
rs11023056	11	14052119	5.453	4.95e-08	No	-0.0294	0.0025	1.53e-31	-0.0128	0.0034	0.000183	-0.0448	0.0033	5.66e-42
rs11023059	11	14064392	5.616	1.95e-08	No	-0.0298	0.0025	1.04e-32	0.0127	0.0034	0.000194	0.045	0.0033	1.6e-42
rs11023060	11	14064931	5.629	1.82e-08	No	-0.0299	0.0025	9.23e-33	0.0125	0.0034	0.000234	0.045	0.0033	2.24e-42
rs11023065	11	14068729	5.63	1.81e-08	No	-0.0299	0.0025	9.78e-33	0.0126	0.0034	0.000217	0.045	0.0033	1.71e-42
rs11023088	11	14119101	-5.508	3.63e-08	No	0.0278	0.0025	1.58e-28	0.0141	0.0034	3.61e-05	0.0453	0.0033	5.15e-43
rs11023090	11	14121039	-5.591	2.26e-08	No	0.0286	0.0025	1.58e-29	0.014	0.0034	4.6e-05	0.0461	0.0033	1.49e-43
rs11023098	11	14158864	7.499	6.44e-14	No	-0.0461	0.0025	1.93e-73	0.0172	0.0035	6.2e-07	0.0638	0.0033	3.29e-81
rs11023099	11	14158931	7.06	1.66e-12	No	-0.0436	0.0025	2.31e-66	0.0168	0.0034	1.15e-06	0.0608	0.0033	2.83e-74
rs11023100	11	14160504	7.41	1.26e-13	No	-0.0462	0.0025	5.79e-74	0.0173	0.0035	5.08e-07	0.0635	0.0033	1.67e-80
rs11023102	11	14162971	6.989	2.77e-12	No	-0.0421	0.0025	4.1e-62	0.016	0.0034	3.05e-06	0.0593	0.0033	3.98e-71
rs11023103	11	14163124	6.986	2.83e-12	No	-0.0421	0.0025	3.9e-62	0.0161	0.0034	3e-06	0.0593	0.0033	3.98e-71
rs11023104	11	14163413	6.986	2.83e-12	No	-0.0421	0.0025	3.9e-62	0.0161	0.0034	3e-06	0.0593	0.0033	3.98e-71
rs11023105	11	14164027	6.989	2.77e-12	No	-0.0421	0.0025	3.94e-62	0.0161	0.0034	3e-06	0.0593	0.0033	3.69e-71
rs11023106	11	14164052	6.989	2.77e-12	No	-0.0421	0.0025	3.94e-62	0.0161	0.0034	3e-06	0.0593	0.0033	3.69e-71
rs11023107	11	14164233	6.99	2.74e-12	No	-0.0421	0.0025	4.34e-62	0.0161	0.0034	3.01e-06	0.0593	0.0033	3.69e-71
rs11023108	11	14164441	6.99	2.74e-12	No	-0.0421	0.0025	4.34e-62	0.0161	0.0034	3.01e-06	0.0593	0.0033	3.69e-71
rs11023109	11	14164445	6.99	2.74e-12	No	-0.0421	0.0025	4.34e-62	0.0161	0.0034	3.01e-06	0.0593	0.0033	3.69e-71
rs11023111	11	14168696	7.083	1.41e-12	No	-0.0437	0.0025	1.22e-66	0.0167	0.0034	1.16e-06	0.0609	0.0033	1.01e-74
rs11023112	11	14172902	7.468	8.14e-14	No	-0.0459	0.0025	7.08e-73	0.0172	0.0035	6.57e-07	0.0635	0.0033	1.37e-80
rs11023113	11	14172906	7.468	8.14e-14	No	-0.0459	0.0025	7.08e-73	0.0172	0.0035	6.57e-07	0.0635	0.0033	1.37e-80
rs11023116	11	14177100	6.99	2.74e-12	No	-0.0435	0.0025	1.21e-65	0.0172	0.0035	6.97e-07	0.0608	0.0033	1.02e-73
rs11023119	11	14183032	7.063	1.64e-12	No	-0.0437	0.0025	1.02e-66	0.0169	0.0034	9.53e-07	0.0609	0.0033	1.07e-74
rs11023120	11	14185262	7.138	9.46e-13	No	-0.0438	0.0025	8.58e-67	0.0167	0.0034	1.29e-06	0.061	0.0033	9.11e-75
rs11023131	11	14202442	7.14	9.31e-13	No	-0.0439	0.0025	8.95e-67	0.0168	0.0035	1.14e-06	0.0616	0.0033	7.61e-76
rs11023135	11	14218203	7.143	9.16e-13	No	-0.0439	0.0025	7.06e-67	0.0167	0.0035	1.4e-06	0.0617	0.0033	5.07e-76
rs11023140	11	14227191	-5.832	5.48e-09	No	0.0462	0.0026	2.91e-68	-0.0168	0.0036	2.79e-06	-0.0568	0.0035	6.01e-60
rs11023141	11	14229384	-5.998	1.99e-09	No	0.0463	0.0026	4.12e-69	-0.0163	0.0036	5.04e-06	-0.057	0.0035	6.43e-61
rs11023154	11	14252804	-6.944	3.8e-12	No	0.0552	0.0029	1.12e-80	-0.0209	0.0039	1.1e-07	-0.072	0.0038	1.09e-79
rs11023160	11	14264225	7.997	1.27e-15	No	-0.0617	0.0027	1.01e-111	0.0254	0.0037	9.42e-12	0.0804	0.0036	1.88e-109
rs11023168	11	14290945	9	2.26e-19	No	-0.064	0.0027	1.17e-123	0.0254	0.0037	5.07e-12	0.0862	0.0036	4.38e-129
rs11023170	11	14294909	9.019	1.9e-19	No	-0.0638	0.0027	3.78e-123	0.0253	0.0037	6.29e-12	0.0862	0.0036	5.65e-129
rs11023172	11	14295367	9.023	1.83e-19	No	-0.0639	0.0027	1.56e-123	0.0253	0.0037	6.27e-12	0.0862	0.0036	4.4e-129
rs11023177	11	14306580	7.368	1.73e-13	No	-0.0675	0.0034	1.89e-86	0.0273	0.0046	4.21e-09	0.0949	0.0045	7.1e-98
rs11023178	11	14310282	8.995	2.36e-19	No	-0.0642	0.0027	1.53e-124	0.0257	0.0037	2.62e-12	0.0864	0.0036	6.99e-130
rs11023187	11	14345559	10.43	1.87e-25	No	-0.0897	0.0026	6.03e-180	0.0298	0.0036	4.87e-17	0.0971	0.0035	4.04e-174
rs11023194	11	14369769	10.3	6.75e-25	No	-0.0898	0.0026	7.07e-178	0.0295	0.0036	1.1e-16	0.0958	0.0035	2.02e-169
rs11023197	11	14380998	10.05	9.02e-24	No	-0.0898	0.0026	1.27e-173	0.029	0.0036	3.64e-16	0.0935	0.0035	1.93e-161
rs11023198	11	14390463	10.05	9.58e-24	No	-0.0735	0.0026	7.48e-173	0.029	0.0036	4.49e-16	0.0935	0.0035	6.01e-161
rs11023199	11	14394258	10.47	1.13e-25	No	-0.09	0.0026	7.17e-182	0.029	0.0036	4.19e-16	0.0966	0.0035	3.5e-171
rs11023203	11	14409815	11.78	5.18e-32	No	-0.0919	0.0027	1.57e-198	0.0262	0.0036	6.02e-13	0.1018	0.0035	2.74e-182
rs11023209	11	14422600	12.42	2.1e-35	No	-0.0929	0.0027	2.22e-219	0.0278	0.0037	3.99e-14	0.1092	0.0036	4.43e-205
rs11023210	11	14422762	12.41	2.19e-35	No	-0.0929	0.0027	1.98e-219	0.0278	0.0037	3.75e-14	0.1092	0.0036	4.87e-205
rs11023212	11	14431709	15.01	6.18e-51	No	-0.1176	0.0027	1.69e-318	0.0318	0.0036	1.26e-18	0.1273	0.0035	3.69e-288
rs11023214	11	14436259	16.02	9.35e-58	No			0	0.0323	0.0035	8.17e-20	0.132	0.0034	1.63e-320
rs11023215	11	14436970	16	1.19e-57	No			0	0.0324	0.0035	7.78e-20	0.1319	0.0034	3.05e-320
rs11023216	11	14437153	16	1.19e-57	No			0	0.0324	0.0035	7.79e-20	0.1319	0.0034	2.59e-320
rs11023222	11	14456503	16.04	6.4e-58	No			0	0.0324	0.0035	7.38e-20	0.132	0.0034	7.10e-321
rs11023223	11	14457112	16.04	6.81e-58	No			0	0.0323	0.0035	7.71e-20	0.132	0.0034	5.77e-321
rs11023224	11	14457739	16.14	1.24e-58	No			0	0.0322	0.0035	1.09e-19	0.1323	0.0034	3.46e-323
rs11023225	11	14458453	16.23	3.23e-59	No			0	0.0321	0.0035	1.27e-19	0.1323	0.0034	1.48e-323
rs11023226	11	14458817	16.22	3.57e-59	No			0	0.0321	0.0035	1.06e-19	0.1323	0.0034	9.88e-324
rs11023227	11	14459087	16.23	3.2e-59	No			0	0.0321	0.0035	1.11e-19	0.1323	0.0034	9.88e-324
rs11023229	11	14461001	16.23	2.9e-59	No			0	0.0321	0.0035	1.17e-19	0.1323	0.0034	4.94e-324
rs11023237	11	14500334	15.44	9.26e-54	No			0	0.0283	0.0035	1.38e-15	0.123	0.0034	1.09e-278
rs11023238	11	14508698	11.85	2.15e-32	No	-0.0991	0.0029	7.23e-220	0.0245	0.0039	4.53e-10	0.1076	0.0038	3.8e-175
rs11023242	11	14529099	-9.268	1.91e-20	No	0.0779	0.0036	4.93e-102	-0.0403	0.0049	2.58e-16	-0.1131	0.0048	2.34e-123
rs11023245	11	14531459	-5.673	1.4e-08	No	0.0462	0.0026	8.91e-72	0.0004	0.0035	0.908	0.036	0.0034	2.96e-26
rs11023246	11	14536956	15.46	6.09e-54	No			0	0.0284	0.0035	1.07e-15	0.123	0.0034	3.98e-279
rs11023265	11	14616038	15.19	3.98e-52	No			0	0.0297	0.0036	1.06e-16	0.1244	0.0035	1.43e-281
rs11023272	11	14630370	15.21	3.23e-52	No			0	0.03	0.0036	5.22e-17	0.1247	0.0035	6.09e-283
rs11023273	11	14630819	15.22	2.69e-52	No			0	0.0299	0.0036	7.33e-17	0.1246	0.0035	1.66e-282
rs11023278	11	14641184	15.41	1.39e-53	No			0	0.0294	0.0036	2.83e-16	0.1259	0.0035	1.32e-286
rs11023293	11	14678245	-9.156	5.4e-20	No	0.0841	0.0045	1.41e-78	-0.0323	0.0061	1.19e-07	-0.1341	0.0059	7.45e-116
rs11023294	11	14680514	-9.156	5.4e-20	No	0.0841	0.0045	1.41e-78	-0.0323	0.0061	1.19e-07	-0.1341	0.0059	7.45e-116
rs11023295	11	14683001	20.12	5.38e-90	No			0	0.0335	0.0035	3.67e-22	0.1518	0.0033	0
rs11023296	11	14683004	-9.156	5.4e-20	No	0.0841	0.0045	1.41e-78	-0.0323	0.0061	1.19e-07	-0.1341	0.0059	7.45e-116
rs11023298	11	14684950	19.98	8.28e-89	No			0	0.0337	0.0035	1.77e-22	0.1513	0.0033	0
rs11023299	11	14685343	20.07	1.38e-89	No			0	0.0338	0.0035	1.31e-22	0.1519	0.0033	0
rs11023302	11	14693935	20.02	3.53e-89	No			0	0.0337	0.0035	1.77e-22	0.1516	0.0033	0
rs11023304	11	14698246	-9.041	1.55e-19	No	0.0836	0.0045	7.35e-78	-0.0326	0.0061	8.61e-08	-0.1331	0.0059	1.53e-114
rs11023307	11	14710823	-9.09	9.89e-20	No	0.0843	0.0045	7.38e-79	-0.0328	0.0061	7.29e-08	-0.1341	0.0059	8.99e-116
rs11023308	11	14713807	-9.177	4.45e-20	No	0.0842	0.0045	8.93e-79	-0.0323	0.0061	1.22e-07	-0.1341	0.0059	7.28e-116
rs11023309	11	14717225	-9.173	4.62e-20	No	0.0842	0.0045	1.21e-78	-0.0322	0.0061	1.29e-07	-0.134	0.0059	1.09e-115
rs11023310	11	14725263	-10.39	2.67e-25	No	0.087	0.0025	2.47e-181	0.0124	0.0035	0.00034	0.0725	0.0033	3.07e-104
rs11023312	11	14733046	-9.185	4.11e-20	No	0.0838	0.0045	7.67e-78	-0.0325	0.0061	9.97e-08	-0.1342	0.0059	7.16e-116
rs11023315	11	14746770	-9.38	6.58e-21	No	0.0833	0.0045	2.57e-77	-0.0314	0.0061	2.58e-07	-0.1345	0.0059	5.28e-117
rs11023325	11	14767070	-9.335	1.01e-20	No	0.0833	0.0045	1.96e-77	-0.0316	0.0061	2.12e-07	-0.1345	0.0059	7.05e-117
rs11023329	11	14779882	-9.354	8.41e-21	No	0.0832	0.0045	4.37e-77	-0.0308	0.0061	4.35e-07	-0.1336	0.0059	3.66e-115
rs11023330	11	14780325	-9.449	3.41e-21	No	0.0837	0.0043	1.59e-82	-0.03	0.0059	3.93e-07	-0.1325	0.0057	5.66e-120
rs11023332	11	14784110	19.5	1.01e-84	No			0	0.0337	0.0034	1.34e-22	0.148	0.0033	0
rs11023336	11	14804519	-9.326	1.09e-20	No	0.0832	0.0045	5e-77	-0.0313	0.0061	2.88e-07	-0.1339	0.0059	1.37e-115
rs11023341	11	14835219	-9.348	8.9e-21	No	0.0833	0.0045	4.77e-77	-0.0313	0.0061	2.86e-07	-0.134	0.0059	1.78e-115
rs11023345	11	14850090	-9.289	1.56e-20	No	0.0833	0.0045	6.57e-77	-0.0317	0.0061	2.09e-07	-0.134	0.0059	2e-115
rs11023348	11	14857052	-7.527	5.17e-14	No	0.0726	0.0057	1.24e-37	-0.0201	0.0077	0.00931	-0.1249	0.0074	5.91e-64
rs11023350	11	14861517	19.67	4.25e-86	No			0	0.033	0.0034	9.04e-22	0.1479	0.0033	0
rs11023353	11	14866006	-7.53	5.09e-14	No	0.0722	0.0057	2.7e-37	-0.0202	0.0077	0.00864	-0.1245	0.0074	1.05e-63
rs11023364	11	14872568	20.47	4.12e-93	No			0	0.0354	0.0034	1.08e-24	0.1551	0.0033	0
rs11023374	11	14903636	14.11	3.42e-45	No			0	0.0307	0.0038	1.08e-15	0.1245	0.0037	2.26e-245
rs11023379	11	14929960	18.06	6.5e-73	No			0	0.0304	0.0034	4.39e-19	0.1367	0.0033	0
rs11023380	11	14930058	18.05	8.26e-73	No			0	0.0305	0.0034	3.82e-19	0.1366	0.0033	0
rs11023382	11	14953917	5.599	2.15e-08	No	-0.0478	0.0025	1.31e-80	0.0094	0.0034	0.00609	0.0446	0.0033	2.45e-41
rs11023383	11	14960785	5.725	1.04e-08	No	-0.05	0.0025	1.39e-87	0.0112	0.0034	0.00109	0.0471	0.0033	6.58e-46
rs11023384	11	14960918	5.712	1.12e-08	No	-0.0497	0.0025	8.84e-87	0.0111	0.0034	0.00116	0.0471	0.0033	9.54e-46
rs11023385	11	14961077	5.735	9.76e-09	No	-0.05	0.0025	8.94e-88	0.0112	0.0034	0.00111	0.0471	0.0033	6.35e-46
rs11023386	11	14962341	5.643	1.68e-08	No	-0.0479	0.0025	5.56e-81	0.0094	0.0034	0.00588	0.0449	0.0033	5.63e-42
rs11023387	11	14962395	5.7	1.2e-08	No	-0.0499	0.0025	2.7e-87	0.0112	0.0034	0.00102	0.0471	0.0033	7.7e-46
rs11023388	11	14963203	5.724	1.04e-08	No	-0.05	0.0025	1.34e-87	0.0112	0.0034	0.00109	0.0471	0.0033	6.64e-46
rs11023389	11	14963244	5.724	1.04e-08	No	-0.05	0.0025	1.34e-87	0.0112	0.0034	0.00109	0.0471	0.0033	6.64e-46
rs1104878	7	75685593	-5.761	8.38e-09	No	0.0222	0.0027	3.69e-16	0.0102	0.0037	0.00608	-0.0258	0.0036	6.11e-13
rs1104879	7	75685568	-5.797	6.73e-09	No	0.0223	0.0027	3.59e-16	0.0103	0.0037	0.00553	-0.0259	0.0036	5.53e-13
rs111657458	11	14618989	-7.369	1.71e-13	No	0.0662	0.0045	1.96e-49	-0.0324	0.0061	8.8e-08	-0.1069	0.0059	1.74e-73
rs1116739	11	14489182	-6.568	5.09e-11	No	0.0503	0.0026	1.68e-84	0.0044	0.0035	0.208	0.0461	0.0034	8.98e-42
rs111701460	11	14612802	-8.988	2.52e-19	No	0.0809	0.0045	8.55e-73	-0.0319	0.0061	1.56e-07	-0.1327	0.0059	1.41e-113
rs111870139	11	14807721	-9.374	6.99e-21	No	0.0835	0.0045	1.51e-77	-0.0313	0.0061	2.8e-07	-0.1341	0.0059	5.29e-116
rs111890630	11	14687171	-9.157	5.34e-20	No	0.0842	0.0045	8.78e-79	-0.0323	0.0061	1.22e-07	-0.1342	0.0059	5.31e-116
rs112152971	11	14927726	-5.895	3.75e-09	No	0.0549	0.0045	1.31e-33	-0.0224	0.0061	0.000255	-0.0815	0.006	1.36e-42
rs112253282	11	14675343	-7.831	4.82e-15	No	0.0684	0.0047	1.32e-48	-0.03	0.0063	1.98e-06	-0.1105	0.0061	2.3e-72
rs112300413	11	14513216	15.33	5e-53	No			0	0.0286	0.0036	1.01e-15	0.1237	0.0035	4.26e-279
rs11238	11	14288128	9.009	2.08e-19	No	-0.064	0.0027	8.58e-124	0.0254	0.0037	4.74e-12	0.0862	0.0036	4.71e-129
rs1123875	11	14253824	6.057	1.38e-09	No	-0.0308	0.0032	2.72e-22	-0.0185	0.0043	1.7e-05	-0.0624	0.0042	1.39e-50
rs11275988	11	14065664	5.633	1.77e-08	No	-0.0298	0.0025	1.29e-32	0.0126	0.0034	0.000219	0.0449	0.0033	2.3e-42
rs113040208	11	14418294	-6.927	4.29e-12	No	0.0551	0.0036	2.63e-53	-0.0353	0.0049	3.78e-13	-0.0858	0.0047	9.12e-74
rs11369	11	14288096	9.022	1.84e-19	No	-0.064	0.0027	7.78e-124	0.0253	0.0037	6.12e-12	0.0862	0.0036	3.98e-129
rs113807361	11	14958338	-6.538	6.21e-11	No	0.0526	0.0048	4.48e-28	-0.0147	0.0065	0.0239	-0.0828	0.0063	1.3e-39
rs113818981	11	14791090	-9.251	2.22e-20	No	0.0833	0.0045	4.38e-77	-0.0316	0.0061	2.21e-07	-0.1334	0.0059	1.15e-114
rs11408185	11	14690423	-10.29	7.74e-25	No	0.087	0.0025	3.19e-181	0.0128	0.0035	0.00022	0.0725	0.0033	3.94e-104
rs11414969	11	14527134	-10.59	3.39e-26	No	0.068	0.0029	6.98e-120	-0.0351	0.004	8.8e-19	-0.1062	0.0038	8.93e-168
rs11499708	11	14192989	6.808	9.93e-12	No	-0.0435	0.0026	2.19e-63	0.018	0.0035	3.38e-07	0.0623	0.0034	1.44e-74
rs11499710	11	14594203	15.26	1.36e-52	No			0	0.0295	0.0036	1.73e-16	0.1245	0.0035	3.42e-282
rs11525337	11	14652634	-8.744	2.25e-18	No	0.0824	0.0047	3.88e-68	-0.0309	0.0064	1.59e-06	-0.1335	0.0062	1.98e-103
rs11529562	11	14593295	-8.98	2.72e-19	No	0.0809	0.0045	5.81e-73	-0.0321	0.0061	1.33e-07	-0.1325	0.0059	1.75e-113
rs11529565	11	14596966	-8.433	3.36e-17	No	0.0719	0.0044	2.54e-61	-0.0291	0.0059	8.52e-07	-0.1201	0.0057	8.53e-99
rs11529566	11	14652026	-8.641	5.56e-18	No	0.0735	0.0043	4.83e-64	-0.0289	0.0059	9.93e-07	-0.1218	0.0057	1.16e-101
rs11529568	11	14685078	-9.145	5.98e-20	No	0.0841	0.0045	1.12e-78	-0.0323	0.0061	1.12e-07	-0.134	0.0059	1e-115
rs11529569	11	14761377	-9.302	1.38e-20	No	0.0834	0.0045	1.91e-77	-0.0317	0.0061	1.93e-07	-0.1341	0.0059	3.81e-116
rs11600310	11	14456921	-6.36	2.01e-10	No	0.0501	0.0026	1.46e-82	0.005	0.0035	0.155	0.0458	0.0034	8.04e-41
rs11602976	11	14813608	-9.272	1.82e-20	No	0.0835	0.0045	1.51e-77	-0.0314	0.0061	2.47e-07	-0.1335	0.0059	5.69e-115
rs11605452	11	14845616	-6.744	1.54e-11	No	0.0519	0.0027	1.11e-82	-0.0027	0.0037	0.467	-0.0403	0.0035	5.68e-30
rs11605531	11	14291594	9.023	1.83e-19	No	-0.064	0.0027	1.08e-123	0.0253	0.0037	6.22e-12	0.0862	0.0036	3.75e-129
rs11606558	11	14328689	10.39	2.68e-25	No	-0.0897	0.0026	3.77e-180	0.0299	0.0036	4.61e-17	0.097	0.0035	1.14e-173
rs11628784	14	39543981	-5.53	3.2e-08	No	0.0434	0.004	4.04e-27	-0.0123	0.0054	0.0241	-0.0646	0.0053	2.86e-34
rs117443502	11	14771938	5.711	1.12e-08	No	-0.0795	0.0058	4.31e-43	0.0219	0.0078	0.00516	0.0954	0.0076	4.46e-36
rs11761148	7	75763781	-5.692	1.25e-08	No	0.0222	0.0027	3.72e-16	0.0101	0.0037	0.00646	-0.0257	0.0036	8.54e-13
rs11761172	7	75761547	-5.686	1.3e-08	No	0.0222	0.0027	4.29e-16	0.01	0.0037	0.00699	-0.0257	0.0036	7.75e-13
rs11761749	7	75629533	-5.783	7.32e-09	No	0.0223	0.0027	3.17e-16	-0.0101	0.0037	0.00627	0.0265	0.0036	1.77e-13
rs11763076	7	75765963	-5.704	1.17e-08	No	0.0222	0.0027	4.12e-16	0.01	0.0037	0.00666	-0.0258	0.0036	6.92e-13
rs11763339	7	75761541	-5.686	1.3e-08	No	0.0222	0.0027	4.29e-16	0.01	0.0037	0.00699	-0.0257	0.0036	7.75e-13
rs11764129	7	75761890	-5.686	1.3e-08	No	0.0222	0.0027	4.29e-16	0.01	0.0037	0.00699	-0.0257	0.0036	7.75e-13
rs11769586	7	75748660	-5.59	2.27e-08	No	0.022	0.0027	7.59e-16	0.0098	0.0037	0.00844	-0.0258	0.0036	6.48e-13
rs11770149	7	75791644	-5.777	7.61e-09	No	0.0223	0.0027	3.46e-16	0.0108	0.0037	0.00345	-0.0253	0.0036	1.68e-12
rs11773003	7	75794223	-5.794	6.86e-09	No	0.0222	0.0027	3.93e-16	0.0109	0.0037	0.00336	-0.0254	0.0036	1.5e-12
rs118059895	11	14711689	6.88	5.98e-12	No	-0.0824	0.0057	6.45e-47	0.0138	0.0078	0.0772	0.0977	0.0075	8.81e-39
rs11820798	11	14737515	-9.222	2.9e-20	No	0.084	0.0045	3.99e-78	-0.0324	0.0061	1.13e-07	-0.1344	0.0059	4.56e-116
rs11820820	11	14737610	-9.209	3.29e-20	No	0.084	0.0045	3.64e-78	-0.0324	0.0061	1.11e-07	-0.1344	0.0059	4.6e-116
rs11820859	11	14737609	-9.209	3.28e-20	No	0.084	0.0045	3.58e-78	-0.0324	0.0061	1.1e-07	-0.1344	0.0059	4.5e-116
rs11826363	11	14756272	-9.385	6.31e-21	No	0.0834	0.0045	1.45e-77	-0.0314	0.0061	2.45e-07	-0.1346	0.0058	4.29e-117
rs11826529	11	15133198	-5.705	1.16e-08	Yes	0.0441	0.0048	8.56e-20	-0.0163	0.0066	0.0133	-0.0815	0.0064	1.56e-37
rs11826728	11	14924529	-5.642	1.68e-08	No	0.0573	0.0044	3.29e-39	-0.0269	0.0059	5.44e-06	-0.0826	0.0057	5.98e-47
rs11826945	11	14227799	-5.971	2.36e-09	No	0.0464	0.0026	2.42e-69	-0.0163	0.0036	4.95e-06	-0.0569	0.0035	1.02e-60
rs11972240	7	75694079	-5.756	8.59e-09	No	0.0224	0.0027	2.1e-16	0.0099	0.0037	0.0073	-0.0259	0.0036	5.63e-13
rs11982200	7	75714883	-5.788	7.12e-09	No	0.0223	0.0027	3.6e-16	0.0102	0.0037	0.00563	-0.0258	0.0036	6.22e-13
rs12270374	11	14375079	10.06	8.25e-24	No	-0.0898	0.0026	1.2e-173	0.029	0.0036	3.41e-16	0.0935	0.0035	1.52e-161
rs12270702	11	14655417	13.51	1.4e-41	No	-0.1242	0.0028	1.23e-293	0.0279	0.0038	2.7e-13	0.1184	0.0037	3.57e-224
rs12270857	11	14162123	7.311	2.66e-13	No	-0.0446	0.0025	2.33e-69	0.0167	0.0034	1.31e-06	0.0619	0.0033	5.83e-77
rs12271890	11	14934686	17.99	2.14e-72	No			0	0.0304	0.0034	4.46e-19	0.1362	0.0033	0
rs12273824	11	14956215	5.682	1.33e-08	No	-0.0478	0.0025	2.29e-80	0.0092	0.0034	0.00715	0.0449	0.0033	6.62e-42
rs12276231	11	14209755	8.029	9.83e-16	No	-0.0489	0.0025	3.66e-83	0.0212	0.0034	7.39e-10	0.0718	0.0033	3.7e-103
rs12276938	11	14463488	16.23	3.34e-59	No			0	0.0321	0.0035	1.13e-19	0.1323	0.0034	1.48e-323
rs12283049	11	14690192	13.39	7.08e-41	No	-0.1314	0.003	3.04e-272	0.0262	0.004	7.9e-11	0.1189	0.0039	5.82e-202
rs12283797	11	14442262	16.05	5.46e-58	No			0	0.0323	0.0035	9.52e-20	0.132	0.0034	7.93e-321
rs12284246	11	14460153	15.85	1.36e-56	No			0	0.0323	0.0036	2.71e-19	0.1318	0.0035	1.33e-311
rs12285578	11	14177748	7.171	7.43e-13	No	-0.0432	0.0025	5.9e-65	0.0165	0.0035	1.64e-06	0.0611	0.0033	9.26e-75
rs12286408	11	14579376	14.81	1.35e-49	No			0	0.0297	0.0036	1.8e-16	0.1233	0.0035	1.88e-272
rs12286446	11	14968372	5.678	1.36e-08	No	-0.0479	0.0025	1.19e-80	0.0093	0.0034	0.00645	0.0449	0.0033	6.65e-42
rs12286506	11	14968472	5.703	1.18e-08	No	-0.0479	0.0025	7.28e-81	0.0094	0.0034	0.00585	0.0451	0.0033	3.32e-42
rs12286510	11	14968507	5.746	9.15e-09	No	-0.05	0.0025	1.63e-87	0.0111	0.0034	0.00117	0.047	0.0033	1.42e-45
rs12287129	11	14956177	5.673	1.4e-08	No	-0.0479	0.0025	1.04e-80	0.0093	0.0034	0.00661	0.0449	0.0033	8.21e-42
rs12287184	11	14956279	5.744	9.24e-09	No	-0.05	0.0025	1.11e-87	0.0111	0.0034	0.00113	0.0473	0.0033	3.34e-46
rs12287212	11	14449861	16.06	4.79e-58	No			0	0.0323	0.0035	8.68e-20	0.132	0.0034	5.87e-321
rs12287340	11	14185607	7.171	7.43e-13	No	-0.0436	0.0025	3.44e-66	0.0165	0.0035	1.78e-06	0.0612	0.0033	5.11e-75
rs12287715	11	14444575	16.05	5.36e-58	No			0	0.0323	0.0035	9.55e-20	0.132	0.0034	6.36e-321
rs12288873	11	14450465	16.05	5.86e-58	No			0	0.0324	0.0035	7.32e-20	0.132	0.0034	5.44e-321
rs12289774	11	14167080	7.382	1.56e-13	No	-0.0461	0.0025	1.83e-73	0.017	0.0035	9.18e-07	0.0629	0.0033	5.81e-79
rs12290926	11	14695046	20.02	3.34e-89	No			0	0.0337	0.0035	1.76e-22	0.1516	0.0033	0
rs12290958	11	14958481	5.7	1.2e-08	No	-0.0499	0.0025	2.69e-87	0.0112	0.0034	0.00102	0.0471	0.0033	8.9e-46
rs12291021	11	14958596	5.719	1.07e-08	No	-0.0499	0.0025	1.63e-87	0.0112	0.0034	0.00111	0.0471	0.0033	6.94e-46
rs12291662	11	14342949	10.4	2.4e-25	No	-0.0897	0.0026	6.86e-180	0.0298	0.0036	4.81e-17	0.097	0.0035	6.86e-174
rs12291909	11	14904222	7.238	4.54e-13	No	-0.0872	0.0049	2.77e-70	0.0231	0.0067	0.000525	0.1083	0.0065	1.41e-62
rs12292106	11	14163093	7.073	1.52e-12	No	-0.0438	0.0025	6.18e-67	0.0168	0.0034	1.07e-06	0.0609	0.0033	1.06e-74
rs12292287	11	14340040	10.39	2.64e-25	No	-0.0897	0.0026	4.52e-180	0.0299	0.0036	4.34e-17	0.097	0.0035	6.72e-174
rs12295723	11	14450201	16.05	5.96e-58	No			0	0.0324	0.0035	7.12e-20	0.132	0.0034	5.21e-321
rs12295888	11	14450531	16.05	5.96e-58	No			0	0.0324	0.0035	7.12e-20	0.132	0.0034	5.21e-321
rs12362601	11	14959431	5.634	1.77e-08	No	-0.0479	0.0025	5.72e-81	0.0094	0.0034	0.00568	0.045	0.0033	5.57e-42
rs12364959	11	14507435	15.46	6.38e-54	No			0	0.0283	0.0035	1.67e-15	0.1231	0.0034	3.36e-279
rs12416696	11	14790889	20.04	2.27e-89	No			0	0.034	0.0035	6.64e-23	0.1518	0.0033	0
rs12416759	11	14936943	-5.762	8.32e-09	No	0.0538	0.0046	5.53e-32	-0.0226	0.0062	0.000257	-0.0814	0.006	6.41e-42
rs12416783	11	14926557	-5.901	3.62e-09	No	0.0558	0.0045	6.85e-35	-0.0226	0.0061	0.000219	-0.0821	0.0059	2.42e-43
rs12417557	11	14567538	-6.85	7.38e-12	No	0.0657	0.0048	4.61e-42	-0.0301	0.0065	4.34e-06	-0.1068	0.0064	3.42e-63
rs12417788	11	14698458	-7.497	6.55e-14	No	0.0668	0.0045	2.28e-50	-0.0317	0.006	1.55e-07	-0.1069	0.0059	8.62e-74
rs12418214	11	14926755	-5.575	2.48e-08	No	0.0568	0.0044	9.61e-39	-0.0277	0.0059	2.62e-06	-0.0822	0.0057	7.22e-47
rs12419533	11	14447443	-6.926	4.34e-12	No	0.0711	0.0048	1.86e-50	-0.0321	0.0064	6.3e-07	-0.1054	0.0063	1.25e-63
rs12419657	11	14826809	-7.674	1.67e-14	No	0.068	0.0044	7.3e-53	-0.0338	0.006	1.82e-08	-0.1095	0.0058	1.63e-78
rs12419818	11	14721212	-7.802	6.11e-15	No	0.0684	0.0047	1.28e-48	-0.03	0.0063	1.98e-06	-0.1102	0.0061	5e-72
rs12420146	11	14644231	-7.184	6.75e-13	No	0.0665	0.0045	4.84e-50	-0.0332	0.006	3.74e-08	-0.107	0.0059	4.68e-74
rs12421378	11	14424235	-6.835	8.19e-12	No	0.0551	0.0036	2.84e-53	-0.0356	0.0049	2.67e-13	-0.0856	0.0047	2.11e-73
rs12421455	11	14533541	-7.011	2.36e-12	No	0.0707	0.0047	4.09e-50	-0.0307	0.0064	1.77e-06	-0.105	0.0062	2.28e-63
rs12421958	11	14318263	-5.974	2.31e-09	No	0.0326	0.0028	2.53e-31	-0.0146	0.0038	0.000127	-0.0549	0.0037	2.68e-50
rs12531559	7	75631697	-5.842	5.16e-09	No	0.0223	0.0027	2.88e-16	-0.0102	0.0037	0.00589	0.0267	0.0036	1.02e-13
rs12533120	7	75672711	-5.717	1.08e-08	No	0.0228	0.0027	7.31e-17	-0.0099	0.0037	0.00749	0.026	0.0036	4.21e-13
rs12574121	11	14254796	-6.224	4.84e-10	No	0.0369	0.0038	1.69e-22	-0.0048	0.0051	0.348	-0.0619	0.005	9.44e-36
rs12576508	11	14805048	-9.327	1.09e-20	No	0.0832	0.0045	5e-77	-0.0313	0.0061	2.9e-07	-0.1339	0.0059	1.37e-115
rs12576926	11	14480292	16.3	1e-59	No			0	0.0322	0.0035	9.6e-20	0.1325	0.0034	0
rs12577507	11	14789037	-9.265	1.96e-20	No	0.0832	0.0045	5.74e-77	-0.0316	0.0061	2.26e-07	-0.1335	0.0059	8.73e-115
rs12785926	11	14556555	15.29	9.46e-53	No			0	0.0276	0.0036	7.69e-15	0.1214	0.0034	2.37e-271
rs12786114	11	14616764	7.145	8.99e-13	No	-0.0905	0.0042	6.35e-101	0.0225	0.0058	8.9e-05	0.0945	0.0056	3.82e-64
rs12787708	11	14167289	7.399	1.37e-13	No	-0.0463	0.0025	3.55e-74	0.0173	0.0035	5.04e-07	0.0635	0.0033	1.45e-80
rs12787709	11	14639257	14.5	1.27e-47	No			0	0.028	0.0037	1.67e-14	0.1215	0.0035	1.47e-258
rs12788030	11	14764684	19.99	6.92e-89	No			0	0.0339	0.0035	9.76e-23	0.1515	0.0033	0
rs12792120	11	14469443	16.29	1.13e-59	No			0	0.0321	0.0035	1.03e-19	0.1324	0.0034	0
rs12792987	11	15131899	-5.65	1.61e-08	No	0.0492	0.0049	1.8e-23	-0.0206	0.0067	0.00212	-0.0872	0.0065	3.24e-41
rs12793925	11	14168634	7.083	1.41e-12	No	-0.0437	0.0025	1.22e-66	0.0167	0.0034	1.16e-06	0.0609	0.0033	1.01e-74
rs12793973	11	14198178	7.138	9.48e-13	No	-0.0437	0.0025	2.35e-66	0.0166	0.0035	1.52e-06	0.0615	0.0033	1.06e-75
rs12794487	11	14934571	11.99	3.99e-33	No	-0.1186	0.0027	1.16e-270	0.0237	0.0036	7.37e-11	0.1008	0.0035	6.36e-179
rs12794714	11	14913575	20.63	1.48e-94	No			0	0.0356	0.0034	4.04e-25	0.1563	0.0033	0
rs12794743	11	14163261	6.986	2.83e-12	No	-0.0421	0.0025	3.9e-62	0.0161	0.0034	3e-06	0.0593	0.0033	3.98e-71
rs12795359	11	14177203	7.147	8.9e-13	No	-0.0438	0.0025	1.04e-66	0.0168	0.0035	1.11e-06	0.0613	0.0033	2.13e-75
rs12795545	11	14355564	10.09	6.06e-24	No	-0.0898	0.0026	2.6e-173	0.0288	0.0036	5.55e-16	0.0937	0.0035	5.36e-162
rs12795794	11	14846873	19.95	1.38e-88	No			0	0.0343	0.0035	4.38e-23	0.1518	0.0034	0
rs12795972	11	14443775	16.05	5.63e-58	No			0	0.0322	0.0035	1.03e-19	0.132	0.0034	7.94e-321
rs12796665	11	14202618	7.128	1.02e-12	No	-0.0439	0.0025	9.1e-67	0.0168	0.0035	1.1e-06	0.0616	0.0033	8.97e-76
rs12797530	11	14063439	5.57	2.54e-08	No	-0.0298	0.0025	1.58e-32	0.0126	0.0034	0.000214	0.0448	0.0033	4.48e-42
rs12798048	11	14959805	5.646	1.64e-08	No	-0.0479	0.0025	5.78e-81	0.0094	0.0034	0.0059	0.045	0.0033	5.35e-42
rs12798342	11	14558154	-10.58	3.5e-26	No	0.0686	0.0029	2.01e-120	-0.0351	0.004	1.37e-18	-0.106	0.0039	2e-165
rs12800433	11	14185292	7.125	1.04e-12	No	-0.0439	0.0025	5.77e-67	0.0168	0.0034	1.18e-06	0.061	0.0033	1.04e-74
rs12803897	11	14437948	16.04	7.25e-58	No			0	0.0322	0.0035	1.05e-19	0.132	0.0034	1.76e-320
rs12804549	11	14437758	16.03	7.62e-58	No			0	0.0322	0.0035	1.08e-19	0.1319	0.0034	2.27e-320
rs12805159	11	14376278	10.07	7.8e-24	No	-0.0898	0.0026	9.62e-174	0.029	0.0036	3.65e-16	0.0936	0.0035	1.1e-161
rs12806025	11	14413817	11.77	5.79e-32	No	-0.0919	0.0027	8.17e-199	0.0262	0.0036	5.79e-13	0.1017	0.0035	8.23e-182
rs12806984	11	14170589	7.056	1.72e-12	No	-0.0437	0.0025	8.72e-67	0.0168	0.0034	1.06e-06	0.0608	0.0033	1.74e-74
rs12807052	11	14267467	6.13	8.81e-10	No	-0.0664	0.0036	1.96e-76	0.0291	0.0049	2.18e-09	0.0901	0.0047	6.88e-81
rs12807586	11	14209204	8.041	8.92e-16	No	-0.0489	0.0025	3.33e-83	0.0211	0.0034	7.98e-10	0.0718	0.0033	3.65e-103
rs12808484	11	14170592	7.056	1.72e-12	No	-0.0437	0.0025	8.72e-67	0.0168	0.0034	1.06e-06	0.0608	0.0033	1.74e-74
rs13240404	7	75675719	-5.716	1.09e-08	No	0.0227	0.0027	9.77e-17	-0.0098	0.0037	0.00828	0.0262	0.0036	2.84e-13
rs13240967	7	75658197	-5.809	6.28e-09	No	0.0226	0.0027	1.22e-16	-0.0104	0.0037	0.00498	0.0261	0.0036	3.42e-13
rs1357332	11	14640116	-5.483	4.18e-08	No	0.0494	0.0025	2.98e-86	0.0065	0.0034	0.0554	0.0387	0.0033	1.11e-31
rs1362232	7	75708942	-5.816	6.02e-09	No	0.0223	0.0027	3.62e-16	0.0103	0.0037	0.00536	-0.0259	0.0036	5.42e-13
rs138077294	11	14572282	-7.088	1.36e-12	No	0.0663	0.0046	2.87e-47	-0.0316	0.0062	3.51e-07	-0.1064	0.006	1.29e-69
rs140121667	11	14258347	7.532	4.98e-14	No	-0.0508	0.0035	2.23e-47	0.0366	0.0048	1.94e-14	0.0957	0.0046	7.72e-96
rs1403248	11	14679017	-10.1	5.46e-24	No	0.0871	0.0025	6.92e-180	0.0129	0.0035	0.000186	0.0712	0.0033	1.95e-100
rs1403249	11	14672984	-10.16	3.04e-24	No	0.0871	0.0025	8.73e-180	0.0128	0.0035	0.000211	0.0714	0.0033	5.86e-101
rs140602294	11	14399564	12.06	1.78e-33	No	-0.0921	0.0027	3.06e-208	0.0302	0.0036	1.4e-16	0.1059	0.0035	2.04e-196
rs1406355	11	14067894	5.621	1.9e-08	No	-0.0298	0.0025	1.32e-32	0.0126	0.0034	0.000212	0.045	0.0033	2.06e-42
rs1406356	11	14077511	5.584	2.35e-08	No	-0.0293	0.0025	2.95e-31	0.0128	0.0034	0.00018	0.0445	0.0033	2.24e-41
rs140950469	11	14542681	-5.664	1.48e-08	No	0.0461	0.0026	1.11e-71	0.0004	0.0035	0.913	0.0359	0.0034	4.16e-26
rs141169253	11	14676333	-9.577	9.97e-22	No	0.0684	0.0038	4.09e-73	-0.0295	0.0051	8.39e-09	-0.1098	0.005	9.76e-108
rs141234079	11	14569563	-6.968	3.22e-12	No	0.0633	0.0047	6.38e-41	-0.0283	0.0064	9.02e-06	-0.1034	0.0062	2.39e-62
rs141370464	11	14836376	5.844	5.11e-09	No	-0.0917	0.0054	9.48e-66	0.0233	0.0073	0.00134	0.1004	0.0071	5.14e-46
rs143019979	11	14337575	-5.767	8.07e-09	No	0.0623	0.0042	3.79e-50	-0.0394	0.0057	3.09e-12	-0.09	0.0055	2.57e-60
rs1431374	11	14303975	8.97	2.97e-19	No	-0.0639	0.0027	1.19e-123	0.0255	0.0037	4.09e-12	0.086	0.0036	1.95e-128
rs144600856	11	14171467	7.088	1.36e-12	No	-0.0463	0.0026	5.22e-73	0.0175	0.0035	5.32e-07	0.0629	0.0034	1.09e-77
rs1451677	11	14746012	20.27	2.29e-91	No			0	0.0348	0.0035	7.43e-24	0.1533	0.0033	0
rs1451678	11	14781621	14.34	1.24e-46	No	-0.1106	0.0025	4.19e-313	0.0233	0.0034	7.42e-12	0.1044	0.0033	1.26e-220
rs145497491	11	14686952	20.11	6.41e-90	No			0	0.0335	0.0035	3.63e-22	0.1518	0.0033	0
rs146011946	11	14495124	-6.697	2.12e-11	No	0.0505	0.0026	1.33e-84	0.0042	0.0035	0.232	0.0458	0.0034	3.27e-41
rs146128209	11	14683683	6.846	7.58e-12	Yes	-0.0745	0.0049	1.73e-52	0.0261	0.0066	8.9e-05	0.1009	0.0064	2.04e-55
rs1466129	11	14623370	-9.142	6.14e-20	No	0.0784	0.0044	1.13e-70	-0.0293	0.006	9.93e-07	-0.1312	0.0058	2.93e-114
rs147111072	11	14802011	-7.673	1.68e-14	No	0.068	0.0044	7.76e-53	-0.0338	0.006	1.83e-08	-0.1095	0.0058	1.72e-78
rs147468430	11	14917127	-7.613	2.67e-14	No	0.0618	0.0044	1.79e-45	-0.03	0.0059	3.6e-07	-0.1029	0.0057	2.69e-72
rs148937047	11	14177043	7.51	5.89e-14	No	-0.0442	0.0026	3.01e-64	0.0176	0.0035	7.4e-07	0.0646	0.0034	9.76e-79
rs1496167	11	14876507	13.91	5.53e-44	No			0	0.0305	0.0038	7.46e-16	0.1225	0.0037	9.76e-244
rs1496168	11	14973792	5.652	1.58e-08	No	-0.0479	0.0025	8.36e-81	0.0094	0.0034	0.00624	0.0449	0.0033	9.2e-42
rs1496169	11	14975818	5.645	1.65e-08	No	-0.0478	0.0025	1.88e-80	0.0093	0.0034	0.00633	0.0447	0.0033	1.65e-41
rs1496170	11	14975949	5.715	1.1e-08	No	-0.0499	0.0025	3.33e-87	0.0112	0.0034	0.00113	0.047	0.0033	1.41e-45
rs1496171	11	14976041	5.712	1.12e-08	No	-0.0499	0.0025	2.38e-87	0.0112	0.0034	0.00113	0.047	0.0033	1.38e-45
rs1496174	11	14944645	5.769	7.96e-09	No	-0.0495	0.0025	9.88e-86	0.0107	0.0034	0.00176	0.0469	0.0033	2.81e-45
rs151310589	11	14071559	5.73	1.01e-08	No	-0.0303	0.0025	1.81e-33	0.0125	0.0034	0.000261	0.0454	0.0033	9.38e-43
rs1522633	11	14645238	15.51	2.92e-54	No			0	0.0295	0.0036	1.94e-16	0.1263	0.0035	2.46e-289
rs1528639	11	14070459	5.69	1.27e-08	No	-0.0299	0.0025	9.45e-33	0.0124	0.0034	0.000256	0.0451	0.0033	1.35e-42
rs1528640	11	14070828	5.748	9.02e-09	No	-0.0299	0.0025	7.37e-33	0.0124	0.0034	0.000278	0.0453	0.0033	6.29e-43
rs1528641	11	14086458	-6.061	1.35e-09	No	0.0291	0.0025	4.91e-31	0.0139	0.0034	4.53e-05	0.048	0.0033	5.2e-48
rs1528644	11	14088443	-6.042	1.52e-09	No	0.0291	0.0025	3.69e-31	0.0139	0.0034	4.49e-05	0.048	0.0033	5.87e-48
rs1532404	11	14976591	5.689	1.28e-08	No	-0.0479	0.0025	1.4e-80	0.0092	0.0034	0.00692	0.0448	0.0033	1.38e-41
rs1532405	11	14976699	5.745	9.2e-09	No	-0.05	0.0025	1.58e-87	0.0111	0.0034	0.00123	0.047	0.0033	1.41e-45
rs1532406	11	14976759	5.755	8.66e-09	No	-0.05	0.0025	1.54e-87	0.0111	0.0034	0.00126	0.047	0.0033	1.49e-45
rs1533852	11	14696325	-9.048	1.46e-19	No	0.0836	0.0045	7.59e-78	-0.0325	0.0061	9.58e-08	-0.1331	0.0059	1.62e-114
rs1542291	11	14806266	-10.23	1.42e-24	No	0.0871	0.0025	8.34e-183	0.0127	0.0035	0.000233	0.072	0.0033	1.52e-102
rs1548074	11	14534825	-5.662	1.5e-08	No	0.0461	0.0026	1.2e-71	0.0005	0.0035	0.89	0.0359	0.0034	3.32e-26
rs1553006	11	14922950	-14.96	1.38e-50	No			0	0.0217	0.0034	1.94e-10	0.1102	0.0033	1.9e-242
rs1562902	11	14918216	-14.84	8.15e-50	No			0	0.0219	0.0034	1.35e-10	0.1101	0.0033	1.52e-241
rs1574107	7	75685047	-5.836	5.34e-09	No	0.0224	0.0027	2.24e-16	0.0104	0.0037	0.00494	-0.026	0.0036	4.72e-13
rs1597689	11	14846184	-10.11	4.79e-24	No	0.0872	0.0025	3.57e-182	0.0129	0.0035	0.000191	0.0719	0.0034	2.94e-102
rs1603354	11	14970473	5.66	1.51e-08	No	-0.048	0.0025	6.32e-81	0.0093	0.0034	0.00629	0.0449	0.0033	8.52e-42
rs1603355	11	14970557	5.66	1.51e-08	No	-0.048	0.0025	6.32e-81	0.0093	0.0034	0.00629	0.0449	0.0033	8.52e-42
rs1609342	11	14022662	5.859	4.67e-09	No	-0.0325	0.0025	4.24e-38	-0.0144	0.0034	2.66e-05	-0.0488	0.0033	4.97e-49
rs1613890	7	75735037	-5.755	8.67e-09	No	0.0222	0.0027	4.18e-16	0.0102	0.0037	0.00586	-0.0257	0.0036	7.44e-13
rs1623759	7	75724679	-5.792	6.96e-09	No	0.0222	0.0027	3.69e-16	0.0103	0.0037	0.00542	-0.0259	0.0036	5.81e-13
rs1637037	7	75692927	-5.782	7.38e-09	No	0.0225	0.0027	1.84e-16	0.01	0.0037	0.00669	-0.0259	0.0036	5.51e-13
rs1637039	7	75693009	-5.757	8.54e-09	No	0.0224	0.0027	2.03e-16	0.0099	0.0037	0.00728	-0.0259	0.0036	5.6e-13
rs1637043	7	75699099	-5.8	6.62e-09	No	0.0223	0.0027	3.08e-16	0.0102	0.0037	0.00562	-0.0259	0.0036	5.64e-13
rs1637044	7	75703744	-5.803	6.52e-09	No	0.0223	0.0027	3.58e-16	0.0103	0.0037	0.00544	-0.0258	0.0036	5.99e-13
rs1637045	7	75703895	-5.941	2.84e-09	No	0.0224	0.0027	3.06e-16	0.0101	0.0037	0.00668	-0.0265	0.0036	1.58e-13
rs1637049	7	75729975	-5.752	8.81e-09	No	0.0222	0.0027	4.31e-16	0.0102	0.0037	0.00605	-0.0258	0.0036	6.9e-13
rs1637051	7	75730659	-5.786	7.23e-09	No	0.0222	0.0027	4.24e-16	0.0102	0.0037	0.0059	-0.0258	0.0036	5.95e-13
rs1639609	7	75683581	-5.77	7.94e-09	No	0.0224	0.0027	2.54e-16	0.0102	0.0037	0.00597	-0.0258	0.0036	6.1e-13
rs1639617	7	75701728	-5.801	6.59e-09	No	0.0223	0.0027	3.13e-16	0.0102	0.0037	0.00563	-0.0259	0.0036	5.49e-13
rs1639618	7	75701987	-5.794	6.89e-09	No	0.0222	0.0027	3.68e-16	0.0102	0.0037	0.00589	-0.0259	0.0036	5.81e-13
rs1639620	7	75704090	-5.778	7.57e-09	No	0.0222	0.0027	3.63e-16	0.0102	0.0037	0.00584	-0.0258	0.0036	6.65e-13
rs1639623	7	75707951	-5.782	7.37e-09	No	0.0222	0.0027	3.75e-16	0.0102	0.0037	0.00606	-0.0258	0.0036	5.92e-13
rs1639630	7	75730499	-5.749	8.99e-09	No	0.0222	0.0027	4.33e-16	0.0101	0.0037	0.00628	-0.0258	0.0036	6.9e-13
rs1639632	7	75731120	-5.749	8.99e-09	No	0.0222	0.0027	4.4e-16	0.0101	0.0037	0.00628	-0.0258	0.0036	6.9e-13
rs16930126	11	14404983	11.73	8.82e-32	No	-0.0919	0.0027	3.49e-198	0.0265	0.0036	3.52e-13	0.1016	0.0035	1.76e-181
rs16930180	11	14472277	-9.203	3.47e-20	No	0.078	0.0036	4.58e-102	-0.0405	0.0049	1.95e-16	-0.113	0.0048	5.15e-123
rs16930332	11	14599938	-7.147	8.87e-13	No	0.0663	0.0045	1.44e-49	-0.033	0.006	4.95e-08	-0.1065	0.0059	2.73e-73
rs16930340	11	14603852	-7.146	8.93e-13	No	0.0663	0.0045	1.48e-49	-0.033	0.006	4.95e-08	-0.1065	0.0059	2.79e-73
rs16930358	11	14609858	-7.342	2.1e-13	No	0.0674	0.0047	1.07e-46	-0.0299	0.0063	2.36e-06	-0.1087	0.0062	2.2e-69
rs16930368	11	14623941	-7.167	7.64e-13	No	0.0665	0.0045	6.25e-50	-0.0329	0.006	5.11e-08	-0.1067	0.0059	1.47e-73
rs16930448	11	14723712	-7.667	1.76e-14	No	0.0675	0.0045	6.92e-52	-0.0327	0.006	5.58e-08	-0.1084	0.0059	1.71e-76
rs16930498	11	14757095	-7.616	2.62e-14	No	0.0685	0.0044	9.21e-54	-0.0337	0.006	1.93e-08	-0.1091	0.0058	4.87e-78
rs16930500	11	14757412	-7.607	2.8e-14	No	0.0686	0.0044	8.18e-54	-0.0338	0.006	1.83e-08	-0.1091	0.0058	4.87e-78
rs16930516	11	14778269	-7.649	2.03e-14	No	0.068	0.0044	7.65e-53	-0.0339	0.006	1.62e-08	-0.1094	0.0058	2.02e-78
rs16930609	11	14915908	-7.69	1.47e-14	No	0.0681	0.0044	2.97e-53	-0.0344	0.006	9.54e-09	-0.109	0.0058	4.15e-78
rs16930625	11	14918308	-5.786	7.21e-09	No	0.0571	0.0044	8.55e-39	-0.0271	0.0059	4.76e-06	-0.0835	0.0057	8.03e-48
rs16949217	15	66284969	-5.643	1.67e-08	No	-0.0036	0.0028	0.197	0.0123	0.0038	0.00132	-0.0114	0.0037	0.00207
rs16949219	15	66285299	-5.531	3.19e-08	No	-0.0037	0.0028	0.187	0.0118	0.0038	0.00202	-0.0112	0.0037	0.00233
rs17092044	14	39519415	-5.62	1.91e-08	No	0.0443	0.004	7.43e-28	-0.0123	0.0055	0.0252	-0.066	0.0053	2.58e-35
rs1806885	7	75785612	-5.691	1.26e-08	No	0.0221	0.0027	4.98e-16	0.0101	0.0037	0.00646	-0.0257	0.0036	8.68e-13
rs1819083	11	14084591	-6.042	1.52e-09	No	0.0291	0.0025	5.34e-31	0.014	0.0034	3.73e-05	0.048	0.0033	4.73e-48
rs1839437	11	14611008	12.84	9.69e-38	No	-0.1221	0.0028	3.26e-290	0.0285	0.0038	3.26e-14	0.1171	0.0036	2.94e-226
rs1839834	11	14829460	-10.19	2.16e-24	No	0.0871	0.0025	3.66e-183	0.0128	0.0035	0.000218	0.0719	0.0033	2.76e-102
rs1845813	11	14953727	5.836	5.35e-09	No	-0.0499	0.0025	4.22e-87	0.0107	0.0034	0.00174	0.0472	0.0033	6.29e-46
rs1845814	11	14953734	5.696	1.23e-08	No	-0.0477	0.0025	5.27e-80	0.009	0.0034	0.00867	0.0448	0.0033	1.35e-41
rs1845815	11	14955540	5.74	9.45e-09	No	-0.0498	0.0025	4.8e-87	0.0111	0.0034	0.00119	0.0471	0.0033	7.82e-46
rs1859791	7	75786043	-5.687	1.29e-08	No	0.0221	0.0027	4.97e-16	0.0101	0.0037	0.00642	-0.0256	0.0036	8.94e-13
rs1859792	7	75789264	-5.821	5.85e-09	No	0.0224	0.0027	2.59e-16	0.0107	0.0037	0.00402	-0.0256	0.0036	1.11e-12
rs1859793	7	75821283	-5.469	4.54e-08	No	0.0221	0.0027	6.51e-16	0.0112	0.0037	0.00264	-0.0239	0.0036	3.34e-11
rs1864658	11	14256444	7.202	5.94e-13	No	-0.0579	0.0027	2.87e-100	0.026	0.0037	1.85e-12	0.0757	0.0036	6.79e-99
rs1868997	11	14894220	-17.21	2.11e-66	No			0	0.0413	0.0035	8.6e-32	0.1469	0.0034	0
rs1874432	11	14967610	5.689	1.28e-08	No	-0.0478	0.0025	1.58e-80	-0.0092	0.0034	0.00715	-0.0448	0.0033	1.25e-41
rs1879888	11	14679247	14.26	4.09e-46	No	-0.1105	0.0025	8.14e-305	0.023	0.0034	1.39e-11	0.103	0.0033	2.26e-215
rs1879889	11	14678894	-9.156	5.4e-20	No	0.0841	0.0045	1.41e-78	-0.0323	0.0061	1.19e-07	-0.1341	0.0059	7.45e-116
rs1884384	14	39514231	-6.477	9.35e-11	No	0.0501	0.0034	5.27e-49	0.0135	0.0046	0.00349	0.064	0.0045	3.64e-46
rs1894760	7	75852140	-5.765	8.14e-09	No	0.0208	0.0028	4.01e-14	0.0119	0.0037	0.00149	-0.0238	0.0036	4.85e-11
rs1894812	7	75657719	-5.772	7.85e-09	No	0.0226	0.0027	1.31e-16	-0.0101	0.0037	0.00646	0.0262	0.0036	3.01e-13
rs1916043	11	14636956	-9.124	7.21e-20	No	0.0809	0.0045	4.02e-73	-0.0313	0.0061	2.59e-07	-0.1332	0.0059	1.03e-114
rs1919296	11	14085549	-6.048	1.47e-09	No	0.0291	0.0025	5.31e-31	0.014	0.0034	3.86e-05	0.0481	0.0033	4.24e-48
rs1919303	11	14142054	6.51	7.51e-11	No	-0.0383	0.0026	1.94e-47	0.015	0.0036	3.2e-05	0.0578	0.0035	7.47e-62
rs1919309	11	14029854	6.171	6.78e-10	No	-0.0349	0.0025	1.2e-43	-0.0151	0.0034	1.08e-05	-0.0517	0.0033	1.04e-54
rs1966615	11	14424900	-6.792	1.11e-11	No	0.055	0.0036	4.81e-53	-0.0358	0.0049	1.94e-13	-0.0854	0.0047	4.92e-73
rs1969539	11	14038621	5.495	3.91e-08	No	-0.0293	0.0025	2.08e-31	-0.0123	0.0034	0.000308	-0.0444	0.0033	2.58e-41
rs1993116	11	14910234	-19.64	6.88e-86	No			0	0.0438	0.0034	4.51e-37	0.1615	0.0033	0
rs199714904	11	14824747	-9.252	2.2e-20	No	0.0837	0.0045	7.29e-78	-0.031	0.0061	3.56e-07	-0.1333	0.0059	1.57e-114
rs199889198	11	14743097	-9.089	9.98e-20	No	0.0827	0.0047	2.19e-70	-0.033	0.0063	1.91e-07	-0.1354	0.0061	1.78e-109
rs200477655	11	14488736	-6.598	4.16e-11	No	0.0504	0.0026	1.12e-84	0.0043	0.0035	0.218	0.0461	0.0034	7.35e-42
rs2007361	11	14662722	15.26	1.35e-52	No			0	0.0303	0.0036	3.02e-17	0.1252	0.0035	8.17e-284
rs201013441	7	75784752	-5.703	1.18e-08	No	0.0226	0.0027	1.23e-16	0.0103	0.0037	0.00527	-0.0253	0.0036	1.84e-12
rs2034480	11	14466923	-6.523	6.9e-11	No	0.0501	0.0026	8.67e-84	0.0043	0.0035	0.216	0.0459	0.0034	1.87e-41
rs2034481	11	14509704	-10.77	4.92e-27	No	0.068	0.0029	2.99e-121	-0.035	0.0039	6.73e-19	-0.1061	0.0038	3.04e-169
rs2049724	11	14078151	5.59	2.27e-08	No	-0.0292	0.0025	3.85e-31	0.0128	0.0034	0.000177	0.0446	0.0033	1.92e-41
rs2053874	11	14562326	12.58	2.59e-36	No	-0.1223	0.0028	6.84e-245	0.0244	0.0038	9.23e-11	0.1049	0.0036	4.04e-182
rs2060076	11	14405756	11.77	5.77e-32	No	-0.0919	0.0027	1.15e-198	0.0263	0.0036	4.99e-13	0.1018	0.0035	2.66e-182
rs2060793	11	14915310	-18.7	5.2e-78	No			0	0.0429	0.0035	3.11e-35	0.1554	0.0034	0
rs2060794	11	14812983	-10.18	2.33e-24	No	0.0871	0.0025	4.11e-183	0.0129	0.0035	0.000194	0.0719	0.0033	2.56e-102
rs2076837	11	14974585	5.7	1.2e-08	No	-0.0499	0.0025	4.58e-87	0.0112	0.0034	0.0011	0.047	0.0033	1.66e-45
rs2084593	11	14591210	-8.548	1.25e-17	No	0.0719	0.0044	2.35e-61	-0.0287	0.0059	1.21e-06	-0.1206	0.0057	1.25e-99
rs2097948	7	75733279	-5.877	4.18e-09	No	0.0226	0.0027	1.85e-16	0.0104	0.0037	0.00507	-0.0262	0.0036	3.98e-13
rs2101888	11	14954115	5.692	1.26e-08	No	-0.0476	0.0025	8.5e-80	-0.0091	0.0034	0.00803	-0.0445	0.0033	4.29e-41
rs2108274	7	75781636	-5.701	1.19e-08	No	0.0222	0.0027	4.87e-16	0.0102	0.0037	0.00607	-0.0257	0.0036	8.78e-13
rs2122941	11	14856367	-17.27	7.46e-67	No			0	0.0411	0.0035	2.24e-31	0.1474	0.0034	0
rs2122942	11	14807375	14.34	1.16e-46	No	-0.1106	0.0025	1.58e-313	0.0233	0.0034	7.71e-12	0.1043	0.0033	1.39e-220
rs2144529	14	39562729	-6.755	1.42e-11	No	0.05	0.0033	2.89e-52	0.0154	0.0045	0.00054	0.0671	0.0043	2.92e-54
rs2144530	14	39552484	-6.876	6.17e-12	Yes	0.0503	0.0033	5.03e-53	0.0149	0.0044	0.000814	0.0676	0.0043	4.47e-55
rs2163463	11	14246336	-6.054	1.41e-09	No	0.0462	0.0026	9.83e-69	-0.0163	0.0036	5.26e-06	-0.0574	0.0035	9.68e-62
rs2167160	11	14507449	-5.698	1.21e-08	No	0.0462	0.0026	1.02e-71	0.0005	0.0035	0.893	0.0361	0.0034	2.06e-26
rs2177197	11	14691655	-9.056	1.36e-19	No	0.0835	0.0045	8.89e-78	-0.0324	0.0061	1.02e-07	-0.1331	0.0059	1.66e-114
rs2178241	11	14072994	5.683	1.32e-08	No	-0.0304	0.0025	1.11e-33	0.0129	0.0034	0.000154	0.0455	0.0033	3.91e-43
rs2180216	14	39563302	-6.782	1.19e-11	No	0.0501	0.0033	1.81e-52	0.0153	0.0045	0.000588	0.0672	0.0043	2.34e-54
rs2220952	11	14978124	5.757	8.58e-09	No	-0.05	0.0025	1.47e-87	0.011	0.0034	0.00129	0.047	0.0033	1.24e-45
rs2253285	11	14542880	-5.664	1.48e-08	No	0.0462	0.0026	1.03e-71	0.0004	0.0035	0.906	0.0359	0.0034	3.33e-26
rs2256884	11	14476402	-6.583	4.62e-11	No	0.0502	0.0026	2.56e-84	0.0044	0.0035	0.211	0.0461	0.0034	7.91e-42
rs2277458	14	39583481	-6.625	3.47e-11	No	0.0503	0.0033	9.83e-53	0.0156	0.0045	0.000459	0.0666	0.0043	3.47e-53
rs2278347	11	14275605	7.509	5.95e-14	No	-0.0675	0.0034	5.7e-86	0.0265	0.0047	1.19e-08	0.0949	0.0045	2.08e-97
rs2286821	7	75611355	-5.495	3.91e-08	No	0.0234	0.0027	2.33e-18	-0.0088	0.0036	0.0155	0.0254	0.0035	5.03e-13
rs2286830	7	75693963	-5.756	8.59e-09	No	0.0224	0.0027	2.1e-16	0.0099	0.0037	0.0073	-0.0259	0.0036	5.63e-13
rs2302435	7	75676987	-5.719	1.07e-08	No	0.0226	0.0027	1.16e-16	-0.01	0.0037	0.00719	0.0262	0.0036	3.16e-13
rs2302436	7	75676988	-5.612	2e-08	No	0.0224	0.0027	3.33e-16	-0.0094	0.0037	0.0114	0.0258	0.0036	9.2e-13
rs2302437	7	75677016	-5.741	9.4e-09	No	0.0225	0.0027	2.01e-16	-0.01	0.0037	0.00702	0.0262	0.0036	2.88e-13
rs2302438	7	75677065	-5.746	9.14e-09	No	0.0226	0.0027	1.37e-16	0.01	0.0037	0.00697	-0.0261	0.0036	3.42e-13
rs2303974	11	14264979	7.918	2.42e-15	No	-0.0616	0.0027	1.83e-111	0.0256	0.0037	5.86e-12	0.0803	0.0036	3.03e-109
rs2305305	11	14540942	15.46	6.16e-54	No			0	0.0284	0.0035	1.22e-15	0.1231	0.0034	3.62e-279
rs2305306	11	14534999	15.39	2.02e-53	No			0	0.0287	0.0035	6.3e-16	0.1229	0.0034	4.73e-278
rs2349792	11	14764284	14.28	2.87e-46	No	-0.1106	0.0025	1.19e-311	0.0232	0.0034	8.94e-12	0.104	0.0033	8.87e-219
rs2349793	11	14822477	-10.18	2.41e-24	No	0.0871	0.0025	3.32e-183	0.0129	0.0035	0.000196	0.0719	0.0033	2.3e-102
rs2350203	11	14954604	5.748	9.01e-09	No	-0.0499	0.0025	3e-87	0.0111	0.0034	0.00123	0.0471	0.0033	9.29e-46
rs2350239	11	14830350	-9.33	1.05e-20	No	0.0832	0.0045	6.11e-77	-0.0313	0.0061	2.93e-07	-0.1338	0.0059	1.68e-115
rs2403709	11	14072538	5.693	1.25e-08	No	-0.0299	0.0025	7.62e-33	0.0124	0.0034	0.000273	0.0451	0.0033	1.31e-42
rs2415532	14	39582295	-6.6	4.12e-11	No	0.0505	0.0033	9.45e-53	0.0156	0.0045	0.000499	0.0668	0.0043	3.12e-53
rs2575822	11	14519851	-5.666	1.46e-08	No	0.0461	0.0026	1.24e-71	0.0005	0.0035	0.878	0.036	0.0034	2.93e-26
rs2575823	11	14521354	-5.662	1.49e-08	No	0.0461	0.0026	1.36e-71	0.0005	0.0035	0.881	0.036	0.0034	2.98e-26
rs2575825	11	14472096	-6.575	4.87e-11	No	0.0502	0.0026	2.63e-84	0.0044	0.0035	0.208	0.0461	0.0034	8.4e-42
rs2575827	11	14475515	-6.579	4.72e-11	No	0.0502	0.0026	2.54e-84	0.0044	0.0035	0.208	0.0461	0.0034	7.16e-42
rs2575828	11	14484192	-6.579	4.73e-11	No	0.0503	0.0026	1.49e-84	0.0044	0.0035	0.208	0.0461	0.0034	6.75e-42
rs2575829	11	14485021	-6.579	4.73e-11	No	0.0503	0.0026	1.49e-84	0.0044	0.0035	0.208	0.0461	0.0034	6.75e-42
rs2575830	11	14485602	-6.578	4.75e-11	No	0.0503	0.0026	1.49e-84	0.0044	0.0035	0.207	0.0461	0.0034	6.75e-42
rs2575831	11	14486194	-6.572	4.96e-11	No	0.0503	0.0026	1.52e-84	0.0045	0.0035	0.204	0.0461	0.0034	6.71e-42
rs2575832	11	14488810	-6.579	4.75e-11	No	0.0503	0.0026	1.96e-84	0.0044	0.0035	0.211	0.0461	0.0034	7.35e-42
rs2575834	11	14494684	-6.658	2.78e-11	No	0.0507	0.0026	1.07e-85	0.0047	0.0035	0.184	0.0465	0.0034	1.51e-42
rs2575836	11	14497864	-5.753	8.76e-09	No	0.0465	0.0026	1.2e-72	0.0007	0.0035	0.839	0.0364	0.0034	7.99e-27
rs2575837	11	14498001	-5.767	8.08e-09	No	0.0465	0.0026	1.02e-72	0.0007	0.0035	0.841	0.0364	0.0034	6.83e-27
rs2575838	11	14498221	-5.764	8.2e-09	No	0.0465	0.0026	1.08e-72	0.0007	0.0035	0.838	0.0364	0.0034	6.83e-27
rs2575839	11	14543325	-5.636	1.74e-08	No	0.0461	0.0026	3.37e-71	0.0002	0.0035	0.963	0.0357	0.0034	1.01e-25
rs2575840	11	14552231	-5.674	1.39e-08	No	0.0461	0.0026	1.39e-71	0.0005	0.0035	0.895	0.036	0.0034	2.79e-26
rs2575841	11	14552361	-5.674	1.39e-08	No	0.0461	0.0026	1.39e-71	0.0005	0.0035	0.895	0.036	0.0034	2.79e-26
rs2575842	11	14554146	-5.718	1.08e-08	No	0.0462	0.0026	7.88e-72	0.0003	0.0035	0.929	0.0361	0.0034	2.3e-26
rs2575843	11	14583526	-8.989	2.5e-19	No	0.0799	0.0046	5.65e-69	-0.0304	0.0062	9.06e-07	-0.1336	0.006	2.74e-111
rs2575845	11	14579757	-8.923	4.52e-19	No	0.0799	0.0046	6.11e-69	-0.0305	0.0062	8.59e-07	-0.133	0.006	4.42e-110
rs2575847	11	14471172	-6.569	5.07e-11	No	0.0503	0.0026	2.28e-84	0.0044	0.0035	0.214	0.0459	0.0034	1.55e-41
rs2575848	11	14586268	-9.056	1.35e-19	No	0.0797	0.0046	9.06e-69	-0.0302	0.0062	1.08e-06	-0.1336	0.006	1.9e-111
rs2575849	11	14539639	-5.673	1.4e-08	No	0.0462	0.0026	8.91e-72	0.0004	0.0035	0.908	0.036	0.0034	2.96e-26
rs2575850	11	14603548	9.326	1.1e-20	No	-0.0868	0.0025	9.66e-177	0.017	0.0034	7.45e-07	0.071	0.0033	3.89e-101
rs2575852	11	14533368	-5.668	1.45e-08	No	0.0461	0.0026	1.35e-71	0.0005	0.0035	0.89	0.036	0.0034	3.04e-26
rs2575853	11	14533963	-5.661	1.51e-08	No	0.0462	0.0026	9.26e-72	0.0005	0.0035	0.876	0.036	0.0034	2.4e-26
rs2575855	11	14508976	-5.698	1.21e-08	No	0.0461	0.0026	1.15e-71	0.0005	0.0035	0.895	0.0361	0.0034	2.06e-26
rs2575859	11	14510736	-5.679	1.36e-08	No	0.0461	0.0026	1.23e-71	0.0005	0.0035	0.878	0.0361	0.0034	2.31e-26
rs2575860	11	14512567	-10.77	4.78e-27	No	0.068	0.0029	3.98e-121	-0.035	0.0039	6.77e-19	-0.1061	0.0038	2.15e-169
rs2575864	11	14514641	-5.666	1.46e-08	No	0.0461	0.0026	1.24e-71	0.0005	0.0035	0.878	0.036	0.0034	2.93e-26
rs2597183	11	14524366	-5.662	1.49e-08	No	0.0461	0.0026	1.36e-71	0.0005	0.0035	0.881	0.036	0.0034	2.98e-26
rs2597184	11	14524333	-5.659	1.53e-08	No	0.0461	0.0026	1.14e-71	0.0006	0.0035	0.864	0.0361	0.0034	2.26e-26
rs2597187	11	14517019	-5.666	1.46e-08	No	0.0461	0.0026	1.24e-71	0.0005	0.0035	0.878	0.036	0.0034	2.93e-26
rs2597188	11	14516906	-5.666	1.46e-08	No	0.0461	0.0026	1.24e-71	0.0005	0.0035	0.878	0.036	0.0034	2.93e-26
rs2597189	11	14512060	-6.211	5.25e-10	No	0.0521	0.0026	1.91e-86	0.004	0.0036	0.264	0.043	0.0035	4.03e-35
rs2597190	11	14510851	-10.79	3.71e-27	No	0.068	0.0029	3.21e-121	-0.0349	0.0039	8.07e-19	-0.1061	0.0038	1.73e-169
rs2597192	11	14507236	-5.687	1.29e-08	No	0.0461	0.0026	1.12e-71	0.0005	0.0035	0.889	0.0361	0.0034	2.2e-26
rs2597193	11	14505962	-10.72	7.96e-27	No	0.0679	0.0029	7.26e-121	-0.035	0.0039	6.51e-19	-0.1058	0.0038	1.46e-168
rs2597194	11	14497269	-6.301	2.97e-10	No	0.0524	0.0026	1.53e-87	0.0042	0.0036	0.244	0.0434	0.0035	9.4e-36
rs2597196	11	14491601	-6.668	2.6e-11	No	0.0506	0.0026	2.25e-85	0.0045	0.0035	0.196	0.0465	0.0034	1.7e-42
rs2597197	11	14489832	-6.581	4.67e-11	No	0.0503	0.0026	1.84e-84	0.0044	0.0035	0.211	0.0461	0.0034	7.03e-42
rs2597200	11	14485600	-6.578	4.75e-11	No	0.0503	0.0026	1.49e-84	0.0044	0.0035	0.207	0.0461	0.0034	6.75e-42
rs2597201	11	14485404	-6.569	5.06e-11	No	0.0503	0.0026	1.5e-84	0.0045	0.0035	0.204	0.0461	0.0034	7.09e-42
rs2597202	11	14484645	-7.085	1.39e-12	No	0.057	0.0027	5.47e-102	0.0089	0.0036	0.014	0.0542	0.0035	3.59e-54
rs2597204	11	14481017	-7.18	6.99e-13	No	0.0566	0.0026	3.1e-101	0.0082	0.0036	0.0229	0.054	0.0035	3.89e-54
rs2597205	11	14478527	-10.69	1.13e-26	No	0.0679	0.0029	7.57e-121	-0.0352	0.0039	4.69e-19	-0.1058	0.0038	1.32e-168
rs2597206	11	14477538	-6.578	4.78e-11	No	0.0502	0.0026	2.85e-84	0.0044	0.0035	0.209	0.0461	0.0034	8.23e-42
rs2597207	11	14472679	-6.592	4.33e-11	No	0.0503	0.0026	2.47e-84	0.0044	0.0035	0.215	0.0461	0.0034	8.51e-42
rs2597208	11	14472329	-6.625	3.47e-11	No	0.0504	0.0026	1.15e-84	0.0045	0.0035	0.201	0.0464	0.0034	2.14e-42
rs2597209	11	14470242	-10.71	9.02e-27	No	0.068	0.0029	4.33e-121	-0.0351	0.0039	5.05e-19	-0.106	0.0038	4.4e-169
rs2597211	11	14594335	-9.001	2.24e-19	No	0.0808	0.0045	7.33e-73	-0.032	0.0061	1.4e-07	-0.1328	0.0059	8.06e-114
rs2597212	11	14581762	-5.836	5.36e-09	No	0.0506	0.0025	6.27e-91	0.0067	0.0034	0.0504	0.0401	0.0033	4.7e-34
rs2597214	11	14547641	-5.881	4.08e-09	No	0.047	0.0026	6.03e-74	0.0011	0.0035	0.758	0.0381	0.0034	3.12e-29
rs2597215	11	14534378	-5.688	1.29e-08	No	0.046	0.0026	2.52e-71	0.0006	0.0035	0.874	0.0361	0.0034	1.9e-26
rs2597216	11	14533916	-5.661	1.5e-08	No	0.0461	0.0026	1.3e-71	0.0005	0.0035	0.886	0.036	0.0034	3.04e-26
rs2597217	11	14532883	-5.673	1.4e-08	No	0.0461	0.0026	1.19e-71	0.0005	0.0035	0.897	0.036	0.0034	3.03e-26
rs2597218	11	14532338	-6.108	1.01e-09	No	0.0525	0.0026	2.29e-87	0.0048	0.0036	0.188	0.0433	0.0035	2.07e-35
rs2597219	11	14530866	-5.666	1.46e-08	No	0.0461	0.0026	1.31e-71	0.0005	0.0035	0.891	0.036	0.0034	3.12e-26
rs2597221	11	14527075	-5.709	1.14e-08	No	0.0463	0.0026	7.32e-72	0.0003	0.0035	0.928	0.0363	0.0034	1.15e-26
rs2618513	11	14012335	6.236	4.48e-10	No	-0.035	0.0025	6.96e-44	-0.0153	0.0034	8.33e-06	-0.0512	0.0033	7.38e-54
rs2618514	11	14012524	6.243	4.29e-10	No	-0.035	0.0025	6.5e-44	-0.0153	0.0034	8.49e-06	-0.0513	0.0033	5.79e-54
rs2697820	11	14077042	5.582	2.38e-08	No	-0.0293	0.0025	2.7e-31	0.0128	0.0034	0.000178	0.0446	0.0033	2.18e-41
rs2697821	11	14079358	5.593	2.24e-08	No	-0.0293	0.0025	2.24e-31	0.0129	0.0034	0.000153	0.0448	0.0033	8.3e-42
rs2697827	11	14090461	-6.023	1.71e-09	No	0.0291	0.0025	5.44e-31	0.0141	0.0034	3.42e-05	0.0481	0.0033	4.3e-48
rs2697828	11	14090922	-5.988	2.12e-09	No	0.0291	0.0025	4.74e-31	0.0142	0.0034	3.13e-05	0.0478	0.0033	1.19e-47
rs28506984	7	75763484	-5.693	1.25e-08	No	0.0222	0.0027	4.32e-16	0.01	0.0037	0.00664	-0.0257	0.0036	7.34e-13
rs2868203	7	75680026	-5.762	8.29e-09	No	0.0224	0.0027	2.1e-16	-0.01	0.0037	0.00678	0.0261	0.0036	3.5e-13
rs28689051	7	75763624	-5.661	1.5e-08	No	0.0222	0.0027	1.91e-16	0.0107	0.0037	0.00342	-0.0236	0.0035	3.08e-11
rs2882128	11	14414634	11.75	7.2e-32	No	-0.0919	0.0027	1.58e-198	0.0263	0.0036	4.78e-13	0.1017	0.0035	1.22e-181
rs28821293	14	39540516	-5.61	2.03e-08	No	0.0442	0.004	7.6e-28	-0.0119	0.0055	0.0296	-0.0657	0.0053	3.51e-35
rs28825106	11	14799689	-7.666	1.77e-14	No	0.068	0.0044	7.28e-53	-0.0338	0.006	1.74e-08	-0.1095	0.0058	1.71e-78
rs2896646	11	14073156	5.671	1.42e-08	No	-0.0304	0.0025	1.32e-33	0.0127	0.0034	0.000189	0.0453	0.0033	1.05e-42
rs2915400	11	14364951	-6.787	1.14e-11	No	0.0457	0.003	3.5e-53	0.0274	0.004	1.16e-11	0.0737	0.0039	3.96e-79
rs2915407	11	14330260	-6.76	1.38e-11	No	0.0457	0.003	3.43e-53	0.0275	0.004	1.04e-11	0.0738	0.0039	2.84e-79
rs2917562	11	14598415	-9.042	1.54e-19	No	0.0807	0.0045	9.16e-73	-0.032	0.0061	1.46e-07	-0.1328	0.0059	5.34e-114
rs2970332	11	14360435	-6.727	1.73e-11	No	0.0458	0.003	2.48e-53	0.0277	0.004	7.55e-12	0.0737	0.0039	4.87e-79
rs2970333	11	14331627	-6.755	1.43e-11	No	0.0457	0.003	3.65e-53	0.0275	0.004	1.09e-11	0.0738	0.0039	3.07e-79
rs3206554	11	14797945	20.02	3.37e-89	No			0	0.0341	0.0035	4.91e-23	0.1517	0.0033	0
rs34000117	11	14169339	7.029	2.08e-12	No	-0.0438	0.0025	6.91e-67	0.017	0.0034	8.75e-07	0.0611	0.0033	6.33e-75
rs34020712	7	75780214	-5.809	6.3e-09	No	0.0222	0.0027	4.62e-16	0.0104	0.0037	0.00507	-0.0261	0.0036	3.93e-13
rs34041254	11	14837972	19.16	7.57e-82	No			0	0.0316	0.0035	6.44e-20	0.1446	0.0033	0
rs34055103	11	14546481	-9.246	2.33e-20	No	0.0778	0.0036	1.15e-101	-0.0404	0.0049	2.19e-16	-0.113	0.0048	4.04e-123
rs34162548	11	14556220	-5.508	3.63e-08	No	0.0746	0.0055	8.47e-42	-0.044	0.0074	3.09e-09	-0.1063	0.0073	1.21e-48
rs34171876	11	14353957	10.29	8.11e-25	No	-0.0901	0.0026	9.95e-183	0.0286	0.0036	1.02e-15	0.0952	0.0035	3.55e-166
rs34238445	11	14315915	8.969	2.99e-19	No	-0.0643	0.0027	6.99e-125	0.0258	0.0037	2.24e-12	0.0866	0.0036	3.24e-130
rs34375668	11	14168446	7.113	1.13e-12	No	-0.044	0.0025	1.63e-67	0.0165	0.0034	1.6e-06	0.0611	0.0033	6.07e-75
rs34382046	11	14451318	16.04	6.6e-58	No			0	0.0324	0.0035	7.03e-20	0.132	0.0034	8.60e-321
rs34555721	11	14874660	20.43	9.88e-93	No			0	0.0358	0.0035	3.37e-25	0.1555	0.0033	0
rs34564115	11	14546699	15.63	4.64e-55	No			0	0.0286	0.0035	7.85e-16	0.1244	0.0034	5.62e-285
rs34667483	11	14663582	7.179	7.03e-13	No	-0.0836	0.0048	5.02e-68	0.0234	0.0065	0.000324	0.1057	0.0063	9.71e-63
rs34755167	11	14660808	15.08	2.26e-51	No			0	0.031	0.0036	8.02e-18	0.1252	0.0035	6.44e-282
rs34759425	11	14112658	-5.493	3.96e-08	No	0.0277	0.0025	2.57e-28	0.0143	0.0034	2.83e-05	0.0453	0.0033	4.93e-43
rs34980103	11	14512885	15.44	8.54e-54	No			0	0.0284	0.0035	1.32e-15	0.123	0.0034	1.03e-278
rs34991501	11	14211781	7.809	5.76e-15	No	-0.049	0.0026	2.29e-80	0.0223	0.0035	1.97e-10	0.073	0.0034	1.11e-102
rs35057616	11	14288993	9.132	6.73e-20	No	-0.0646	0.0027	1.46e-125	0.0252	0.0037	7.87e-12	0.0868	0.0036	1.9e-130
rs35104840	11	14452861	15.88	9.25e-57	No			0	0.0332	0.0036	1.39e-20	0.1325	0.0035	8.30e-319
rs35132670	11	14292030	8.995	2.36e-19	No	-0.064	0.0027	7.43e-124	0.0253	0.0037	6.61e-12	0.0861	0.0036	1.15e-128
rs35239619	11	14439243	-6.308	2.82e-10	No	0.05	0.0026	2.1e-82	0.0052	0.0035	0.145	0.0457	0.0034	1.52e-40
rs35247669	11	14327622	10.46	1.37e-25	No	-0.0902	0.0026	1.07e-178	0.0295	0.0036	1.76e-16	0.0971	0.0035	2.27e-172
rs35289797	11	14533061	15.21	3.21e-52	No			0	0.0288	0.0036	7.01e-16	0.1228	0.0035	1.07e-275
rs35321904	11	14876460	-17.32	3.3e-67	No			0	0.0409	0.0035	4.21e-31	0.1475	0.0034	0
rs35412352	11	14205332	6.823	8.94e-12	No	-0.0438	0.0026	4.61e-64	0.0179	0.0035	3.61e-07	0.0625	0.0034	3.97e-75
rs35796282	11	14590593	7.169	7.57e-13	No	-0.0832	0.0048	1.99e-67	0.0242	0.0065	0.000203	0.1063	0.0063	1.75e-63
rs35833965	11	14214054	7.838	4.59e-15	No	-0.0488	0.0026	5.66e-80	0.0222	0.0035	2.59e-10	0.0731	0.0034	6.07e-103
rs35855997	11	14209328	7.833	4.76e-15	No	-0.0488	0.0026	1.27e-79	0.0221	0.0035	3.32e-10	0.0727	0.0034	1.11e-101
rs36062651	14	39675267	5.732	9.94e-09	No	-0.0136	0.0027	3.15e-07	-0.0053	0.0036	0.144	0.0268	0.0035	1.64e-14
rs36081017	11	14170020	7.157	8.27e-13	No	-0.0453	0.0026	4.43e-70	0.0173	0.0035	7.26e-07	0.0625	0.0034	8.62e-77
rs368112952	11	14687093	-7.907	2.64e-15	No	0.0686	0.0047	6.19e-49	-0.0294	0.0063	3.07e-06	-0.1098	0.0061	1.39e-71
rs372398523	11	14866563	-7.863	3.74e-15	No	0.0681	0.0044	3.16e-53	-0.0335	0.006	2.18e-08	-0.1092	0.0058	1.94e-78
rs372462063	11	14449826	15.83	1.98e-56	No			0	0.0333	0.0036	1.28e-20	0.1325	0.0035	7.14e-318
rs373008451	11	14869892	-7.84	4.51e-15	No	0.0679	0.0044	5.41e-53	-0.0335	0.006	2.16e-08	-0.109	0.0058	4.28e-78
rs3740823	11	14825704	-10.18	2.5e-24	No	0.0871	0.0025	3.89e-183	0.0128	0.0035	0.000202	0.0718	0.0033	3.79e-102
rs375508550	11	14778815	-7.789	6.77e-15	No	0.0681	0.0044	4.6e-53	-0.0336	0.006	2.25e-08	-0.1096	0.0058	1.58e-78
rs3757593	7	75678735	-5.765	8.15e-09	No	0.0225	0.0027	1.75e-16	-0.01	0.0037	0.00677	0.0262	0.0036	2.91e-13
rs3757594	7	75678644	-5.765	8.15e-09	No	0.0226	0.0027	1.54e-16	-0.0103	0.0037	0.0056	0.026	0.0036	4.09e-13
rs375771123	11	14709659	16.06	5.26e-58	No			0	0.0249	0.0034	3.79e-13	0.1191	0.0033	1.63e-281
rs3763950	11	14278049	9.152	5.58e-20	No	-0.0641	0.0027	2.58e-124	0.0248	0.0037	1.53e-11	0.0861	0.0036	7.83e-129
rs377038247	11	14687611	-7.78	7.28e-15	No	0.0677	0.0045	6.9e-52	-0.0321	0.006	1.01e-07	-0.1079	0.0059	2.47e-75
rs377543240	11	14737583	-7.719	1.18e-14	No	0.068	0.0045	2.14e-52	-0.0327	0.006	5.68e-08	-0.1085	0.0059	2.01e-76
rs3801471	7	75696188	-5.554	2.8e-08	No	0.0235	0.0028	3.21e-17	0.0085	0.0038	0.024	-0.0268	0.0037	2.19e-13
rs3897907	11	14927931	-14.91	2.87e-50	No			0	0.0214	0.0034	3.27e-10	0.1102	0.0033	1.72e-242
rs3923294	11	14441402	16.11	2.25e-58	No			0	0.0322	0.0035	1.18e-19	0.1321	0.0034	2.95e-321
rs3934563	11	14212509	8.093	5.81e-16	No	-0.0489	0.0025	3.38e-83	0.0211	0.0034	9.32e-10	0.0719	0.0033	2.03e-103
rs3935919	11	14213210	8.098	5.6e-16	No	-0.0489	0.0025	3.64e-83	0.0211	0.0034	8.93e-10	0.0719	0.0033	1.52e-103
rs3960560	7	75733268	-5.884	4e-09	No	0.0226	0.0027	1.82e-16	0.0105	0.0037	0.00495	-0.0262	0.0036	3.98e-13
rs3973173	7	75732997	-5.793	6.93e-09	No	0.0222	0.0027	4.21e-16	0.0102	0.0037	0.00567	-0.0259	0.0036	5.71e-13
rs3973188	7	75732996	-5.794	6.86e-09	No	0.0222	0.0027	3.99e-16	0.0103	0.0037	0.00561	-0.0259	0.0036	5.7e-13
rs397849746	11	14588313	-8.609	7.4e-18	No	0.0721	0.0044	3.44e-59	-0.0272	0.006	6.26e-06	-0.1214	0.0058	1.43e-96
rs4128525	11	14241685	-6.033	1.61e-09	No	0.0461	0.0026	2.12e-68	-0.0163	0.0036	5.56e-06	-0.057	0.0035	5.43e-61
rs4128526	11	14241493	-6.037	1.57e-09	No	0.046	0.0026	3.08e-68	-0.0162	0.0036	5.61e-06	-0.057	0.0035	4.94e-61
rs4144487	11	14750451	20.01	4.26e-89	No			0	0.034	0.0035	8.53e-23	0.1516	0.0033	0
rs4281505	11	14800660	14.35	1.02e-46	No	-0.1106	0.0025	2.59e-313	0.0233	0.0034	7.26e-12	0.1045	0.0033	5.1e-221
rs4281506	11	14800839	-9.289	1.56e-20	No	0.0834	0.0045	2.36e-77	-0.0314	0.0061	2.54e-07	-0.1338	0.0059	2.3e-115
rs4283008	11	14872604	-7.727	1.1e-14	No	0.0686	0.0044	3.68e-54	-0.0343	0.006	9.66e-09	-0.109	0.0058	1.81e-78
rs4344519	11	14722893	-10.38	3.07e-25	No	0.087	0.0025	2.69e-181	0.0124	0.0035	0.00032	0.0725	0.0033	4.07e-104
rs4347353	11	14440162	16.02	9.5e-58	No			0	0.0322	0.0035	1.05e-19	0.1319	0.0034	4.13e-320
rs4367976	11	14763154	14.27	3.15e-46	No	-0.1106	0.0025	1.86e-311	0.0233	0.0034	7.85e-12	0.104	0.0033	7.08e-219
rs4369365	11	14444515	-6.38	1.77e-10	No	0.0501	0.0026	3.65e-83	0.0047	0.0035	0.18	0.0456	0.0034	8.94e-41
rs4373971	11	14779631	19.36	1.69e-83	No			0	0.0345	0.0035	7e-23	0.15	0.0034	0
rs4382869	11	14436733	-10.69	1.08e-26	No	0.0681	0.0029	1e-120	-0.035	0.004	8.64e-19	-0.106	0.0038	3.27e-168
rs4398845	7	75716781	-5.73	1.01e-08	No	0.0222	0.0027	4.67e-16	0.0101	0.0037	0.00641	-0.0257	0.0036	8.47e-13
rs4403769	11	14450176	-6.392	1.63e-10	No	0.0501	0.0026	2.39e-83	0.0047	0.0035	0.181	0.0457	0.0034	6.87e-41
rs4412729	11	14439000	16.02	9.9e-58	No			0	0.0322	0.0035	1.05e-19	0.1319	0.0034	4.10e-320
rs4463820	11	14556342	-5.702	1.19e-08	No	0.0461	0.0026	1.39e-71	0.0005	0.0035	0.896	0.036	0.0034	3.1e-26
rs4476928	7	75642107	-5.824	5.73e-09	No	0.0228	0.0027	7.59e-17	-0.0102	0.0037	0.00586	0.0264	0.0036	2.32e-13
rs4517475	11	14386145	10.33	5.07e-25	No	-0.0897	0.0026	1.06e-178	0.0298	0.0036	4.57e-17	0.0964	0.0034	1.06e-171
rs4534565	11	14065598	5.625	1.86e-08	No	-0.0298	0.0025	1.31e-32	0.0126	0.0034	0.000217	0.045	0.0033	1.6e-42
rs4536175	11	14455909	15.8	3.11e-56	No			0	0.0336	0.0036	5.89e-21	0.1326	0.0035	7.89e-319
rs4552844	7	75718095	-5.783	7.33e-09	No	0.0223	0.0027	3.58e-16	0.0102	0.0037	0.00608	-0.0258	0.0036	5.89e-13
rs4573217	7	75733946	-5.768	8e-09	No	0.0222	0.0027	3.78e-16	0.0103	0.0037	0.00542	-0.0257	0.0036	7.37e-13
rs4728548	7	75654632	-5.542	2.99e-08	No	0.0249	0.0028	1.88e-18	-0.007	0.0039	0.0678	0.0288	0.0037	1.17e-14
rs4728550	7	75670988	-5.775	7.7e-09	No	0.0226	0.0027	1.18e-16	-0.01	0.0037	0.00704	0.0261	0.0036	3.89e-13
rs4728580	7	75799633	-5.775	7.69e-09	No	0.0222	0.0027	3.94e-16	0.0109	0.0037	0.00337	-0.0254	0.0036	1.52e-12
rs4728585	7	75801754	-5.739	9.5e-09	No	0.0222	0.0027	4.3e-16	0.0105	0.0037	0.00442	-0.0255	0.0036	1.13e-12
rs4728586	7	75802869	-5.726	1.03e-08	No	0.0222	0.0027	4.42e-16	0.0105	0.0037	0.00462	-0.0255	0.0036	1.23e-12
rs4732514	7	75613998	-5.464	4.65e-08	No	0.0238	0.0027	5.19e-19	-0.0083	0.0036	0.0218	0.0256	0.0035	3.04e-13
rs4732542	7	75663203	-5.719	1.07e-08	No	0.0227	0.0027	8.42e-17	-0.01	0.0037	0.00681	0.026	0.0036	4.51e-13
rs4732578	7	75721532	-5.792	6.96e-09	No	0.0222	0.0027	3.99e-16	0.0103	0.0037	0.00535	-0.0258	0.0036	6.69e-13
rs4732594	7	75753273	-5.702	1.19e-08	No	0.0222	0.0027	4.16e-16	0.01	0.0037	0.00666	-0.0258	0.0036	6.82e-13
rs4732595	7	75755139	-5.719	1.07e-08	No	0.0221	0.0027	5.74e-16	0.01	0.0037	0.00691	-0.0258	0.0036	6.14e-13
rs4756781	11	14254570	5.768	8.03e-09	No	-0.03	0.0031	1.15e-21	-0.0197	0.0043	3.69e-06	-0.0627	0.0041	3.75e-52
rs4756786	11	14285900	9.092	9.75e-20	No	-0.0639	0.0027	1.13e-123	0.0252	0.0037	6.57e-12	0.0862	0.0036	2.81e-129
rs4757226	11	14134514	6.416	1.4e-10	No	-0.0363	0.0026	2.51e-43	0.0148	0.0036	3.58e-05	0.0559	0.0035	7.65e-59
rs4757230	11	14172159	7.036	1.98e-12	No	-0.0436	0.0025	1.63e-66	0.0169	0.0034	9.56e-07	0.0609	0.0033	1.52e-74
rs4757231	11	14176184	7.042	1.9e-12	No	-0.0436	0.0025	1.66e-66	0.0169	0.0034	9.54e-07	0.0608	0.0033	1.61e-74
rs4757232	11	14176201	7.057	1.7e-12	No	-0.0437	0.0025	9.7e-67	0.0169	0.0034	9.5e-07	0.061	0.0033	9.33e-75
rs4757233	11	14176326	7.042	1.9e-12	No	-0.0436	0.0025	1.66e-66	0.0169	0.0034	9.54e-07	0.0608	0.0033	1.61e-74
rs4757234	11	14189478	7.171	7.43e-13	No	-0.0436	0.0025	5.15e-66	0.0165	0.0035	1.71e-06	0.0615	0.0033	1.1e-75
rs4757235	11	14189489	7.171	7.43e-13	No	-0.0436	0.0025	5.2e-66	0.0165	0.0035	1.71e-06	0.0615	0.0033	1.1e-75
rs4757238	11	14216674	8.005	1.19e-15	No	-0.049	0.0025	1.58e-83	0.0211	0.0034	9.25e-10	0.0719	0.0033	2.66e-103
rs4757239	11	14216756	8.048	8.39e-16	No	-0.0491	0.0025	1.32e-83	0.0211	0.0034	8.86e-10	0.0718	0.0033	2.66e-103
rs4757243	11	14251553	6.037	1.57e-09	No	-0.0327	0.0032	2.48e-24	0.0219	0.0043	4.88e-07	0.067	0.0042	7.57e-57
rs4757244	11	14258655	7.222	5.13e-13	No	-0.0577	0.0027	1.78e-98	0.0262	0.0037	1.91e-12	0.0765	0.0036	1.13e-99
rs4757245	11	14297872	9.011	2.03e-19	No	-0.0639	0.0027	1.35e-123	0.0253	0.0037	5.45e-12	0.0862	0.0036	3.84e-129
rs4757250	11	14375683	10.09	5.89e-24	No	-0.0898	0.0026	7.08e-174	0.0289	0.0036	4.35e-16	0.0936	0.0035	9.02e-162
rs4757261	11	14669802	20.11	5.57e-90	No			0	0.0336	0.0035	2.48e-22	0.1518	0.0033	0
rs4757268	11	14810762	-10.2	1.89e-24	No	0.0871	0.0025	3.78e-183	0.0129	0.0035	0.000186	0.072	0.0033	1.15e-102
rs4757269	11	14836192	19.23	2.22e-82	No			0	0.0316	0.0035	5.25e-20	0.1442	0.0033	0
rs4757273	11	14942251	5.984	2.18e-09	No	-0.0506	0.0045	6.14e-29	0.0129	0.0062	0.0365	0.0726	0.006	3.18e-34
rs530992529	11	14063941	5.553	2.81e-08	No	-0.0296	0.0025	1.45e-31	-0.0127	0.0034	0.000228	-0.0445	0.0033	8.29e-41
rs540023749	11	14735778	-9.117	7.74e-20	No	0.0846	0.0045	8.73e-79	-0.0326	0.0061	9.79e-08	-0.1345	0.0059	1.36e-115
rs547568406	11	14586330	-5.813	6.13e-09	No	0.051	0.0046	4.13e-28	-0.031	0.0063	7.86e-07	-0.0938	0.0061	1.84e-53
rs556070979	11	14620120	-8.449	2.93e-17	No	0.0789	0.0047	6.49e-64	-0.0318	0.0064	5.72e-07	-0.134	0.0061	1.52e-106
rs55643634	7	75798674	-5.739	9.52e-09	No	0.0222	0.0027	4.38e-16	0.0105	0.0037	0.00453	-0.0255	0.0036	1.16e-12
rs55665837	11	14495049	16.32	6.92e-60	No			0	0.0321	0.0035	1.2e-19	0.1325	0.0034	0
rs55712837	11	14799072	-7.717	1.19e-14	No	0.0573	0.0027	1.04e-103	-0.0057	0.0036	0.116	-0.0482	0.0035	1.91e-43
rs55812043	7	75747241	-5.744	9.24e-09	No	0.0222	0.0027	3.95e-16	0.0101	0.0037	0.00644	-0.0258	0.0036	6.12e-13
rs55939326	11	14737319	-7.656	1.91e-14	No	0.0683	0.0045	4.36e-53	-0.033	0.006	4.15e-08	-0.1087	0.0058	4.33e-77
rs56048134	11	14819327	-7.676	1.64e-14	No	0.068	0.0044	7.34e-53	-0.0338	0.006	1.83e-08	-0.1095	0.0058	1.63e-78
rs56088021	7	75852480	-5.747	9.09e-09	No	0.0207	0.0028	4.93e-14	0.0117	0.0037	0.00168	-0.0238	0.0036	5.05e-11
rs56179529	11	14576299	-7.168	7.63e-13	No	0.0676	0.0047	2.54e-46	-0.0315	0.0064	7.98e-07	-0.1088	0.0062	1.46e-68
rs56265719	7	75796269	-5.791	7.01e-09	No	0.0222	0.0027	3.68e-16	0.0109	0.0037	0.00328	-0.0254	0.0036	1.59e-12
rs56343450	7	75796235	-5.739	9.51e-09	No	0.0223	0.0027	3.29e-16	0.0106	0.0037	0.00433	-0.0255	0.0036	1.19e-12
rs56965035	7	75795670	-5.751	8.87e-09	No	0.0222	0.0027	4.24e-16	0.0105	0.0037	0.00449	-0.0255	0.0036	1.08e-12
rs57326310	14	39523196	-5.591	2.26e-08	No	0.0443	0.004	6.15e-28	-0.0124	0.0055	0.0233	-0.0659	0.0053	2.97e-35
rs57401659	11	14613190	-7.199	6.05e-13	No	0.0666	0.0045	5.54e-50	-0.0327	0.0061	6.61e-08	-0.1067	0.0059	1.59e-73
rs57482489	14	39540813	-5.619	1.92e-08	No	0.0441	0.004	8.05e-28	-0.0118	0.0055	0.0307	-0.0658	0.0053	3.18e-35
rs574929846	11	14647681	-6.911	4.81e-12	No	0.0715	0.0049	3.31e-48	-0.0318	0.0066	1.49e-06	-0.1112	0.0064	9.47e-67
rs5789834	11	14406098	11.97	5.13e-33	No	-0.0933	0.0027	1.25e-193	0.0261	0.0037	1.44e-12	0.1022	0.0036	1.49e-178
rs5789842	11	14588310	-8.691	3.58e-18	No	0.072	0.0044	6.83e-61	-0.028	0.0059	2.4e-06	-0.1212	0.0057	1.48e-99
rs5789847	11	14702326	19.44	3.75e-84	No			0	0.034	0.0035	7.17e-22	0.1518	0.0034	0
rs57972122	11	14616281	-7.343	2.09e-13	No	0.0673	0.0047	1.24e-46	-0.0302	0.0063	1.95e-06	-0.1089	0.0062	1.16e-69
rs58093276	11	14449748	15.86	1.11e-56	No			0	0.0332	0.0036	1.62e-20	0.1323	0.0035	6.16e-317
rs58110586	11	14814873	-7.714	1.22e-14	No	0.068	0.0044	5.85e-53	-0.0336	0.006	2.1e-08	-0.1096	0.0058	1.12e-78
rs58196463	11	14516383	6.926	4.33e-12	No	-0.0702	0.0041	5.45e-67	0.02	0.0055	0.000294	0.0817	0.0053	6.52e-53
rs58388695	7	75662604	-5.779	7.53e-09	No	0.0226	0.0027	1.5e-16	-0.0104	0.0037	0.00511	0.0261	0.0036	3.6e-13
rs58424293	11	14668796	-7.8	6.19e-15	No	0.068	0.0047	5.59e-48	-0.0296	0.0063	2.75e-06	-0.1101	0.0061	7.38e-72
rs58601678	14	39542853	-5.62	1.91e-08	No	0.0442	0.004	6.34e-28	-0.0118	0.0055	0.0303	-0.0658	0.0053	3.26e-35
rs58663688	11	14618899	-7.171	7.45e-13	No	0.0665	0.0045	7.53e-50	-0.0329	0.006	5.09e-08	-0.1067	0.0059	1.34e-73
rs59183659	11	14876459	-17.35	1.91e-67	No			0	0.0408	0.0035	6.68e-31	0.1477	0.0034	0
rs59446940	11	14749407	19.95	1.6e-88	No			0	0.034	0.0035	9.49e-23	0.1513	0.0034	0
rs59465524	14	39542610	-5.634	1.76e-08	No	0.0442	0.004	6.37e-28	-0.0116	0.0055	0.0333	-0.0658	0.0053	3.44e-35
rs59500198	11	14713784	-7.649	2.02e-14	No	0.0676	0.0045	5.52e-52	-0.0327	0.006	5.51e-08	-0.1083	0.0059	2.21e-76
rs59659102	7	75710114	-5.825	5.7e-09	No	0.0222	0.0027	3.68e-16	0.0103	0.0037	0.00557	-0.026	0.0036	4.56e-13
rs59777221	7	75783893	-5.593	2.23e-08	No	0.022	0.0027	1.17e-15	0.0101	0.0037	0.00668	-0.0248	0.0036	6.9e-12
rs60186953	11	14862287	-7.735	1.03e-14	No	0.0689	0.0044	1.13e-54	-0.0343	0.006	1.04e-08	-0.1091	0.0058	1.96e-78
rs60232511	7	75800082	-5.745	9.2e-09	No	0.0222	0.0027	4.64e-16	0.0106	0.0037	0.00434	-0.0255	0.0036	1.16e-12
rs60249674	11	14768791	-7.635	2.27e-14	No	0.0687	0.0044	6.01e-54	-0.034	0.006	1.5e-08	-0.1092	0.0058	3.15e-78
rs60303271	7	75760008	-5.686	1.3e-08	No	0.0222	0.0027	4.29e-16	0.01	0.0037	0.00699	-0.0257	0.0036	7.75e-13
rs60479899	11	14844823	-7.601	2.93e-14	No	0.0681	0.0045	6.86e-53	-0.0341	0.006	1.41e-08	-0.1097	0.0058	2.03e-78
rs60565271	11	14828417	-7.979	1.47e-15	No	0.0691	0.0047	7.69e-50	-0.0308	0.0063	9.48e-07	-0.1117	0.0061	2.32e-74
rs60622588	11	14456998	16.05	5.82e-58	No			0	0.0324	0.0035	7.36e-20	0.132	0.0034	5.20e-321
rs60721456	7	75743820	-5.803	6.51e-09	No	0.0224	0.0027	2.28e-16	0.0106	0.0037	0.00432	-0.0256	0.0036	9.66e-13
rs60787921	7	75792844	-5.731	1e-08	No	0.0221	0.0027	7.17e-16	0.0106	0.0037	0.00438	-0.0257	0.0036	9.36e-13
rs61147618	11	14421218	10.21	1.76e-24	Yes	-0.1018	0.005	1.28e-92	0.0785	0.0068	4.56e-31	0.1987	0.0065	3.02e-202
rs61883612	11	14541179	-5.679	1.36e-08	No	0.0727	0.0054	5.89e-41	-0.0426	0.0073	5.61e-09	-0.1057	0.0071	1.25e-49
rs61883634	11	14683048	-5.604	2.09e-08	No	0.0783	0.0056	3.24e-44	-0.0464	0.0076	8.87e-10	-0.108	0.0074	3.18e-48
rs61883647	11	14781646	-7.738	1.01e-14	No	0.0572	0.0026	1.66e-103	-0.0056	0.0036	0.121	-0.0482	0.0035	1.68e-43
rs61883839	11	14251338	5.763	8.27e-09	No	-0.03	0.0031	1.5e-21	0.0194	0.0043	5.54e-06	0.0607	0.0041	7.13e-49
rs61883840	11	14251440	6.115	9.63e-10	No	-0.0325	0.0032	3.51e-24	0.0217	0.0043	5.88e-07	0.0669	0.0042	7.26e-57
rs61883858	11	14294708	9.021	1.86e-19	No	-0.0639	0.0027	1.85e-123	0.0253	0.0037	6.02e-12	0.0862	0.0036	4.16e-129
rs61884005	11	14402930	-6.542	6.06e-11	No	0.0553	0.0039	2.92e-46	-0.0325	0.0053	5.89e-10	-0.0843	0.0051	1.39e-61
rs61884006	11	14407112	-6.91	4.84e-12	No	0.0551	0.0036	2.6e-53	-0.0348	0.0049	8.02e-13	-0.0855	0.0047	1.8e-73
rs61884028	11	14436819	-5.565	2.62e-08	No	0.0741	0.0055	2.92e-41	-0.043	0.0074	6.92e-09	-0.1065	0.0073	8.01e-49
rs61884030	11	14444543	-9.126	7.12e-20	No	0.0781	0.0036	7.22e-102	-0.041	0.0049	9.34e-17	-0.1134	0.0048	2.02e-123
rs61884049	11	14469598	-5.535	3.11e-08	No	0.0741	0.0055	2.76e-41	-0.0436	0.0074	4.31e-09	-0.1064	0.0072	7.4e-49
rs61884835	11	14052348	5.452	4.98e-08	No	-0.0294	0.0025	1.56e-31	-0.0128	0.0034	0.000183	-0.0448	0.0033	5.8e-42
rs61885960	11	14819828	-5.56	2.69e-08	No	0.0799	0.0056	1.22e-45	-0.0428	0.0076	1.75e-08	-0.1067	0.0074	1.29e-46
rs6464989	7	75769797	-5.73	1.01e-08	No	0.0222	0.0027	4.21e-16	0.0104	0.0037	0.00483	-0.0255	0.0036	1.26e-12
rs6464990	7	75769798	-5.726	1.03e-08	No	0.0223	0.0027	3.38e-16	0.0104	0.0037	0.00481	-0.0255	0.0036	1.31e-12
rs6464994	7	75784668	-5.73	1e-08	No	0.0222	0.0027	4.74e-16	0.0105	0.0037	0.00473	-0.0255	0.0036	1.31e-12
rs6464999	7	75787315	-5.701	1.19e-08	No	0.0222	0.0027	4.64e-16	0.0101	0.0037	0.0064	-0.0257	0.0036	8.34e-13
rs6465000	7	75787417	-5.696	1.22e-08	No	0.0222	0.0027	4.19e-16	0.0101	0.0037	0.00633	-0.0257	0.0036	8.49e-13
rs6467993	7	75719350	-5.839	5.24e-09	No	0.0222	0.0027	4.4e-16	0.0103	0.0037	0.00538	-0.026	0.0036	4.66e-13
rs6486169	11	14155002	7.139	9.41e-13	No	-0.0437	0.0025	3.22e-66	0.0167	0.0035	1.35e-06	0.0611	0.0033	1.12e-74
rs6486176	11	14201992	7.094	1.3e-12	No	-0.0439	0.0025	8.48e-67	0.0169	0.0035	1.08e-06	0.0615	0.0033	1.35e-75
rs6486183	11	14253101	5.975	2.3e-09	No	-0.0305	0.0032	5.28e-22	-0.0191	0.0043	8.68e-06	-0.0623	0.0042	8.54e-51
rs6486193	11	14437607	-6.352	2.12e-10	No	0.05	0.0026	6.31e-83	0.0048	0.0035	0.175	0.0456	0.0034	1.14e-40
rs6486194	11	14446161	-6.374	1.84e-10	No	0.0501	0.0026	4.79e-83	0.0048	0.0035	0.177	0.0456	0.0034	8.86e-41
rs6486195	11	14455086	-10.73	7.68e-27	No	0.0684	0.0029	3.95e-120	-0.0347	0.004	2.82e-18	-0.1066	0.0039	1e-167
rs6486197	11	14529874	-5.664	1.47e-08	No	0.0461	0.0026	1.28e-71	0.0005	0.0035	0.891	0.036	0.0034	3.15e-26
rs6486200	11	14685886	-10.31	6.56e-25	No	0.0871	0.0025	4.81e-181	0.0127	0.0035	0.000245	0.0724	0.0033	5.3e-104
rs6486202	11	14798806	-10.22	1.6e-24	No	0.0871	0.0025	4.24e-182	0.0126	0.0035	0.000265	0.0719	0.0033	1.93e-102
rs6486205	11	14881256	-17.26	9.69e-67	No			0	0.041	0.0035	2.02e-31	0.1469	0.0034	0
rs6486213	11	14969079	5.66	1.51e-08	No	-0.048	0.0025	6.23e-81	0.0093	0.0034	0.00629	0.0449	0.0033	8.52e-42
rs6486214	11	14980376	5.62	1.91e-08	No	-0.0478	0.0025	2.36e-80	0.0095	0.0034	0.00558	0.0449	0.0033	9.32e-42
rs6720	7	75677504	-5.771	7.86e-09	No	0.0227	0.0027	1.04e-16	0.0101	0.0037	0.00649	-0.0262	0.0036	2.87e-13
rs6947068	7	75662056	-5.784	7.29e-09	No	0.0226	0.0027	1.41e-16	-0.0104	0.0037	0.00518	0.0261	0.0036	3.79e-13
rs6951808	7	75772413	-5.691	1.26e-08	No	0.0221	0.0027	4.93e-16	0.0101	0.0037	0.00639	-0.0257	0.0036	8.57e-13
rs6951943	7	75772452	-5.69	1.27e-08	No	0.0222	0.0027	4.57e-16	0.0101	0.0037	0.00636	-0.0257	0.0036	8.55e-13
rs6953342	7	75776753	-5.731	9.97e-09	No	0.0222	0.0027	4.57e-16	0.0105	0.0037	0.00467	-0.0255	0.0036	1.3e-12
rs6953665	7	75769049	-5.717	1.09e-08	No	0.0223	0.0027	3.66e-16	0.0103	0.0037	0.00555	-0.0256	0.0036	1.07e-12
rs6954569	7	75738885	-5.792	6.94e-09	No	0.0221	0.0027	5.56e-16	0.0102	0.0037	0.00577	-0.0258	0.0036	6.23e-13
rs6960598	7	75772991	-5.731	9.97e-09	No	0.0222	0.0027	4.57e-16	0.0105	0.0037	0.00467	-0.0255	0.0036	1.3e-12
rs6975385	7	75773267	-5.731	9.97e-09	No	0.0222	0.0027	4.57e-16	0.0105	0.0037	0.00467	-0.0255	0.0036	1.3e-12
rs6976236	7	75741087	-5.781	7.41e-09	No	0.0221	0.0027	5.79e-16	0.0102	0.0037	0.00602	-0.0258	0.0036	6.17e-13
rs6976532	7	75681094	-5.782	7.39e-09	No	0.0223	0.0027	2.82e-16	-0.0102	0.0037	0.00593	0.0261	0.0036	3.62e-13
rs7101657	11	14660446	-8.655	4.94e-18	No	0.0727	0.0044	2.03e-62	-0.0285	0.0059	1.46e-06	-0.1215	0.0057	7.47e-101
rs7101755	11	14843472	-9.389	6.08e-21	No	0.0838	0.0045	6.64e-78	-0.031	0.0061	3.85e-07	-0.1344	0.0059	4.01e-116
rs7102037	11	14843683	-9.324	1.12e-20	No	0.0839	0.0045	8.37e-78	-0.0316	0.0061	2.29e-07	-0.1344	0.0059	7.49e-116
rs7102483	11	14065883	5.627	1.83e-08	No	-0.0298	0.0025	1.27e-32	0.0126	0.0034	0.000221	0.045	0.0033	1.75e-42
rs7102741	11	14737043	-9.221	2.93e-20	No	0.0837	0.0045	1.2e-77	-0.0325	0.0061	1.03e-07	-0.1344	0.0059	3.36e-116
rs7103015	11	14681991	-9.123	7.31e-20	No	0.0841	0.0045	1.2e-78	-0.0326	0.0061	9.12e-08	-0.134	0.0059	1.12e-115
rs7103919	11	14253351	-7.035	1.99e-12	No	0.0556	0.0029	1.33e-81	-0.0207	0.0039	1.46e-07	-0.0722	0.0038	4.01e-80
rs71044025	11	14831438	-14.45	2.38e-47	No	0.1132	0.0026	2.47e-297	0.0197	0.0035	1.75e-08	0.1073	0.0034	4.97e-222
rs7104674	11	14594550	-7.199	6.06e-13	No	0.0664	0.0045	9.54e-50	-0.0327	0.0061	6.25e-08	-0.1067	0.0059	1.71e-73
rs7104901	11	14660495	9.55	1.3e-21	No	-0.0868	0.0025	1.99e-183	0.0173	0.0034	5.18e-07	0.0731	0.0033	6.88e-107
rs7105670	11	14467880	-10.71	8.82e-27	No	0.068	0.0029	5.02e-121	-0.0351	0.0039	5.04e-19	-0.106	0.0038	3.88e-169
rs7106123	11	14665157	-9.136	6.45e-20	No	0.0816	0.0045	4.22e-74	-0.0321	0.0061	1.37e-07	-0.1347	0.0059	9.46e-117
rs7108996	11	14702313	-9.039	1.58e-19	No	0.0836	0.0045	7.23e-78	-0.0326	0.0061	8.85e-08	-0.1331	0.0059	1.94e-114
rs7109265	11	14932208	-14.8	1.49e-49	No			0	0.0214	0.0034	3.44e-10	0.1096	0.0033	6.92e-240
rs7109324	11	14866677	-17.26	9.32e-67	No			0	0.0411	0.0035	1.68e-31	0.1473	0.0034	0
rs7109368	11	14736259	-9.238	2.51e-20	No	0.0836	0.0045	1.35e-77	-0.0324	0.0061	1.08e-07	-0.1344	0.0059	3.47e-116
rs7109409	11	14167577	7.052	1.77e-12	No	-0.0437	0.0025	1.11e-66	0.0168	0.0034	1.02e-06	0.0609	0.0033	1.55e-74
rs7109770	11	14662047	-8.617	6.89e-18	No	0.0727	0.0044	1.54e-62	-0.0287	0.0059	1.22e-06	-0.1213	0.0057	1.91e-100
rs7110118	11	14553094	7.841	4.46e-15	No	-0.0661	0.0047	7.31e-45	0.0734	0.0064	1.02e-30	0.1683	0.0062	8.19e-163
rs7111531	11	14950820	5.718	1.08e-08	No	-0.05	0.0025	1.02e-87	0.0112	0.0034	0.00111	0.0471	0.0033	9.84e-46
rs7112755	11	14453387	-6.319	2.63e-10	No	0.0501	0.0026	1.3e-82	0.0052	0.0035	0.14	0.0458	0.0034	9.85e-41
rs7112765	11	14548439	-5.885	3.99e-09	No	0.047	0.0026	4.38e-74	0.0011	0.0035	0.744	0.0382	0.0034	2.51e-29
rs7113843	11	14973243	5.652	1.58e-08	No	-0.0479	0.0025	8.37e-81	0.0094	0.0034	0.00624	0.0449	0.0033	9.2e-42
rs7113970	11	14700123	-9.025	1.79e-19	No	0.0836	0.0045	8.09e-78	-0.0326	0.0061	8.75e-08	-0.1331	0.0059	1.54e-114
rs7115922	11	14149707	-6.259	3.88e-10	No	0.0483	0.0027	3.08e-71	-0.0159	0.0037	1.52e-05	-0.0587	0.0036	5.16e-61
rs7116296	11	14113759	-5.487	4.08e-08	No	0.0277	0.0025	1.97e-28	0.0142	0.0034	2.96e-05	0.0453	0.0033	4.4e-43
rs7116472	11	14445074	-10.77	4.83e-27	No	0.068	0.0029	1.83e-120	-0.0348	0.004	1.41e-18	-0.1062	0.0038	1.52e-168
rs7116743	11	14202168	7.124	1.05e-12	No	-0.0439	0.0025	9.55e-67	0.0169	0.0035	1.07e-06	0.0615	0.0033	1.03e-75
rs7116978	11	14881771	-17.26	9.48e-67	No			0	0.041	0.0035	1.99e-31	0.1469	0.0034	0
rs7117061	11	14171077	7.49	6.87e-14	No	-0.046	0.0025	2.25e-73	0.0171	0.0035	7.55e-07	0.0635	0.0033	1.49e-80
rs7117383	11	14750914	-9.317	1.2e-20	No	0.0832	0.0045	3.02e-77	-0.0317	0.0061	1.87e-07	-0.1342	0.0059	2.56e-116
rs7117967	11	14826078	-9.341	9.51e-21	No	0.0832	0.0045	4.66e-77	-0.0312	0.0061	2.99e-07	-0.1338	0.0059	1.37e-115
rs7118016	11	14848973	-9.301	1.39e-20	No	0.0836	0.0045	2.34e-77	-0.0317	0.0061	2.12e-07	-0.1341	0.0059	1.79e-115
rs7119073	11	14690962	-10.4	2.38e-25	No	0.0871	0.0025	4.86e-181	0.0124	0.0035	0.000327	0.0725	0.0033	2.71e-104
rs7119081	11	14220811	8.099	5.55e-16	No	-0.0492	0.0025	9.46e-84	0.0212	0.0034	7.57e-10	0.0722	0.0033	6.38e-104
rs7119320	11	14708460	20.09	9.36e-90	No			0	0.0335	0.0035	2.88e-22	0.1517	0.0033	0
rs7119706	11	14932145	18	1.9e-72	No			0	0.0304	0.0034	5.3e-19	0.1362	0.0033	0
rs7120293	11	14977179	5.753	8.76e-09	No	-0.05	0.0025	1.32e-87	0.011	0.0034	0.0013	0.047	0.0033	1.45e-45
rs7120327	11	14174845	7.042	1.9e-12	No	-0.0436	0.0025	1.66e-66	0.0169	0.0034	9.54e-07	0.0608	0.0033	1.61e-74
rs7120890	11	14686466	-7.742	9.75e-15	No	0.0677	0.0045	2.96e-52	-0.0321	0.006	9.92e-08	-0.1078	0.0059	1.15e-75
rs7121171	11	14446420	16.05	5.61e-58	No			0	0.0324	0.0035	7.71e-20	0.132	0.0034	5.54e-321
rs7121538	11	14504463	-9.245	2.36e-20	No	0.0778	0.0036	1.02e-101	-0.0403	0.0049	2.39e-16	-0.113	0.0048	3.37e-123
rs7123121	11	14112560	-5.577	2.45e-08	No	0.0276	0.0025	4.26e-28	0.014	0.0034	3.84e-05	0.0455	0.0033	2.37e-43
rs7123922	11	15129161	-5.514	3.5e-08	No	0.0505	0.0052	5.41e-22	-0.0215	0.0071	0.0026	-0.0926	0.0069	4.04e-41
rs7124234	11	14683097	-7.741	9.9e-15	No	0.0677	0.0045	2.9e-52	-0.0321	0.006	9.8e-08	-0.1078	0.0059	1.14e-75
rs7124343	11	14646930	9.523	1.68e-21	No	-0.0867	0.0025	7.09e-184	0.0175	0.0034	3.6e-07	0.073	0.0033	5.31e-107
rs7124371	11	14446305	16.05	5.43e-58	No			0	0.0323	0.0035	7.81e-20	0.1321	0.0034	4.63e-321
rs7125036	11	14978396	5.686	1.3e-08	No	-0.0479	0.0025	1.21e-80	0.0092	0.0034	0.00699	0.0448	0.0033	1.43e-41
rs7125348	11	14924665	-5.677	1.37e-08	No	0.057	0.0044	9.69e-39	-0.0269	0.0059	5.33e-06	-0.0829	0.0057	3.08e-47
rs7125781	11	14877947	-17.27	8.46e-67	No			0	0.041	0.0035	2.14e-31	0.1469	0.0034	0
rs7126010	11	14942004	6.207	5.41e-10	No	-0.0521	0.0026	7.45e-92	0.0101	0.0035	0.00384	0.0495	0.0034	1.04e-48
rs7127312	11	14683045	-9.858	6.36e-23	No	0.0878	0.0026	3.59e-177	0.0132	0.0035	0.000149	0.0717	0.0034	2.81e-100
rs7128011	11	14462532	16.23	3.17e-59	No			0	0.0321	0.0035	1.11e-19	0.1323	0.0034	9.88e-324
rs7129781	11	14912417	5.605	2.08e-08	No	-0.0277	0.0047	3.36e-09	0.07	0.0064	4.43e-28	0.1361	0.0061	6.32e-110
rs7130237	11	14170806	7.102	1.23e-12	No	-0.0437	0.0025	1.04e-66	0.0168	0.0034	1.12e-06	0.061	0.0033	9.26e-75
rs7130865	11	14174889	7.042	1.9e-12	No	-0.0436	0.0025	1.66e-66	0.0169	0.0034	9.54e-07	0.0608	0.0033	1.61e-74
rs7131254	11	14195791	7.172	7.4e-13	No	-0.0437	0.0025	3.41e-66	0.0165	0.0035	1.72e-06	0.0614	0.0033	1.89e-75
rs7131590	11	14453382	-6.327	2.5e-10	No	0.0501	0.0026	1.3e-82	0.0052	0.0035	0.142	0.0458	0.0034	9.79e-41
rs72632970	11	14278466	8.276	1.27e-16	No	-0.0777	0.0048	3.93e-60	0.0612	0.0064	2.01e-21	0.1555	0.0062	8.69e-137
rs72632971	11	14282877	8.301	1.03e-16	No	-0.0777	0.0047	3.49e-60	0.0608	0.0064	3.58e-21	0.1553	0.0062	1.52e-136
rs72866464	11	14445366	8.025	1.02e-15	No	-0.0779	0.004	5.75e-85	0.0291	0.0054	8.27e-08	0.1022	0.0052	1.62e-84
rs72869749	11	14758614	9.721	2.46e-22	No	-0.0816	0.004	1.17e-91	0.0238	0.0055	1.47e-05	0.1092	0.0053	3.14e-94
rs72869778	11	14846335	10.65	1.68e-26	No	-0.0846	0.0037	7.37e-116	0.0231	0.005	4.37e-06	0.1103	0.0049	6.75e-114
rs72872055	11	14960031	5.503	3.74e-08	No	-0.0512	0.0046	3.94e-29	0.0165	0.0062	0.00782	0.0719	0.006	4.05e-33
rs731042	11	14874975	20.46	4.75e-93	No			0	0.0354	0.0034	1.02e-24	0.1551	0.0033	0
rs73412603	11	14675580	-9.198	3.64e-20	No	0.084	0.0045	1.68e-78	-0.0324	0.0061	1.05e-07	-0.1344	0.0059	2.15e-116
rs73412605	11	14675991	-7.667	1.76e-14	No	0.0675	0.0045	6.12e-52	-0.0326	0.006	5.97e-08	-0.1083	0.0059	1.89e-76
rs73412615	11	14681044	-7.675	1.65e-14	No	0.0676	0.0045	5.87e-52	-0.0326	0.006	6.15e-08	-0.1084	0.0059	1.55e-76
rs73412619	11	14710262	-7.65	2.02e-14	No	0.0676	0.0045	5.38e-52	-0.0327	0.006	5.52e-08	-0.1083	0.0059	2.21e-76
rs73412620	11	14710317	-7.649	2.02e-14	No	0.0676	0.0045	5.52e-52	-0.0327	0.006	5.51e-08	-0.1083	0.0059	2.21e-76
rs73412643	11	14731947	-9.122	7.39e-20	No	0.0842	0.0045	1.48e-78	-0.0326	0.0061	8.91e-08	-0.1341	0.0059	1.4e-115
rs73412651	11	14746572	-7.614	2.65e-14	No	0.0685	0.0044	9.69e-54	-0.0337	0.006	1.9e-08	-0.1091	0.0058	4.45e-78
rs73412653	11	14747297	-9.281	1.68e-20	No	0.0831	0.0045	2.04e-77	-0.0314	0.0061	2.46e-07	-0.1341	0.0058	1.22e-116
rs73412663	11	14765291	-7.647	2.05e-14	No	0.0686	0.0044	7.63e-54	-0.0336	0.006	2.18e-08	-0.1092	0.0058	3.24e-78
rs73412759	11	15134466	-5.638	1.72e-08	No	0.05	0.0052	1.39e-21	-0.0214	0.0071	0.00264	-0.0937	0.0069	4.82e-42
rs73418607	11	14787603	-7.645	2.09e-14	No	0.068	0.0044	8.26e-53	-0.0339	0.006	1.63e-08	-0.1094	0.0058	2.4e-78
rs73418610	11	14788546	-7.798	6.31e-15	No	0.0688	0.0047	3.06e-49	-0.0313	0.0063	6.81e-07	-0.1117	0.0061	3.73e-74
rs73418615	11	14795903	-7.835	4.69e-15	No	0.0687	0.0047	4.49e-49	-0.0312	0.0063	7.28e-07	-0.112	0.0061	1.46e-74
rs73418664	11	14876898	-7.923	2.31e-15	No	0.0696	0.0046	4.83e-51	-0.032	0.0063	3.08e-07	-0.1118	0.0061	3.01e-75
rs73418667	11	14881160	-7.777	7.43e-15	No	0.0685	0.0044	5.29e-54	-0.0339	0.006	1.38e-08	-0.1091	0.0058	1.5e-78
rs73418685	11	14923245	-9.239	2.48e-20	No	0.0907	0.0054	3.19e-62	-0.0264	0.0074	0.000375	-0.1497	0.0071	3.86e-98
rs73424219	11	14586620	-7.334	2.23e-13	No	0.0669	0.0047	1.27e-45	-0.0311	0.0064	1.03e-06	-0.1094	0.0062	1.21e-69
rs73424221	11	14586627	-7.102	1.22e-12	No	0.0662	0.0045	4.85e-49	-0.034	0.0061	2.08e-08	-0.1069	0.0059	3.28e-73
rs73424247	11	14611258	-7.194	6.29e-13	No	0.0665	0.0045	6.29e-50	-0.0327	0.0061	6.33e-08	-0.1067	0.0059	1.54e-73
rs73428271	11	14675421	-9.212	3.2e-20	No	0.084	0.0045	1.8e-78	-0.0324	0.0061	1.01e-07	-0.1344	0.0059	1.88e-116
rs737598	11	14975224	5.716	1.09e-08	No	-0.0499	0.0025	2.17e-87	0.0112	0.0034	0.00114	0.047	0.0033	1.33e-45
rs746582390	11	14663893	-8.598	8.11e-18	No	0.0734	0.0044	1.01e-63	-0.0298	0.0059	4.84e-07	-0.1224	0.0057	2.38e-102
rs746648	15	66282596	-5.523	3.33e-08	No	-0.0038	0.0028	0.182	0.0117	0.0038	0.00213	-0.0109	0.0037	0.00315
rs7478740	11	14176978	7.038	1.95e-12	No	-0.0436	0.0025	1.63e-66	0.0169	0.0034	9.54e-07	0.0608	0.0033	1.76e-74
rs7479718	11	14188514	7.171	7.43e-13	No	-0.0437	0.0025	2.84e-66	0.0165	0.0035	1.73e-06	0.0614	0.0033	1.57e-75
rs7480093	11	14169054	7.083	1.41e-12	No	-0.0437	0.0025	1.22e-66	0.0167	0.0034	1.16e-06	0.0609	0.0033	1.01e-74
rs7480396	11	14213229	8.083	6.33e-16	No	-0.0489	0.0025	3.73e-83	0.0211	0.0034	8.3e-10	0.0719	0.0033	1.74e-103
rs7480421	11	14957707	5.724	1.04e-08	No	-0.05	0.0025	1.39e-87	0.0112	0.0034	0.00109	0.0471	0.0033	7.18e-46
rs7480431	11	14155673	7.062	1.64e-12	No	-0.042	0.0025	1.21e-61	0.0156	0.0034	6.25e-06	0.0594	0.0033	7.01e-71
rs7480609	11	14173288	7.474	7.76e-14	No	-0.046	0.0025	3.6e-73	0.0172	0.0035	6.64e-07	0.0635	0.0033	1.13e-80
rs7480737	11	14201397	7.164	7.85e-13	No	-0.0437	0.0025	2.54e-66	0.0167	0.0035	1.44e-06	0.0616	0.0033	6.22e-76
rs7480871	11	14210850	8.038	9.16e-16	No	-0.0489	0.0025	3.77e-83	0.0212	0.0034	7.54e-10	0.0718	0.0033	3.99e-103
rs748093	11	14605469	-9.035	1.64e-19	No	0.0808	0.0045	6.03e-73	-0.0317	0.0061	1.8e-07	-0.1328	0.0059	6.56e-114
rs7481916	11	14179715	7.044	1.87e-12	No	-0.0437	0.0025	1.53e-66	0.0168	0.0034	9.91e-07	0.0608	0.0033	1.81e-74
rs7482507	11	14180072	7.044	1.87e-12	No	-0.0437	0.0025	1.53e-66	0.0168	0.0034	9.91e-07	0.0608	0.0033	1.81e-74
rs7482998	11	14169025	7.083	1.41e-12	No	-0.0437	0.0025	1.22e-66	0.0167	0.0034	1.16e-06	0.0609	0.0033	1.01e-74
rs7483781	11	14176838	7.038	1.95e-12	No	-0.0436	0.0025	1.63e-66	0.0169	0.0034	9.54e-07	0.0608	0.0033	1.76e-74
rs7483963	11	14235676	-5.989	2.11e-09	No	0.0461	0.0026	1.19e-68	-0.0164	0.0036	4.67e-06	-0.0569	0.0035	7.56e-61
rs749112029	11	14469586	15.98	1.87e-57	No			0	0.0333	0.0036	8.3e-21	0.1326	0.0035	6.42e-322
rs751118345	11	14813960	-9.36	8e-21	No	0.0833	0.0045	3.02e-77	-0.0308	0.0061	4.08e-07	-0.1336	0.0059	3.14e-115
rs75501631	14	39577010	-6.604	4e-11	No	0.0507	0.0033	5.41e-53	0.0157	0.0045	0.00046	0.0663	0.0044	2.43e-52
rs755853408	11	14468064	16.03	7.92e-58	No			0	0.0326	0.0036	5.38e-20	0.1324	0.0035	4.45e-320
rs75828815	11	14780264	20.04	2.42e-89	No			0	0.0341	0.0035	5.79e-23	0.1516	0.0033	0
rs76262120	11	15134520	-5.713	1.11e-08	No	0.0495	0.0053	7.13e-21	-0.0211	0.0072	0.00317	-0.0947	0.0069	1.83e-42
rs762624620	15	66282966	-5.47	4.49e-08	No	-0.003	0.0028	0.29	0.0113	0.0039	0.0033	-0.0113	0.0037	0.00246
rs76613195	11	14427402	-7.133	9.78e-13	No	0.0592	0.0036	5.66e-60	-0.0361	0.0049	1.81e-13	-0.089	0.0048	8.46e-78
rs76739648	11	14804871	20.03	3.1e-89	No			0	0.0341	0.0035	6.22e-23	0.1517	0.0033	0
rs76850153	11	15112448	-6.518	7.13e-11	No	0.0424	0.0041	1.45e-24	-0.0128	0.0056	0.0226	-0.0682	0.0054	4.53e-36
rs76859128	11	14159896	7.343	2.09e-13	No	-0.0447	0.0025	3.23e-69	0.0164	0.0035	2.15e-06	0.0623	0.0033	2.34e-77
rs771964363	11	14821303	-12.11	8.93e-34	No	0.1124	0.0025	1.61e-243	0.0191	0.0035	3.54e-08	0.0892	0.0033	2.25e-156
rs772276478	11	14693575	19.55	3.77e-85	No			0	-0.0338	0.0035	1.35e-22	-0.1494	0.0034	0
rs777685151	11	14847814	-9.377	6.8e-21	No	0.0838	0.0045	6.71e-78	-0.031	0.0061	3.75e-07	-0.1343	0.0059	6.86e-116
rs7778735	7	75770237	-5.691	1.27e-08	No	0.0222	0.0027	4.32e-16	0.01	0.0037	0.00666	-0.0257	0.0036	7.97e-13
rs7782808	7	75768645	-5.691	1.27e-08	No	0.0222	0.0027	4.32e-16	0.01	0.0037	0.00666	-0.0257	0.0036	7.97e-13
rs7785025	7	75628101	-5.827	5.63e-09	No	0.0224	0.0027	2.85e-16	-0.0102	0.0037	0.00617	0.0266	0.0036	1.25e-13
rs7788763	7	75651665	-5.941	2.83e-09	No	0.0223	0.0027	4.03e-16	-0.0113	0.0037	0.00242	0.026	0.0036	5.53e-13
rs7794454	7	75776010	-5.73	1.01e-08	No	0.0222	0.0027	4.55e-16	0.0105	0.0037	0.00468	-0.0255	0.0036	1.3e-12
rs7795291	7	75725206	-5.831	5.51e-09	No	0.0222	0.0027	4.28e-16	0.0103	0.0037	0.00548	-0.0259	0.0036	4.99e-13
rs7802076	7	75754474	-5.703	1.17e-08	No	0.0222	0.0027	4.23e-16	0.01	0.0037	0.00674	-0.0258	0.0036	6.67e-13
rs7802522	7	75819975	-5.462	4.72e-08	No	0.0221	0.0027	5.94e-16	0.0111	0.0037	0.00276	-0.0238	0.0036	3.52e-11
rs7804598	7	75702578	-5.83	5.53e-09	No	0.0223	0.0027	3.48e-16	0.0103	0.0037	0.00541	-0.0259	0.0036	4.83e-13
rs7807647	7	75628669	-5.835	5.37e-09	No	0.0223	0.0027	2.94e-16	-0.0102	0.0037	0.00584	0.0266	0.0036	1.41e-13
rs78110496	11	15047402	6.577	4.79e-11	No	0.0077	0.0049	0.119	0.0304	0.0067	5.97e-06	0.0998	0.0064	3.11e-54
rs781904631	7	75722833	-5.816	6.02e-09	No	0.0225	0.0027	1.98e-16	0.0107	0.0037	0.00394	-0.0256	0.0036	9.69e-13
rs781919663	11	14091378	-6.012	1.84e-09	No	0.0292	0.0025	4.06e-31	0.014	0.0034	3.87e-05	0.0477	0.0033	2.4e-47
rs782039188	11	14893699	20.46	4.73e-93	No			0	0.0354	0.0035	1.14e-24	0.1551	0.0033	0
rs782129623	11	14200355	6.78	1.2e-11	No	-0.0439	0.0026	2.78e-64	0.018	0.0035	3.57e-07	0.0627	0.0034	1.96e-75
rs782295000	11	14330638	8.339	7.47e-17	No	-0.0789	0.0048	4.42e-61	0.0625	0.0065	5.77e-22	0.1579	0.0063	2.75e-139
rs782352777	7	75709714	-5.82	5.9e-09	No	0.0225	0.0027	1.68e-16	0.0103	0.0037	0.00553	-0.026	0.0036	4.05e-13
rs782689253	11	14165238	7.215	5.39e-13	No	-0.0463	0.0026	3e-73	0.0175	0.0035	4.82e-07	0.0626	0.0034	1.85e-77
rs782744846	11	14930225	18.13	1.92e-73	No			0	0.0309	0.0034	1.73e-19	0.137	0.0033	0
rs782784567	11	14958323	5.785	7.23e-09	No	-0.0496	0.0025	2.76e-86	0.0108	0.0034	0.00156	0.0471	0.0033	1.13e-45
rs78285608	11	14843193	-13.52	1.18e-41	No	0.1116	0.0025	4.33e-281	0.0209	0.0034	1.21e-09	0.0981	0.0033	1.14e-191
rs78474492	11	14686743	20.07	1.36e-89	No			0	0.0338	0.0035	1.32e-22	0.1519	0.0033	0
rs78695627	11	14587238	-7.315	2.57e-13	No	0.067	0.0047	8.8e-46	-0.031	0.0064	1.14e-06	-0.1093	0.0062	1.46e-69
rs78843135	11	14411254	11.85	2.2e-32	No	-0.0924	0.0027	8.46e-199	0.0272	0.0037	1.01e-13	0.1028	0.0036	8.79e-184
rs79003203	11	14930055	-6.038	1.56e-09	No	0.0546	0.0045	2.8e-33	-0.022	0.0061	0.000334	-0.0824	0.006	2.08e-43
rs7925414	11	14965479	5.624	1.87e-08	No	-0.048	0.0025	4.78e-81	0.0095	0.0034	0.00557	0.0449	0.0033	7.39e-42
rs7926861	11	14442428	-6.378	1.8e-10	No	0.0501	0.0026	4.98e-83	0.0047	0.0035	0.181	0.0456	0.0034	8.95e-41
rs7928270	11	14159629	7.401	1.35e-13	No	-0.0462	0.0025	5.61e-74	0.0174	0.0035	5.02e-07	0.0634	0.0033	2.35e-80
rs7928396	11	14844129	-9.479	2.57e-21	No	0.0696	0.0026	3.22e-162	0.0106	0.0035	0.0023	0.0661	0.0034	2.38e-85
rs7929716	11	14228669	-5.984	2.17e-09	No	0.0463	0.0026	3.59e-69	-0.0163	0.0036	5.13e-06	-0.057	0.0035	7.53e-61
rs7930465	11	14966591	5.643	1.68e-08	No	-0.0479	0.0025	6.29e-81	0.0094	0.0034	0.00591	0.0449	0.0033	5.69e-42
rs7930750	11	14452133	16.04	6.4e-58	No			0	0.0324	0.0035	6.87e-20	0.132	0.0034	5.93e-321
rs7931505	11	14779292	-9.383	6.42e-21	No	0.0831	0.0045	5.37e-77	-0.0307	0.0061	4.5e-07	-0.1336	0.0059	2.96e-115
rs7932930	11	14164700	6.98	2.95e-12	No	-0.0421	0.0025	5.42e-62	0.0161	0.0034	2.86e-06	0.0593	0.0033	4.08e-71
rs7934671	11	14305101	8.973	2.88e-19	No	-0.0641	0.0027	2.11e-124	0.0257	0.0037	2.72e-12	0.0864	0.0036	7.64e-130
rs7935160	11	14168069	7.047	1.82e-12	No	-0.0437	0.0025	1.26e-66	0.0168	0.0034	1.02e-06	0.0609	0.0033	1.63e-74
rs7935792	11	14909461	5.592	2.25e-08	No	-0.0281	0.0047	2.06e-09	0.0701	0.0064	4.52e-28	0.1368	0.0061	1.41e-110
rs7936006	11	14198878	7.125	1.04e-12	No	-0.0438	0.0025	1.82e-66	0.0167	0.0035	1.33e-06	0.0615	0.0033	9.15e-76
rs7936142	11	14909745	5.591	2.26e-08	No	-0.0281	0.0047	2.07e-09	0.0701	0.0064	4.52e-28	0.1367	0.0061	1.44e-110
rs7936301	11	14226739	-5.785	7.25e-09	No	0.0467	0.0026	7.23e-70	-0.0172	0.0036	1.56e-06	-0.0569	0.0035	3.13e-60
rs7937511	11	14803602	-9.265	1.94e-20	No	0.083	0.0045	1.11e-76	-0.0315	0.0061	2.29e-07	-0.1334	0.0059	1.15e-114
rs7938266	11	14709324	20.08	1.01e-89	No			0	0.0336	0.0035	2.43e-22	0.1517	0.0033	0
rs7940079	11	14229069	-5.997	2e-09	No	0.0463	0.0026	3.71e-69	-0.0163	0.0036	5.03e-06	-0.057	0.0035	6.49e-61
rs7940359	11	14965084	5.724	1.04e-08	No	-0.05	0.0025	1.34e-87	0.0112	0.0034	0.00109	0.0471	0.0033	6.64e-46
rs7940997	11	14166041	7.428	1.11e-13	No	-0.0463	0.0025	5.92e-74	0.0173	0.0035	5.94e-07	0.0639	0.0033	2.04e-81
rs7941123	11	14166180	7.423	1.14e-13	No	-0.0463	0.0025	4.27e-74	0.0173	0.0035	5.87e-07	0.0639	0.0033	2.16e-81
rs7941383	11	14159137	7.413	1.24e-13	No	-0.0462	0.0025	5.64e-74	0.0174	0.0035	4.99e-07	0.0635	0.0033	1.54e-80
rs7942069	11	14184522	7.036	1.98e-12	No	-0.0436	0.0025	1.67e-66	0.0169	0.0034	9.07e-07	0.0608	0.0033	1.92e-74
rs7942142	11	14726242	-9.114	7.97e-20	No	0.0841	0.0045	1.46e-78	-0.032	0.0061	1.55e-07	-0.1335	0.0059	8.07e-115
rs7942319	11	14184739	7.04	1.93e-12	No	-0.0436	0.0025	1.7e-66	0.0169	0.0034	9.07e-07	0.0608	0.0033	1.74e-74
rs7943875	11	14614122	-8.901	5.54e-19	No	0.0807	0.0045	1.93e-72	-0.0325	0.0061	9.24e-08	-0.1328	0.0059	8.84e-114
rs7944214	11	14200055	7.12	1.08e-12	No	-0.0438	0.0025	1.05e-66	0.0168	0.0035	1.16e-06	0.0616	0.0033	8.92e-76
rs7944320	11	14975504	5.669	1.43e-08	No	-0.0478	0.0025	2.84e-80	-0.0092	0.0034	0.0075	-0.0446	0.0033	2.91e-41
rs7944633	11	14834904	-9.354	8.43e-21	No	0.0833	0.0045	5.85e-77	-0.0313	0.0061	2.94e-07	-0.1341	0.0059	1.16e-115
rs7945167	11	14451820	16.04	6.45e-58	No			0	0.0324	0.0035	6.87e-20	0.132	0.0034	5.89e-321
rs7947041	11	14745554	-7.675	1.65e-14	No	0.0687	0.0044	3.23e-54	0.0336	0.006	2.07e-08	0.1096	0.0058	4.59e-79
rs7947464	11	14228717	-5.977	2.27e-09	No	0.0463	0.0026	3.05e-69	-0.0164	0.0036	4.66e-06	-0.057	0.0035	5.41e-61
rs7949801	11	14440105	-10.75	5.66e-27	No	0.068	0.0029	1.36e-120	-0.0349	0.004	1.23e-18	-0.1062	0.0038	1.08e-168
rs7949918	11	14161559	7.342	2.1e-13	No	-0.0445	0.0025	8.36e-69	0.0166	0.0034	1.44e-06	0.062	0.0033	3.61e-77
rs7949933	11	14226569	-5.825	5.71e-09	No	0.0468	0.0026	4.51e-70	-0.0172	0.0036	1.69e-06	-0.0569	0.0035	2.28e-60
rs7951566	11	14165072	7.387	1.5e-13	No	-0.0462	0.0025	5.26e-74	0.0174	0.0035	4.63e-07	0.0634	0.0033	2.16e-80
rs7951597	11	14559707	-6.985	2.84e-12	No	0.0718	0.0049	7.94e-49	-0.0287	0.0066	1.41e-05	-0.1056	0.0064	1.74e-60
rs7951630	11	14252728	6.268	3.65e-10	No	-0.0329	0.0032	1.58e-24	-0.0214	0.0044	8.98e-07	-0.0684	0.0042	9.84e-59
rs7951644	11	14252764	6.008	1.87e-09	No	-0.0306	0.0032	4.13e-22	-0.0189	0.0043	9.81e-06	-0.0623	0.0042	7.76e-51
rs7952194	11	14429088	-10.52	7.07e-26	No	0.0678	0.0029	3.26e-119	-0.035	0.004	1.04e-18	-0.1056	0.0038	2.97e-166
rs7952211	11	14593113	-9.018	1.92e-19	No	0.0808	0.0045	6.88e-73	-0.0319	0.0061	1.53e-07	-0.1325	0.0059	1.67e-113
rs796550007	11	14456927	15.89	7.13e-57	No			0	0.033	0.0036	2.4e-20	0.1325	0.0035	9.80e-319
rs8018720	14	39556185	-6.872	6.35e-12	No	0.0501	0.0033	1.35e-52	0.0151	0.0044	0.000666	0.0678	0.0043	2.12e-55
rs8200	7	75696606	-5.769	7.98e-09	No	0.0225	0.0027	1.63e-16	0.0099	0.0037	0.00721	-0.0259	0.0036	5.54e-13
rs8570	11	14300759	8.973	2.89e-19	No	-0.064	0.0027	9.16e-124	0.0254	0.0037	4.9e-12	0.0862	0.0036	4.8e-129
rs869804	7	75688954	-5.785	7.25e-09	No	0.0223	0.0027	3.56e-16	0.0102	0.0037	0.00603	-0.0259	0.0036	5.43e-13
rs869805	7	75688596	-5.769	7.96e-09	No	0.0223	0.0027	3.48e-16	0.0101	0.0037	0.00623	-0.0259	0.0036	5.65e-13
rs869806	7	75688623	-5.783	7.33e-09	No	0.0222	0.0027	3.66e-16	0.0102	0.0037	0.00607	-0.0259	0.0036	5.43e-13
rs882667	11	14082534	-6.021	1.74e-09	No	0.029	0.0025	7.08e-31	0.0141	0.0034	3.45e-05	0.0483	0.0033	2.19e-48
rs903809	11	14974477	5.703	1.17e-08	No	-0.0499	0.0025	3.67e-87	0.0112	0.0034	0.00106	0.047	0.0033	1.67e-45
rs903810	11	14974741	5.681	1.34e-08	No	-0.0479	0.0025	8.45e-81	0.0093	0.0034	0.00683	0.0449	0.0033	9.94e-42
rs903811	11	14974790	5.643	1.67e-08	No	-0.0478	0.0025	1.8e-80	0.0093	0.0034	0.00633	0.0447	0.0033	1.71e-41
rs924096	11	14971364	5.607	2.06e-08	No	-0.0491	0.0025	5.01e-84	0.0109	0.0034	0.00152	0.0461	0.0033	1.12e-43
rs924097	11	14974124	5.616	1.95e-08	No	-0.0479	0.0025	1.17e-80	0.0095	0.0034	0.00574	0.0448	0.0033	1.27e-41
rs924098	11	14974197	5.62	1.91e-08	No	-0.0479	0.0025	9.81e-81	0.0095	0.0034	0.00573	0.0449	0.0033	1.02e-41
rs951768	11	14957663	5.709	1.14e-08	No	-0.05	0.0025	1.46e-87	0.0112	0.0034	0.00104	0.0471	0.0033	9.23e-46
rs952301	11	14928267	-14.86	6.1e-50	No			0	0.0215	0.0034	3.18e-10	0.11	0.0033	1.59e-241
rs962025	11	14640290	-5.482	4.21e-08	No	0.0494	0.0025	3.04e-86	0.0065	0.0034	0.0555	0.0387	0.0033	1.08e-31
rs9640967	7	75798598	-5.734	9.8e-09	No	0.0222	0.0027	4.67e-16	0.0105	0.0037	0.00437	-0.0255	0.0036	1.22e-12
rs9667144	11	14421101	12.4	2.66e-35	No	-0.0929	0.0027	1.08e-218	0.0281	0.0037	2.29e-14	0.1093	0.0036	2.07e-205
rs9691174	7	75790405	-5.741	9.39e-09	No	0.0222	0.0027	4.51e-16	0.0105	0.0037	0.0047	-0.0255	0.0036	1.11e-12
rs9691190	7	75790644	-5.744	9.24e-09	No	0.0222	0.0027	4.4e-16	0.0105	0.0037	0.00464	-0.0255	0.0036	1.1e-12
rs9704334	11	14192247	6.697	2.13e-11	No	-0.0435	0.0026	1.05e-62	0.0182	0.0035	2.91e-07	0.0621	0.0034	1e-73
rs9734478	11	14618241	-8.99	2.48e-19	No	0.0817	0.0045	1.12e-74	-0.0323	0.0061	1.1e-07	-0.1334	0.0058	2.04e-115
rs9735104	11	14469365	-10.74	6.79e-27	No	0.068	0.0029	4.33e-121	-0.0351	0.0039	5.26e-19	-0.1061	0.0038	2.47e-169
rs9735262	11	14194038	6.885	5.76e-12	No	-0.0435	0.0026	2.55e-63	0.0177	0.0035	4.91e-07	0.0623	0.0034	9.51e-75
rs9735337	11	14688967	-7.748	9.36e-15	No	0.0674	0.0045	1.11e-51	-0.032	0.006	1.05e-07	-0.1085	0.0059	1.32e-76
rs978244	11	14945058	5.732	9.93e-09	No	-0.0495	0.0025	6.39e-86	0.0109	0.0034	0.00145	0.047	0.0033	1.47e-45
rs9801113	7	75792031	-5.754	8.73e-09	No	0.0221	0.0027	5.2e-16	0.0105	0.0037	0.00442	-0.0256	0.0036	1.05e-12
rs9801358	7	75792289	-5.794	6.86e-09	No	0.0222	0.0027	3.93e-16	0.0109	0.0037	0.00336	-0.0254	0.0036	1.5e-12
rs9804490	11	14204192	7.119	1.09e-12	No	-0.0439	0.0025	9.93e-67	0.0168	0.0035	1.11e-06	0.0615	0.0033	1.11e-75
rs9804519	11	14205487	7.125	1.04e-12	No	-0.0438	0.0025	1.46e-66	0.0168	0.0035	1.21e-06	0.0615	0.0033	1.11e-75
rs9919595	11	14158480	7.456	8.92e-14	No	-0.0462	0.0025	1.42e-73	0.0171	0.0035	7.65e-07	0.0636	0.0033	1.71e-80
rs9919640	11	14158437	7.474	7.8e-14	No	-0.0461	0.0025	1.49e-73	0.017	0.0035	8.13e-07	0.0636	0.0033	1.33e-80
rs9943662	11	14574727	-7.081	1.43e-12	No	0.0668	0.0045	1.35e-49	-0.0334	0.0061	4.26e-08	-0.1063	0.0059	4.27e-72
rs9971395	11	14767126	-10.18	2.38e-24	No	0.0871	0.0025	2.19e-181	0.0126	0.0035	0.000274	0.0716	0.0033	2.09e-101
